# Supplementary material for: Ancient and Novel Small RNA Pathways Compensate for the Loss of piRNAs in Multiple Independent Nematode Lineages
Source: PLoS Biol. 2015 Feb 10;13(2):e1002061. doi: 10.1371/journal.pbio.1002061 (PMC4323106; doi:10.1371/journal.pbio.1002061)
Supplement: S1 Data — (TXT) [file pbio.1002061.s001.txt]

CLUSTAL FORMAT: MUSCLE (3.7) multiple sequence alignment


tr|Q7KY08|      ------------------------------------------------------------
BUX.s01144      ------------------------------------------------------------
g7616.t1_g      ------------------------------------------------------------
EFV55930_E      ------------------------------------------------------------
TMUE_s0141      ------------------------------------------------------------
F48F7.1a_C      ------------------------------------------------------------
GS_10246_G      ------------------------------------------------------------
Bm4213_BM1      ------------------------------------------------------------
GPLIN_0003      MSIVCPSHPEADLVEDSRAGDLICTRCGLVVGERLIDVGTEWRSFSNESSGNDPSRVGAP
MhA1_Conti      ------------------------------------------------------------
sp|Q2Q5Y9|      ------------------------------------------------------------
sp|O76922|      ------------------------------------------------------------
sp|Q9VKM1|      ------------------------------------------------------------
PPA23639_P      ------------------------------------------------------------
HCISE00858      ------------------------------------------------------------
CBG11957_C      ------------------------------------------------------------
D2030.6_CE      ------------------------------------------------------------
sp|Q8CDG1|      ------------------------------------------------------------
sp|Q7Z3Z4|      ------------------------------------------------------------
sp|Q96J94|      ------------------------------------------------------------
sp|Q9JMB7|      ------------------------------------------------------------
                                                                            

tr|Q7KY08|      ------------------------------------------------------------
BUX.s01144      ------------------------------------------------------------
g7616.t1_g      ------------------------------------------------------------
EFV55930_E      ------------------------------------------------------------
TMUE_s0141      ------------------------------------------------------------
F48F7.1a_C      ------------------------------------------------------------
GS_10246_G      ------------------------------------------------------------
Bm4213_BM1      ------------------------------------------------------------
GPLIN_0003      ENPLLSGADLSTSIAVSFGSDSDRALANAQRKLLSSTDRQMTQAMMVIREMSEKISLTRT
MhA1_Conti      ------------------------------------------------------------
sp|Q2Q5Y9|      ------------------------------------------------------------
sp|O76922|      ------------------------------------------------------------
sp|Q9VKM1|      ------------------------------------------------------------
PPA23639_P      ------------------------------------------------------------
HCISE00858      ------------------------------------------------------------
CBG11957_C      ------------------------------------------------------------
D2030.6_CE      ------------------------------------------------------------
sp|Q8CDG1|      ------------------------------------------------------------
sp|Q7Z3Z4|      ------------------------------------------------------------
sp|Q96J94|      ------------------------------------------------------------
sp|Q9JMB7|      ------------------------------------------------------------
                                                                            

tr|Q7KY08|      ------------------------------------------------------------
BUX.s01144      ------------------------------------------------------------
g7616.t1_g      ------------------------------------------------------------
EFV55930_E      ------------------------------------------------------------
TMUE_s0141      ------------------------------------------------------------
F48F7.1a_C      ------------------------------------------------------------
GS_10246_G      ------------------------------------------------------------
Bm4213_BM1      ------------------------------------------------------------
GPLIN_0003      IQDRAAKLYKEVLESKALRGKNNEAQAAACLYIACRQEGVPRTFKEICAVSKVRWRPTWI
MhA1_Conti      ------------------------------------------------------------
sp|Q2Q5Y9|      ------------------------------------------------------------
sp|O76922|      ------------------------------------------------------------
sp|Q9VKM1|      ------------------------------------------------------------
PPA23639_P      ------------------------------------------------------------
HCISE00858      ------------------------------------------------------------
CBG11957_C      ------------------------------------------------------------
D2030.6_CE      ------------------------------------------------------------
sp|Q8CDG1|      ------------------------------------------------------------
sp|Q7Z3Z4|      ------------------------------------------------------------
sp|Q96J94|      ------------------------------------------------------------
sp|Q9JMB7|      ------------------------------------------------------------
                                                                            

tr|Q7KY08|      ------------------------------------------------------------
BUX.s01144      ------------------------------------------------------------
g7616.t1_g      ------------------------------------------------------------
EFV55930_E      ------------------------------------------------------------
TMUE_s0141      ------------------------------------------------------------
F48F7.1a_C      ------------------------------------------------------------
GS_10246_G      ------------------------------------------------------------
Bm4213_BM1      ------------------------------------------------------------
GPLIN_0003      ILQSRFCGNLSLPYPVQVAATRIAKKSVELDLVAGRSPISIAAAAIYMASQASNDKRTAK
MhA1_Conti      ------------------------------------------------------------
sp|Q2Q5Y9|      ------------------------------------------------------------
sp|O76922|      ------------------------------------------------------------
sp|Q9VKM1|      ------------------------------------------------------------
PPA23639_P      ------------------------------------------------------------
HCISE00858      ------------------------------------------------------------
CBG11957_C      ------------------------------------------------------------
D2030.6_CE      ------------------------------------------------------------
sp|Q8CDG1|      ------------------------------------------------------------
sp|Q7Z3Z4|      ------------------------------------------------------------
sp|Q96J94|      ------------------------------------------------------------
sp|Q9JMB7|      ------------------------------------------------------------
                                                                            

tr|Q7KY08|      ------------------------------------------------------------
BUX.s01144      ------------------------------------------------------------
g7616.t1_g      ------------------------------------------------------------
EFV55930_E      ------------------------------------------------------------
TMUE_s0141      ------------------------------------------------------------
F48F7.1a_C      ------------------------------------------------------------
GS_10246_G      ------------------------------------------------------------
Bm4213_BM1      ------------------------------------------------------------
GPLIN_0003      EIGEIAGAAEVTVRQTYRLLLPKALELFPPDFRFETPVDQLPTSSGIIRGRRIPISSAGG
MhA1_Conti      ------------------------------------------------------------
sp|Q2Q5Y9|      ------------------------------------------------------------
sp|O76922|      ------------------------------------------------------------
sp|Q9VKM1|      ------------------------------------------------------------
PPA23639_P      ------------------------------------------------------------
HCISE00858      ------------------------------------------------------------
CBG11957_C      ------------------------------------------------------------
D2030.6_CE      ------------------------------------------------------------
sp|Q8CDG1|      ------------------------------------------------------------
sp|Q7Z3Z4|      ------------------------------------------------------------
sp|Q96J94|      ------------------------------------------------------------
sp|Q9JMB7|      ------------------------------------------------------------
                                                                            

tr|Q7KY08|      ------------------------------------------------------------
BUX.s01144      ------------------------------------------------------------
g7616.t1_g      ------------------------------------------------------------
EFV55930_E      ------------------------------------------------------------
TMUE_s0141      ------------------------------------------------------------
F48F7.1a_C      ------------------------------------------------------------
GS_10246_G      ------------------------------------------------------------
Bm4213_BM1      ------------------------------------------------------------
GPLIN_0003      GNAFLFAAVPYARAPSENLRFQPPQPPEPWDGVRDATERGPSCWWNTLGFATDDASLTPM
MhA1_Conti      ------------------------------------------------------------
sp|Q2Q5Y9|      ------------------------------------------------------------
sp|O76922|      ------------------------------------------------------------
sp|Q9VKM1|      ------------------------------------------------------------
PPA23639_P      ------------------------------------------------------------
HCISE00858      ------------------------------------------------------------
CBG11957_C      ------------------------------------------------------------
D2030.6_CE      ------------------------------------------------------------
sp|Q8CDG1|      ------------------------------------------------------------
sp|Q7Z3Z4|      ------------------------------------------------------------
sp|Q96J94|      ------------------------------------------------------------
sp|Q9JMB7|      ------------------------------------------------------------
                                                                            

tr|Q7KY08|      ------------------------------------------------------------
BUX.s01144      ------------------------------------------------------------
g7616.t1_g      ------------------------------------------------------------
EFV55930_E      ------------------------------------------------------------
TMUE_s0141      ------------------------------------------------------------
F48F7.1a_C      ------------------------------------------------------------
GS_10246_G      ------------------------------------------------------------
Bm4213_BM1      ------------------------------------------------------------
GPLIN_0003      DEDCLRVNVFASERCVRLGGCAVLHYIYGGQFMFGSARKLDERTIAENFCSPGRDVVVVT
MhA1_Conti      ------------------------------------------------------------
sp|Q2Q5Y9|      ------------------------------------------------------------
sp|O76922|      ------------------------------------------------------------
sp|Q9VKM1|      ------------------------------------------------------------
PPA23639_P      ------------------------------------------------------------
HCISE00858      ------------------------------------------------------------
CBG11957_C      ------------------------------------------------------------
D2030.6_CE      ------------------------------------------------------------
sp|Q8CDG1|      ------------------------------------------------------------
sp|Q7Z3Z4|      ------------------------------------------------------------
sp|Q96J94|      ------------------------------------------------------------
sp|Q9JMB7|      ------------------------------------------------------------
                                                                            

tr|Q7KY08|      ------------------------------------------------------------
BUX.s01144      ------------------------------------------------------------
g7616.t1_g      ------------------------------------------------------------
EFV55930_E      ------------------------------------------------------------
TMUE_s0141      ------------------------------------------------------------
F48F7.1a_C      ------------------------------------------------------------
GS_10246_G      ------------------------------------------------------------
Bm4213_BM1      ------------------------------------------------------------
GPLIN_0003      FDYRMNVFGLLSLNFHFSDVNPPNMAIHDIVASLHWTQKEIVNFGGDPKRVTLAGHSSGS
MhA1_Conti      ------------------------------------------------------------
sp|Q2Q5Y9|      ------------------------------------------------------------
sp|O76922|      ------------------------------------------------------------
sp|Q9VKM1|      ------------------------------------------------------------
PPA23639_P      ------------------------------------------------------------
HCISE00858      ------------------------------------------------------------
CBG11957_C      ------------------------------------------------------------
D2030.6_CE      ------------------------------------------------------------
sp|Q8CDG1|      ------------------------------------------------------------
sp|Q7Z3Z4|      ------------------------------------------------------------
sp|Q96J94|      ------------------------------------------------------------
sp|Q9JMB7|      ------------------------------------------------------------
                                                                            

tr|Q7KY08|      ------------------------------------------------------------
BUX.s01144      ------------------------------------------------------------
g7616.t1_g      ------------------------------------------------------------
EFV55930_E      ------------------------------------------------------------
TMUE_s0141      ------------------------------------------------------------
F48F7.1a_C      ------------------------------------------------------------
GS_10246_G      ------------------------------------------------------------
Bm4213_BM1      ------------------------------------------------------------
GPLIN_0003      VASQILMLIPRTNHLFDQTISMSGPGTIEMLPKNRNERSSRRLALEVGCATFAEWNSTKF
MhA1_Conti      ------------------------------------------------------------
sp|Q2Q5Y9|      ------------------------------------------------------------
sp|O76922|      ------------------------------------------------------------
sp|Q9VKM1|      ------------------------------------------------------------
PPA23639_P      ------------------------------------------------------------
HCISE00858      ------------------------------------------------------------
CBG11957_C      ------------------------------------------------------------
D2030.6_CE      ------------------------------------------------------------
sp|Q8CDG1|      ------------------------------------------------------------
sp|Q7Z3Z4|      ------------------------------------------------------------
sp|Q96J94|      ------------------------------------------------------------
sp|Q9JMB7|      ------------------------------------------------------------
                                                                            

tr|Q7KY08|      ------------------------------------------------------------
BUX.s01144      ------------------------------------------------------------
g7616.t1_g      ------------------------------------------------------------
EFV55930_E      ------------------------------------------------------------
TMUE_s0141      ------------------------------------------------------------
F48F7.1a_C      ------------------------------------------------------------
GS_10246_G      ------------------------------------------------------------
Bm4213_BM1      ------------------------------------------------------------
GPLIN_0003      WMHRENITRVLDCLRTLPARRLSEALPLLERKSVFFHGLSMEVGPGAIINDTFDNLIRCY
MhA1_Conti      ------------------------------------------------------------
sp|Q2Q5Y9|      ------------------------------------------------------------
sp|O76922|      ------------------------------------------------------------
sp|Q9VKM1|      ------------------------------------------------------------
PPA23639_P      ------------------------------------------------------------
HCISE00858      ------------------------------------------------------------
CBG11957_C      ------------------------------------------------------------
D2030.6_CE      ------------------------------------------------------------
sp|Q8CDG1|      ------------------------------------------------------------
sp|Q7Z3Z4|      ------------------------------------------------------------
sp|Q96J94|      ------------------------------------------------------------
sp|Q9JMB7|      ------------------------------------------------------------
                                                                            

tr|Q7KY08|      ------------------------------------------------------------
BUX.s01144      ------------------------------------------------------------
g7616.t1_g      ------------------------------------------------------------
EFV55930_E      ------------------------------------------------------------
TMUE_s0141      ------------------------------------------------------------
F48F7.1a_C      ------------------------------------------------------------
GS_10246_G      ------------------------------------------------------------
Bm4213_BM1      ------------------------------------------------------------
GPLIN_0003      SGKHRVLTGTVSKEFLDGMVLIQSDTDRVDKVRLALYCRRLVRQLNYENGEKALSECVYE
MhA1_Conti      ------------------------------------------------------------
sp|Q2Q5Y9|      ------------------------------------------------------------
sp|O76922|      ------------------------------------------------------------
sp|Q9VKM1|      ------------------------------------------------------------
PPA23639_P      ------------------------------------------------------------
HCISE00858      ------------------------------------------------------------
CBG11957_C      ------------------------------------------------------------
D2030.6_CE      ------------------------------------------------------------
sp|Q8CDG1|      ------------------------------------------------------------
sp|Q7Z3Z4|      ------------------------------------------------------------
sp|Q96J94|      ------------------------------------------------------------
sp|Q9JMB7|      ------------------------------------------------------------
                                                                            

tr|Q7KY08|      ------------------------------------------------------------
BUX.s01144      ------------------------------------------------------------
g7616.t1_g      ------------------------------------------------------------
EFV55930_E      ------------------------------------------------------------
TMUE_s0141      ------------------------------------------------------------
F48F7.1a_C      ------------------------------------------------------------
GS_10246_G      ------------------------------------------------------------
Bm4213_BM1      ------------------------------------------------------------
GPLIN_0003      YDDVQKAPLLSDDVSMFVPHLLFATVFARRGLPTFLYQFEYDGIGIAFQYAPGRFGSPTE
MhA1_Conti      ------------------------------------------------------------
sp|Q2Q5Y9|      ------------------------------------------------------------
sp|O76922|      ------------------------------------------------------------
sp|Q9VKM1|      ------------------------------------------------------------
PPA23639_P      ------------------------------------------------------------
HCISE00858      ------------------------------------------------------------
CBG11957_C      ------------------------------------------------------------
D2030.6_CE      ------------------------------------------------------------
sp|Q8CDG1|      ------------------------------------------------------------
sp|Q7Z3Z4|      ------------------------------------------------------------
sp|Q96J94|      ------------------------------------------------------------
sp|Q9JMB7|      ------------------------------------------------------------
                                                                            

tr|Q7KY08|      ------------------------------------------------------------
BUX.s01144      ---------------------------------------MKPCCHLVLLEAVSRKCTSLF
g7616.t1_g      ------------------------------------------------------------
EFV55930_E      ------------------------------------------------------------
TMUE_s0141      ------------------------------------------------------------
F48F7.1a_C      ------------------------------------------------------------
GS_10246_G      ------------------------------------------------------------
Bm4213_BM1      ------------------------------------------------------------
GPLIN_0003      LSPRHVQDLVYLFGQNKGIFSARDRRLQQLHSALFVNFIRNGTLNGGDIQNALPFSPNRS
MhA1_Conti      ------------------------------------------------------------
sp|Q2Q5Y9|      ------------------------------------------------------------
sp|O76922|      ------------------------------------------------------------
sp|Q9VKM1|      ------------------------------------------------------------
PPA23639_P      ------------------------------------------------------------
HCISE00858      ------------------------------------------------------------
CBG11957_C      ------------------------------------------------------------
D2030.6_CE      ------------------------------------------------------------
sp|Q8CDG1|      ------------------------------------------------------MDPVRP
sp|Q7Z3Z4|      ------------------------------------------------------------
sp|Q96J94|      ------------------------------------------------------------
sp|Q9JMB7|      ------------------------------------------------------------
                                                                            

tr|Q7KY08|      ---------------------MYPVGQQSQWTPSPTRPQSPSQ-----------------
BUX.s01144      AIFYITLGAKIDPSQNPNGGGAAQQGGHQAQNPNQQRGQQGGA-----------------
g7616.t1_g      --MSTAQIDQQQAAAMMNLFDQLSVSDPSQTGYGGLGGLIPNY-----------------
EFV55930_E      -----------------------MQFGGLFGQPAVGLGGPLSM-----------------
TMUE_s0141      -------------------MFSLSQGDLNSFPHATYVPFGGLF-----------------
F48F7.1a_C      ---------MSGGPQYLPGVMNSTIQQQPQSATSSFLPSGPIS-----------------
GS_10246_G      ------------------------------------------------------------
Bm4213_BM1      ----------MAAIDQQQQQVLSLLEAFNFGDRQGASASGMAP-----------------
GPLIN_0003      NFYRIDFVNSNNQNEFVGDIDGYHRRAVDFWTEQMPKVAGRKRLLRDELMIDDQMLSKYL
MhA1_Conti      ------------------------------------------------------------
sp|Q2Q5Y9|      ------------------------------------------------------------
sp|O76922|      ----------------------MNLPPNPVIARGRGRGRKPNN-----------------
sp|Q9VKM1|      ----------------------------MADDQGRGRRRPLNE-----------------
PPA23639_P      ------------------------------------------------------------
HCISE00858      ------------------------------------------------------------
CBG11957_C      ----------------------------MASGSGRGRGRGSG------------------
D2030.6_CE      ----------------------------MASGSGRGRGRGSG------------------
sp|Q8CDG1|      LFRGPTPVHPSQCVRMPGCWPQAPRPLEPAWGRAGPAGRGLVF-----------------
sp|Q7Z3Z4|      -----------------------------MSGRARVKARGIAR-----------------
sp|Q96J94|      -----------------------MTGRARARARGRARGQETAQ-----------------
sp|Q9JMB7|      -----------------------MTGRARARARGRARGQETVQ-----------------
                                                                            

tr|Q7KY08|      ------------------------------------------------------------
BUX.s01144      ------------------------------------------------------------
g7616.t1_g      ------------------------------------------------------------
EFV55930_E      ------------------------------------------------------------
TMUE_s0141      ------------------------------------------------------------
F48F7.1a_C      ------------------------------------------------------------
GS_10246_G      ------------------------------------------------------------
Bm4213_BM1      ------------------------------------------------------------
GPLIN_0003      PADLALFERLVGPWVEAERRNWFWWQCLLLFCCWVSVLLLLLLLATLPLLLIALHKRKQL
MhA1_Conti      ------------------------------------------------------------
sp|Q2Q5Y9|      ------------------------------------------------------------
sp|O76922|      ------------------------------------------------------------
sp|Q9VKM1|      ------------------------------------------------------------
PPA23639_P      ------------------------------------------------------------
HCISE00858      ------------------------------------------------------------
CBG11957_C      ------------------------------------------------------------
D2030.6_CE      ------------------------------------------------------------
sp|Q8CDG1|      ------------------------------------------------------------
sp|Q7Z3Z4|      ------------------------------------------------------------
sp|Q96J94|      ------------------------------------------------------------
sp|Q9JMB7|      ------------------------------------------------------------
                                                                            

tr|Q7KY08|      ------------------------------------------------------------
BUX.s01144      ---------------------------------------------------HDVETPMLD
g7616.t1_g      ------------------------------------------------------------
EFV55930_E      ------------------------------------------------------------
TMUE_s0141      -----------------------------------------------------GQPQFA-
F48F7.1a_C      ------------------------------------------------------------
GS_10246_G      ------------------------------------------------------------
Bm4213_BM1      ------------------------------------------------------------
GPLIN_0003      AAAIVFHRHHPTPIKQTEFTYSLHHYSHQFQLDPQQPPQQQVGESQQLQTAVSGAQQHFS
MhA1_Conti      ------------------------------------------------------------
sp|Q2Q5Y9|      ------------------------------------------------------------
sp|O76922|      ------------------------------------------------------------
sp|Q9VKM1|      ------------------------------------------------------------
PPA23639_P      ------------------------------------------------------------
HCISE00858      ------------------------------------------------------------
CBG11957_C      ------------------------------------------------------------
D2030.6_CE      ------------------------------------------------------------
sp|Q8CDG1|      -----------------------------------------------------RKPEDSS
sp|Q7Z3Z4|      ------------------------------------------------------------
sp|Q96J94|      ------------------------------------------------------------
sp|Q9JMB7|      ------------------------------------------------------------
                                                                            

tr|Q7KY08|      -------------------------------------AQTSFDTLTSPPAPGSSVNPTAV
BUX.s01144      QQTMMMLEALTVGDNNNPMYMGGIMGGPPLGPGQYTLAPGPPQMGYQPQMPFTDMYVNQM
g7616.t1_g      -------------GLAPGPPGQFDNNLMFSGLPPTQPQVISASGGGSYDRPPASLAPGTP
EFV55930_E      -------------------------------------APIGQPPIGAPLSVVSSENPIGL
TMUE_s0141      -------------------------------------APLGLPPIGQPPRPNALSLSVSH
F48F7.1a_C      ----------------------------------STSTSSQVVPTSGATQQPPFPSAQAA
GS_10246_G      ------------------------------------------------------------
Bm4213_BM1      ------------------------YQPFLQQVPNLLGNPQFPQAGSTQYHIPQQQQQQTA
GPLIN_0003      ILQPGHLLTQQQQQLQQPQMASLEQQAVLNVFEALTVNDSGMPPTFVPPGLLGGGGIGGP
MhA1_Conti      ------------------------------------------------------------
sp|Q2Q5Y9|      ------------------------------------------------------------
sp|O76922|      ----------------------------------VEANRGFAPSLGQKSDPSHSEGNQAS
sp|Q9VKM1|      ------------------------------------------------DDSSTSRGSGDG
PPA23639_P      -----------------------------------MHDKINEVPQGSRPSSTETNNSGGF
HCISE00858      ------------------------------------------------------------
CBG11957_C      ------------------------------------------------------------
D2030.6_CE      ------------------------------------------------------------
sp|Q8CDG1|      PPLQP---------------VQKDSVGLVSMFRGMGLDTAFRPPSKREVPPLGRGVLGRG
sp|Q7Z3Z4|      -------------------------------------SPSATEVGRIQASPLPRSVDLSN
sp|Q96J94|      ----------------------------------LVGSTASQQPGYIQPRPQPPPAEGEL
sp|Q9JMB7|      ----------------------------------HVGAAASQQPGYIPPRPQQSPTEGDL
                                                                            

tr|Q7KY08|      TSPSAQNVAAGGATVAGAAATAAQVASALGATTGSVTPAIATATPATQPDM---------
BUX.s01144      LGGQSQFGQPGGFDVGTPSGQQSQQPRPIGSLAPGAPIGSSQTSQEISSSFSGQGLGAP-
g7616.t1_g      IGGGSGTSGGAGPPGAPGAPIGSPGGDDGS---------AGSGGPPGPPP----------
EFV55930_E      AQRSTSLSISSHSSITGPPGSSDSI-----------------------------------
TMUE_s0141      SA-------------------------------------SQASGG---------------
F48F7.1a_C      ASTALQNDLEEIFNSPPTQPQTFSDVPQRQAGSLAPGVPIGNTSVSIGEPANTLGGGLPG
GS_10246_G      ------------------------------------------------------------
Bm4213_BM1      LQTSLQDAYQLAPINPAPVQMMLGGSGGAPSFDSRPAGSLAPGGPVGSGDGSEAPLPPPA
GPLIN_0003      SGSQFQLGSMHGAPPFTQPPLQYSEHFYVSQMMQPAGTPVLSTGGGGLGSAPFLYERQGA
MhA1_Conti      ------------------------------------------------------------
sp|Q2Q5Y9|      ----------MDSTNVTTDPNL-----------------RPRRGGLQRRFA---------
sp|O76922|      GGNGGGGDAQVGPSIEKSSLSAVQMHKSEG---------DPRGSVRGRRLITDLV-----
sp|Q9VKM1|      PRVKVFRGSSSGDPRADPRIEASRERRALEEAP------RREGGPTERKPWGDQYDYL--
PPA23639_P      GRGSGAGDFSSKGGSGSGSNSGT----------------HNSSTGKQQKDLGT-------
HCISE00858      ------------------------------------------------------------
CBG11957_C      ---------------------------------------SNNSGGRTQEYFGT-------
D2030.6_CE      ---------------------------------------SNNSGGKDQKYLGT-------
sp|Q8CDG1|      LSANMVRKDREEPRSSLPDPSVLAAGDSKLAEASVGWSRMLGRGSS-EVSLLPLGRAASS
sp|Q7Z3Z4|      NEASSSNGFLGTSRISTNDKYGISSGDAGST--------FMERGVKNKQDFMDLS-----
sp|Q96J94|      FGRGRQRGTAGG-TAKSQGLQISAGFQELS---------LAERGGR-RRDFHDLG-----
sp|Q9JMB7|      VGRGRQRGMVVGATSKSQELQISAGFQELS---------LAERGGR-RRDFHDLG-----
                                                                            

tr|Q7KY08|      ------------------------------------------------PVFTCPRRPNLG
BUX.s01144      ----------------------------------------GQPIMGTSSSFVAPRRPGPG
g7616.t1_g      ------------------------------------------------PQFACPKRPNHG
EFV55930_E      ------------------------------------------------AVFLAPRRPNHG
TMUE_s0141      ----------------------------------------ETAS----AVFLAPRRPNQG
F48F7.1a_C      GAPGQ-----------------------------------LPGGNQSGIQFQCPRRPNHG
GS_10246_G      ------------------------------------------------------------
Bm4213_BM1      NVPLQR----------------------------------PTGQSSGPIQFQCPRRPNHG
GPLIN_0003      LGSGAVSGEVGVASQFTASLQQPQQQRAIVQPQQQQPQQALQSTPLQGPQFQCPRRPNHG
MhA1_Conti      ------------------------------------------------------------
sp|Q2Q5Y9|      ----------------------------------------IIEP----ALQPDTVTDKIG
sp|O76922|      ------------------------------------------------YSRPPGMTSKKG
sp|Q9VKM1|      ------------------------------------------------NTRPAELVSKKG
PPA23639_P      ----------------------------------------VHRD----LFTRPQGLDKKG
HCISE00858      ------------------------------------------------------------
CBG11957_C      ----------------------------------------IQPD----LFVRQPGEPKIG
D2030.6_CE      ----------------------------------------IQPD----LFIRQQGQSKTG
sp|Q8CDG1|      IGRGMDKPPSAFGLTARDPPRLPQPPALSPTSLHSADPPPVLTM----ERKEKELLVKQG
sp|Q7Z3Z4|      ----------------------------------------ICTR----EKLAHVRNCKTG
sp|Q96J94|      ----------------------------------------VNTR----QNLDHVKESKTG
sp|Q9JMB7|      ----------------------------------------VNTR----QNLDHVKESKTG
                                                                            

tr|Q7KY08|      REGRPIVLRANHFQV--TMPRGYVHHYDINIQPDKCPRKVNREIIETMV--HAYSKIFGV
BUX.s01144      VEGKQIALRANHFQV--QIAAHEVQFYLVEIQPDKCPRKVNREIINKMI--ESY-KQFSN
g7616.t1_g      VEGRGILLKANHFKV--GMPSANVFHYMIEIQPDKCPRKVNRDIVNTMI--DSFQNYFNG
EFV55930_E      IEGRPIGLRANHFQV--RIPGGFIHHYDVSISPEKCPRRVNREIINTMV--RAYSRIFNM
TMUE_s0141      IEGRPIVLRANHFQV--RIPGGFIHHYDVSISPEKCPRRVNREIVTTMV--RAYARVFNQ
F48F7.1a_C      VEGRSILLRANHFAV--RIPGGTIQHYQVDVTPDKCPRRVNREIISCLI--SAFSKYFTN
GS_10246_G      -----------------------------------------------MI--RAYQKIFNN
Bm4213_BM1      IEGRAIVLRANHFAV--RIPGGNIQHYSIDVQPDKCPRRVNREIVNTMI--RAYQKVFSN
GPLIN_0003      TEGRAILLRANHFKV--TIPGGFIHYYNVDIQ----------EIVNRMV--ESFGKIFNG
MhA1_Conti      -------------------------------XPDKCPRKVNREIVNTMV--DSC-KLFTG
sp|Q2Q5Y9|      KDGRVVSLKSNYANF-NIKVEGPFYMYDVVMENKSIRTKLELLLAYANS--KNNGQPF--
sp|O76922|      VVGTHITVQANYFKV-LKRPNWTIYQYRVDFTPDVEATRLRRSFLYEHK--GILGGY---
sp|Q9VKM1|      TDGVPVMLQTNFFRL-KTKPEWRIVHYHVEFEPSIENPRVRMGVLSNHA--NLLGSGY--
PPA23639_P      KLGRAVACNANFVEI-ISDIDRPIHQLHVGFEPEIDAKQMRIDLVREQCV-DIVGDHC--
HCISE00858      ------------------------------------------------------------
CBG11957_C      HSGRPQKCFANFIPIEMEKADYSIYQFHIEFDPTVDHKHTREKMLLHPNVVDEIGNYH--
D2030.6_CE      SSGQPQKCFANFIPIEMTQSDYSIYQYHVEFEPTVDSKANREKMLRDNNVTDEIGHHF--
sp|Q8CDG1|      SKGTPQSLGLNLIKI-QCHNE-AVYQYHVTFSPSVECKSMRFGMLKDHQ--SVTGNVT--
sp|Q7Z3Z4|      SSGIPVKLVTNLFNL-DFPQDWQLYQYHVTYIPDLASRRLRIALLYSHS--ELSNKAK--
sp|Q96J94|      SSGIIVRLSTNHFRL-TSRPQWALYQYHIDYNPLMEARRLRSALLFQHE--DLIGKCH--
sp|Q9JMB7|      SSGIIVKLSTNHFRL-TSRPQWALYQYHIDYNPLMEARRLRSALLFQHE--DLIGRCH--
                                                                            

tr|Q7KY08|      LKPVFDGRNNLYTRD--PLP-IGNERLELEVTLPGEGK-DRIFRVTIKWQAQVSLFNLEE
BUX.s01144      IKPVYDGKKSMYTRQ--PIPNIGFERCEFEVTMPGDSPVDRRFSVALQWKETVSLKALDD
g7616.t1_g      IRPVYDGKKSMYTKIMLPFP-PNVSRVEVEVVMPGDASVDRRFKVAIKYVSVVSLARLDE
EFV55930_E      LRPVYDGKKNMYTRE--PLP-IGKDKIELDVTLPGDSTVERKFHVTIKWVTQVSLSMLEE
TMUE_s0141      LRPVYDGKKNMYTRE--PLP-IGKEKVELEVTLPGDSAVERQFRVTIKWISQVSLSLLEE
F48F7.1a_C      IRPVYDGKRNMYTRE--PLP-IGRERMDFDVTLPGDSAVERQFSVSLKWVGQVSLSTLED
GS_10246_G      IRPVYDGKRNMYTRD--PLP-IGRDRVELEVTLPGDSAVERQFLVTIKWVSTVSLSTLED
Bm4213_BM1      IRPVYDGKRNMYTRD--PLP-IGRERLELEVTLPGDSAVDRQFTVAIKWVSTVSLSALED
GPLIN_0003      INPVFDGKKSMYSKD--PLP-IGHDRIELEVVMPGDSAVDRKFKVAIKLVARVSLQALDD
MhA1_Conti      FKPVYDGKKNLYTKE--ALP-FGQERIELDVVMPGDSAVDRKFRVALKLVSRVSLQALED
sp|Q2Q5Y9|      ---CFDGRR-LFTTS--KWH----------SDEDTENLVIKDVEISIR------------
sp|O76922|      ---IFDGTN-MFCIN--QFK--AVQDSPYVLELVTKSRAGENIEIKIK------------
sp|Q9VKM1|      ---LFDGLQ-LFTTR--KFE-------QEITVLSGKSKLDIEYKISIK------------
PPA23639_P      ---IFDGMI-LYLPH--NLS------AENSKRVVKHKITGTDVTVTFR------------
HCISE00858      ----------------------------------------MTMRVQ--------------
CBG11957_C      ---VFDGMI-LYLTQ--EWQ-------QNQEIEVPHPNTGELIRVIFK------------
D2030.6_CE      ---VFDGMI-LYLKE--EWE-------QNQMIEVQHPIDRSLICIRFK------------
sp|Q8CDG1|      ---AFDGSI-LYLPV--KLQ-------QVVELKSQRKTDDAEISIKIQ------------
sp|Q7Z3Z4|      ---AFDGAI-LFLSQ--KLE-------EKVTELSSETQRGETIKMTIT------------
sp|Q96J94|      ---AFDGTI-LFLPK--RLQ-------QKVTEVFSKTRNGEDVRITIT------------
sp|Q9JMB7|      ---AFDGTI-LFLPK--RLQ-------HKVTEVFSQTRNGEHVRITIT------------
                                                            :               

tr|Q7KY08|      ALEGRTRQIPYDAILALDVVMRH-LPSMTYTPVGRSFF----SSP---------------
BUX.s01144      ALRGFRRDVPLNSVQAMDVILRH-LPSTKYTPVGRSFF-----SP---------------
g7616.t1_g      AMGGRIQNVPIDAVQAMDVILRH-LPSMRYTPVGRSFF----SSP----------QAPLA
EFV55930_E      AMEGRIRTVPYESVLAIDVILRH-LPSLRYTPVGRSFF-----TP---------------
TMUE_s0141      AMEGRIRSVPYESVQAIDVILRH-LPSLRYTPVGRSFF-----SP---------------
F48F7.1a_C      AMEGRVRQVPFEAVQAMDVILRH-LPSLKYTPVGRSFF-----SPPVPNASGVMAGSCPP
GS_10246_G      AMEGRIRQVPFESVQAMDVILRH-LPSLKYTPVGRSFF-----SPP--------------
Bm4213_BM1      AMEGRVRQVPFESVQAMDVILRH-LPSLKYTPVGRSFF-----SPP--------------
GPLIN_0003      AMLGRIRQIPTESVQAMDVILRH-LPSMKYTPVGRSFF----SSPS---SPIGSHHISTS
MhA1_Conti      AMAGRIRQIPPESVQAMDVILRH-LPSMKYTPVGRSFF----SSPP---LALGAQHITVS
sp|Q2Q5Y9|      -LLTTFLKNSEEYYQMINIVFNNIQIFMGQEKIGRQFFLGSNCES---------------
sp|O76922|      -AVGSVQSTDAEQFQVLNLILRRAMEGLDLKLVSRYYY-----DP---------------
sp|Q9VKM1|      -FVGFISCAEPRFLQVLNLILRRSMKGLNLELVGRNLF-----DP---------------
PPA23639_P      -PSVTFGRNDPQAINIYNLLIREAFKAIGFVQVQRNFF-----DP---------------
HCISE00858      --------NDSQTISCYNIIIRSCLDIIGLKRLGRNHF-----NE---------------
CBG11957_C      -QTNRFLLDNAQTINIFNTIVRRCFDEMGLTQLGRHYF-----NS---------------
D2030.6_CE      -QTNRFLVDDPQTINIFNTIIRRSFDALQLTQLGRNYF-----NW---------------
sp|Q8CDG1|      -LTKILEPCSDLCIPFYNVVFRRVMKLLDMKLVGRNFY-----DP---------------
sp|Q7Z3Z4|      -LKRELPSSSPVCIQVFNIIFRKILKKLSMYQIGRNFY-----NP---------------
sp|Q96J94|      -LTNELPPTSPTCLQFYNIIFRRLLKIMNLQQIGRNYY-----NP---------------
sp|Q9JMB7|      -LTNELPPTSPTCLQFYNIIFRRLLKIMNLQQIGRNYY-----NP---------------
                                 : :..          : *  :                      

tr|Q7KY08|      -------EGYYHP---------LGGGREVWFGFHQSVRPSQWKMMLNIDVSATAFYKAQP
BUX.s01144      PAGQLQHHGGPGGPSYHSGDSKLGGGREVWFGFHQSVRPSQSKMMLNIDVSATAFYRKMP
g7616.t1_g      GGHAGQAGAPYHSDSK------LGGGREVWFGFHQSVRPSQWKMMLNIDVSATAFYRKMP
EFV55930_E      -------PQTYSESKL-------GGGREVWFGFHQSVRPSQWKMMLNIDVSATAFYRSMP
TMUE_s0141      -------PGNYGDSKL-------GGGREVWFGFHQSVRPSQWKMMLNIDVSATAFYRSMP
F48F7.1a_C      QASGAVAGGAHSAGQYHA-ESKLGGGREVWFGFHQSVRPSQWKMMLNIDVSATAFYRSMP
GS_10246_G      ---MSSQHAPQHSAQYHS-ESKLGGGREVWFGFHQSVRPSQWKMMLNIDVSATAFYRSMP
Bm4213_BM1      --LGSAHGPSHSAQQYHTESK-LGGGREVWFGFHQSVRPSQWKMMLNIDVSATAFYRSMP
GPLIN_0003      GGGGFQAGDNKGFQAV---DSKLGGGREVWFGFHQSVRPSQWKMMLNIDVSATAFYREMP
MhA1_Conti      GGIGGGGGGPQGVDKLGG----LGGGREVWFGFHQSVRPSQWKMMLNIDVSATAFYRKMP
sp|Q2Q5Y9|      -------GGIREGPSFF-----KMDNFKILGGYSTTITRGTNE-----NGTASTLLYLER
sp|O76922|      -------QAKINLENF---------RMQLWPGYQTSIRQHENDILLCSEICHKVM-RTET
sp|Q9VKM1|      -------RAKIEIREF---------KMELWPGYETSIRQHEKDILLGTEITHKVM-RTET
PPA23639_P      -------KRSNLVKEW---------DVEVWPGYETAVRMYEEQMMLCIENRFKVL-RRAT
HCISE00858      -------KEKSRLRDY---------NMEVWPGFETAVRQYEDQLMLCIENRFKMI-RTES
CBG11957_C      -------KDARNVREY---------NMSILPGFETAIRMYENQLMLCVENRFKMV-RRDS
D2030.6_CE      -------GDSRAVPDY---------NMSILPGYETAIRMYEENFMLCVENRFKMV-REES
sp|Q8CDG1|      -------TSAMVLQQH---------RLQIWPGYAASIRRTDGGLFLLADVSHKVI-RNDS
sp|Q7Z3Z4|      -------SEPMEIPQH---------KLSLWPGFAISVSYFERKLLFSADVSYKVL-RNET
sp|Q96J94|      -------NDPIDIPSH---------RLVIWPGFTTSILQYENSIMLCTDVSHKVL-RSET
sp|Q9JMB7|      -------SDPIDIPNH---------RLVIWPGFTTSILQYENNIMLCTDVSHKVL-RSET
                                            :  *:  ::           :   . .     

tr|Q7KY08|      VIDFMCEVLDIR-DINEQRKPLTDSQRVKFTKEIKGLKIEITHCGQMRRKYRVCNVTRRP
BUX.s01144      VIEFIAEVLELPVQALSDRRTLSDAQRVKFTKEIRGLKIEINHCGQMRRKYRVCNVTRRP
g7616.t1_g      VIDFIAEVLELPVQALSDRRTLSDAQRVKFTKEIRGLKIEITHCGAMRRKYRVCNVTRRP
EFV55930_E      VIEFLAEVLDLPMQALAERRSLSDAQRVKFTKEIKGLKCEITHCGTMRRKYRVCNVTRRP
TMUE_s0141      VIEFLAEVLDMPVQALAERRSLSDAQRVKFTKEIKGLKCEITHCGSMRRKYRVCNVTRRP
F48F7.1a_C      VIEFIAEVLELPVQALAERRALSDAQRVKFTKEIRGLKIEITHCGQMRRKYRVCNVTRRP
GS_10246_G      VIEFIAEVLELPVQALGERRVLSDAQRVKFTKEIRGLKIEITHCGAMRRKYRVCNVTRRP
Bm4213_BM1      VIEFIAEVLEVPVQALSDRRSLSDAQRVKFTKEIRGLKIEITHCGSMRRKYRVCNVTRRA
GPLIN_0003      VIDFMADVLELPVQALSDRRTLVDAQRVKFTKEIRGLKIEITHCGNMKRKYRVSNVTRRP
MhA1_Conti      VINFMAEVLELPMQALNDRRNLSDPQRVKFTKEIRGLKIEITHCGQMRRKYRVCNVTRKP
sp|Q2Q5Y9|      INRVLNE------------NNVVSVYRRDQIDQLIGRDIITKYNN---KTYRISDIKEMD
sp|O76922|      LYNILSDAIR-----------DSDDYQSTFKRAVMGMVILTDYNN---KTYRIDDVDFQS
sp|Q9VKM1|      IYDIMRRCSH-----------NPARHQDEVRVNVLDLIVLTDYNN---RTYRINDVDFGQ
PPA23639_P      VFQQLVSEFKRA-------NGNMDLVKTNCDHTYTGSTILTLYNN---RMHRLSRFEWDM
HCISE00858      VWDVMNYELDLV-------NRDIEKFQSKMEGLFIGETVFARYNN---KMYRVAGIDYNM
CBG11957_C      MYDLLQREMQAS-------NNNSQRVLEKMNEMYGGTTIITLYNN---KLHRFTRLDSSI
D2030.6_CE      MYILFHKELRSC-------QNNPQRVQEKMNEMYGGTTIITRYNN---KLHRYTRLDYSI
sp|Q8CDG1|      VLDVMHAIYQ----------QNKEHFQDECSKLLVGSIVITRYNN---RTYRIDDVDWNK
sp|Q7Z3Z4|      VLEFMTALCQ---------RTGLSCFTQTCEKQLIGLIVLTRYNN---RTYSIDDIDWSV
sp|Q96J94|      VLDFMFNFYH---------QTEEHKFQEQVSKELIGLVVLTKYNN---KTYRVDDIDWDQ
sp|Q9JMB7|      VLDFMFNLYQ---------QTEEHKFQEQVSKELIGLIVLTKYNN---KTYRVDDIDWDQ
                :   :                              .      : .   . :    .    

tr|Q7KY08|      AQMQSFPLQLENGQTVECTVAKYFLDKYRMKLRYPHLPCL-QVGQE--------------
BUX.s01144      AQTQTFPLLLESGQTVECTVAKYFADKYHMQLKYPHLPCL-QVGQE--------------
g7616.t1_g      AQTQTFPLQLENGQTIESTVANYFKDKYNMQLKYPHLPCL-QVGQE--------------
EFV55930_E      AQTQTFPLQLESGQTVECTVAKYFFDKYHIQLKYPHLPCL-QVGQE--------------
TMUE_s0141      AQTQTFPLQLDNGQTIECTVAKYFFDKYHIQLKYPHLPCL-QVGQE--------------
F48F7.1a_C      AQTQTFPLQLETGQTIECTVAKYFYDKYRIQLKYPHLPCL-QVGQE--------------
GS_10246_G      AQTQTFPLQLESGQTIECTVAKYFFDKYRMQLKYPHLPCL-QVGQE--------------
Bm4213_BM1      AQVQTFPLQLDSGQTIDCTVTKYFYDKYHMQLKYPHLPCL-QVGQE--------------
GPLIN_0003      AQTQTFPLQLDTGQIIDCTVAKYFYDKYQIQLKYPHLPCL-QVGQE--------------
MhA1_Conti      AQTQTFPLLLENGLSIDCTVLKYFNDKYHMQLKYPHLPCL-QVGQE--------------
sp|Q2Q5Y9|      VNDEV---QLGDK---KISYLNYFKQRYNINLKNDKQPFVISRVKRSMVRPKEKTENEPE
sp|O76922|      TPLCKF--KTNDG---EISYVDYYKKRYNIIIRDLKQPLVMSRPTD---------KNIRG
sp|Q9VKM1|      TPKSTF---SCKGR--DISFVEYYLTKYNIRIRDHNQPLLISKNRD---------KALKT
PPA23639_P      NPMSQFHHAATDT---KMSFVEYFKTQYGVEIKNMDQPLIVSEGKP---------KQ-PG
HCISE00858      TPDSTF--TLNNGS--LTTLKNYFEKQYSLIIRAHRQPVLVSEGKI---------KQ-PN
CBG11957_C      TPLSEF---QKDGQ--SITLKDYFKQQYNKDIRIDNQPIIICEGKP---------KQ-PG
D2030.6_CE      SPLSEF---VKDGQ--SITLKEYFKNQYGIEITVDDQPIIISEGKP---------KQ-PG
sp|Q8CDG1|      TPKDSF--VMSDGK--EITFLEYYSKNYGITVKEDDQPLLIHRPSE---------RQNNH
sp|Q7Z3Z4|      KPTHTF--QKRDGT--EITYVDYYKQQYDITVSDLNQPMLVSLLKK---------KRNDN
sp|Q96J94|      NPKSTF--KKADGS--EVSFLEYYRKQYNQEITDLKQPVLVSQPKR---------RRGPG
sp|Q9JMB7|      NPKSTF--KKADGS--EVSFLEYYRKQYNQEITDLKQPVLVSQPKR---------RRGPG
                                  :  .*:  .*   :     * :                    

tr|Q7KY08|      ----HKHTYLPL-EVCNIVAGQRCIKKLTDMQTSTMIKATARSAPD-REREINNLVKRAD
BUX.s01144      ----QKHTFLPP-EVCEIVSGQRCIKKLTDIQTSTMIKATARSAPE-REREIASLVKRAE
g7616.t1_g      ----QKHTYLPP-EVCEIVSGQRCIKKLTDTQTSTMIKATARSAPE-REREISNLVRNAD
EFV55930_E      ----NKHTYLPP-EVCNIVPGQRCIKKLTDTQTSTMIRATARSAPE-REREISTLVRKAD
TMUE_s0141      ----QKHTYLPP-EVCNIVPGQRCIKKLTDTQTSTMIRATARSAPE-REREISNLVRKAD
F48F7.1a_C      ----QKHTYLPP-EVCNIVPGQRCIKKLTDVQTSTMIKATARSAPE-REREISNLVRKAE
GS_10246_G      ----QKHTYLPP-EVCNIVPGQRCIKKLTDTQTSTMIKATARSAPE-REREISNLVRKAE
Bm4213_BM1      ----QKHTYLPP-EVCNIVPGQRCIKKLTDTQTSTMIKATARSAPE-REREISNLVRKAE
GPLIN_0003      ----QKHTYLPP-EV-------------------LAFKATARSAPE-REKEISDLVRRAE
MhA1_Conti      ----QKHTYLPL-EVCEIVSGQRCIKKLSDTQTSTMIKVTARNAPD-REKEISALVRRAE
sp|Q2Q5Y9|      GPTETDQSLSIPGELCYLCGFSDSERS--NINLQKNLGTVLKREPRERLNDIRDFCKWTG
sp|O76922|      GN--DQAIMIIP-ELARATGMTDAMRA--DFRTLRAMSEHTRLNPDRRIERLRMFNKRLK
sp|Q9VKM1|      NA--SELVVLIP-ELCRVTGLNAEMRS--NFQLMRAMSSYTRMNPKQRTDRLRAFNHRLQ
PPA23639_P      ED--PQVTYLVP-ELCNCTGLADSMRK--DFKTMRVLSDYTRLSPDRRRESTLKFIQSAK
HCISE00858      GA--PQYAYLLP-ELCYPTGLTDAMRK--DFRHMRELSKHTRLDPEKRRQTTERLLSMIH
CBG11957_C      EP--PQVNYIVP-ELCYPTGLTDEMRK--DFRMMKEIASHTRLSPQQRLDETRKLVKEFH
D2030.6_CE      EP--PQVSYIVP-ELCFPTGLTDEMRK--DFKMMKEIAKHTRMSPQQRLVESRKLIVDLS
sp|Q8CDG1|      GMLLKGEILLLP-ELSFMTGIPEKMKK--DFRAMKDLTQQINLSPKQHHGALECLLQRIS
sp|Q7Z3Z4|      SE--AQLAHLIP-ELCFLTGLTDQATS--DFQLMKAVAEKTRLSPSGRQQRLARLVDNIQ
sp|Q96J94|      GTL-PGPAMLIP-ELCYLTGLTDKMRN--DFNVMKDLAVHTRLTPEQRQREVGRLIDYIH
sp|Q9JMB7|      GTL-PGPAMLIP-ELCYLTGLTDKMRN--DFNVMKDLAVHTRLTPEQRQREVGRLIDYIH
                             *:                     .    .  *  .      :     

tr|Q7KY08|      FNNDS--YVQEFGLTISNSMMEVRGRVLPPPKLQYGGRVSTGLTGQQLFPPQNKVSLASP
BUX.s01144      FTNDP--YAQEFGISINSNMTEVKGRILSAPKLLYGGRNK---------------MTALP
g7616.t1_g      FTRDP--YAQEFGVTIQPNMTEVKGRVLNAPKLLYGGRTK---------------MTALP
EFV55930_E      FNGDP--YAHEFGIAINPAMTEVKGRVLSAPKLLYGGRTK---------------ATAVP
TMUE_s0141      FSADP--FAHEFGIAINPTMTEVKGRVLSAPKLLYGGRTK---------------ATAVP
F48F7.1a_C      FSADP--FAHEFGITINPAMTEVKGRVLSAPKLLYGGRTR---------------ATALP
GS_10246_G      FNADP--FAHEFGIAINPAMTEVKGRVLNAPKLLYGGRTK---------------ATALP
Bm4213_BM1      FNADP--FAHEFGIAINPAMTEVKGRVLNAPKLLYGGRTK---------------ATALP
GPLIN_0003      FIHDP--FAQEFGISITPIMTEVKGRVLNAPKLLYGGRTR---------------ATALP
MhA1_Conti      IVHDP--FAQEFGISINSNMTEVKGRVLNAPKLLYGGRTK---------------ATALP
sp|Q2Q5Y9|      AGKSK-DYMKSWGMCIEEQPITIRGRELAPVDIFSNEVKI---------------NTKIP
sp|O76922|      SCKQSVETLKSWNIELDSALVEIPARVLPPEKILFGNQK----------------IFVCD
sp|Q9VKM1|      NTPESVKVLRDWNMELDKNVTEVQGRIIGQQNIVFHNGK-----------------VPAG
PPA23639_P      ANDHVAKMFNFWKVDFGDSLVDLPCRQLEPETLYGKGPQ----------------FSYKG
HCISE00858      HNDKCCALLERWGIHLDRRLVSFKSRELNPERLFGLHPE-----------------GYTG
CBG11957_C      NNVRVRDCLVYWGIRLADDLANVSARVLKPEPLHVEGTK-----------------KYEG
D2030.6_CE      KNEKVMECFKYWGISLGQDLANVQARVLKSEPLQ--GKK-----------------TYEG
sp|Q8CDG1|      QNETASNELTRWGLSLHKDVHKIEGRLLPMERINLRNTS-----------------FVTS
sp|Q7Z3Z4|      RNTNARFELETWGLHFGSQI-SLTGRIVPSEKILMQDHI-----------------CQPV
sp|Q96J94|      KNDNVQRELRDWGLSFDSNLLSFSGRILQTEKIHQGGKT----------------FDYNP
sp|Q9JMB7|      KDDNVQRELRDWGLSFDSNLLSFSGRILQSEKIHQGGKT----------------FDYNP
                           : : :      .  * :    :                           

tr|Q7KY08|      NQGVWD---MRGKQFFTGVE--IRIWAIACFAPQRTVREDALRNFTQQLQKISNDAGMPI
BUX.s01144      NQGVWD---MRGKQFHTGIE--VKIWAIACFAQQQHVKENDLRNFTSQLQRISSDAGMPI
g7616.t1_g      NQGVWD---MRGKQFHTGIE--VKIWAIACFATQQHVKENDLRTFTTQLQRISSDAGMPI
EFV55930_E      NQGVWD---MRGKQFHTGVE--IKIWAIACFAQQQHVKENDLRNFTQQLLRISNDAGMPV
TMUE_s0141      NQGVWD---MRGKQFHTGVE--IKVWAIACFAQQQHVKENDLRNFTQQLLRISNDAGMPV
F48F7.1a_C      NQGVWD---MRGKQFHTGID--VRVWAIACFAQQQHVKENDLRMFTNQLQRISNDAGMPI
GS_10246_G      NQGVWD---MRGKQFHTGIE--VKIWAIACFAQQQHVKENDLRNFTTQLQRISNDAGMPI
Bm4213_BM1      NQGVWD---MRGKQFHTGVE--VKVWAIACFAQQQHVKENDLRNFTTQLQRISNDAGMPI
GPLIN_0003      NQGVWD---MRAKQFHTGIE--VKTWAIACFAQQQHVKENDLRNFTVQLQRISTDAGMPI
MhA1_Conti      NQGVWD---MRGKQFHTGIE--VKTWAIACFAQQNHVKEADLRNFTGHLQKISADAGMPI
sp|Q2Q5Y9|      D--DWKFGEIK----FDVPKGTAHRFGVLVVD--RNPSHF--NNFIEDVKREIGRLRINY
sp|O76922|      ARADWTNE-FRTCSMFKNVH--INRWYVITPS--RNLRET--QEFVQMCIRTASSMKMN-
sp|Q9VKM1|      ENADWQRH-FRDQRMLTTPSDGLDRWAVIAPQ--RNSHEL--RTLLDSLYRAASGMGLR-
PPA23639_P      HNAEWAKD-VKSAGNFRTVN--LDDWIIVCPDMPKAFDEA--FKFIKECNNLGRTMQMN-
HCISE00858      MRAEWAKS-VRNNGNFRGVT--LRNWVVVAPNTAEGDRLS--SLFIEEVKLVGEVMRIQ-
CBG11957_C      RNAEWARG-VKDSGIYRGSD--MTNWIVVGPNTGSSGILC--QRFIGEAGRLGNTLRVQ-
D2030.6_CE      KQAEWARG-VKECGIYRGSN--MTNWIVIGPGSGNSGLLS--QKFIEEARRLGKILQVQ-
sp|Q8CDG1|      EDLNWVKEVTRDASILTI-P--MHFWALFYPK--RAMDQA--RELVNMLEKIAGPIGMR-
sp|Q7Z3Z4|      SAADWSKD-IRTCKILNAQS--LNTWLILCSD--RTEYVA--ESFLNCLRRVAGSMGFN-
sp|Q96J94|      QFADWSKE-TRGAPLISVKP--LDNWLLIYTR--RNYEAA--NSLIQNLFKVTPAMGMQ-
sp|Q9JMB7|      QFADWSKE-TRGAPLISVKP--LDNWLLIYTR--RNYEAA--NSLIQNLFKVTPAMGIQ-
                    *     .              : :                :            .  

tr|Q7KY08|      IGQP-CFC-KYATGPDQVEPMFRYLKITF--------PGLQLVVVVLPG-KTPVYAEVKR
BUX.s01144      IGQP-CFC-KYAVGVDQVEPMFKYLKQNF--------QGLQLVCVVLPG-KTPVYAEVKR
g7616.t1_g      LGQP-CFC-KYAMGVDQVEPMFKYLKQNF--------TGLQLVCVVLPG-KTPVYAEVKR
EFV55930_E      VGQP-CFC-KYATGVDQVEPMFKYLKQTF--------HGIQLIVIVLPG-KTPVYAEVKR
TMUE_s0141      VGQP-CFC-KYASGVDQVEPMFRYLKQTF--------QGIQLIVIVLPG-KTPVYAEVKR
F48F7.1a_C      VGNP-CFC-KYAVGVEQVEPMFKYLKQNY--------SGIQLVVVVLPG-KTPVYAEVKR
GS_10246_G      MGQP-CFC-KYAVGVDQVEPMFKYLKQTF--------LGIQLVCVVLPG-KTPVYAEVKR
Bm4213_BM1      MGQP-CFC-KYAVGVDQVEPMFKYLKTSF--------VNIQLVCVVLPG-KTPVYAEVKR
GPLIN_0003      QGQP-CFC-KYAVGPDQVEPMLKYLKQNF--------PGLQLVCVVLPG-KTPVY--VKR
MhA1_Conti      QGQP-CFC-KYAVGVDQVEPMFKYLKQNY--------PGLQLVCVVLPG-KTPVYAEVKR
sp|Q2Q5Y9|      TMDSISSCRSNEV-EDALTDFIRV-------------SKVHMALVFIPDDK--VYAKVKN
sp|O76922|      ICNP-IYE---EIPDDRNGTYSQAIDNAAA-------NDPQIVMVVMRSPNEEKYSCIKK
sp|Q9VKM1|      IRSP-QEF---IIYDDRTGTYVRAMDDCVR-------SDPKLILCLVPNDNAERYSSIKK
PPA23639_P      VNDP-FKW---KVDNPQATAYHEATKTAMENYTKETGKKAKMVVVIVNDDNKTRYDTVKK
HCISE00858      VNYP-MLQ---ISKDSSPVSYHEAVREAIA---RAGRQPIHMIVLILPDDNKARYDSLKS
CBG11957_C      IGDPLCVPLNGVSPNDYLEGVKKAIKQVAG-------AQVHMLVVMLADDNKTRYDSLKK
D2030.6_CE      LGEPMCVPIRGISPNDYLEGVKGAIKQVDG-------EDIHMLVVMLADDNKTRYDSLKK
sp|Q8CDG1|      ISPP-AWV---ELKDDRIETYIRTIQSLLG-----VEGKIQMVVCIIMGTRDDLYGAIKK
sp|Q7Z3Z4|      VDYP-KII---KV-QENPAAFVRAIQQYVD-------PDVQLVMCILPSNQKTYYDSIKK
sp|Q96J94|      MRKA-IMI---EV-DDRTEAYLRVLQQKVT-------ADTQIVVCLLSSNRKDKYDAIKK
sp|Q9JMB7|      MKKA-IMI---EV-DDRTEAYLRALQQKVT-------SDTQIVVCLLSSNRKDKYDAIKK
                   .                                    ::   .: . .   *  :* 

tr|Q7KY08|      VGDTVLGMATQCVQAKNV---------NKTSPQTLSNLCLKINVKLGG-INSILVPSIRP
BUX.s01144      VGDTVLGIATQCVQAKNV---------IKTTPQTLSNLCLKMNVKLGG-VNSILLPNVRP
g7616.t1_g      VGDTVLGIATQCVQAKNV---------IKTTPQTLSNLCLKMNVKLGG-VNSILLPTVRP
EFV55930_E      VGDTILGIATQCVQAKNV---------VKTTPQTLSNLCLKINVKLGG-VNSILLPSIRP
TMUE_s0141      VGDTILGIATQCVQAKNV---------NKTTPQTLSNLCLKINVKLGG-VNSILLPSIRP
F48F7.1a_C      VGDTVLGIATQCVQAKNA---------IRTTPQTLSNLCLKMNVKLGG-VNSILLPNVRP
GS_10246_G      VGDTVLGIATQCVQAKNV---------IKTTPQTLSNLCLKMNVKLGG-VNSILLPAVRP
Bm4213_BM1      VGDTVLGIATQCVQAKNV---------IKTTPQTLSNLCLKMNVKLGG-VNSILLPAVRP
GPLIN_0003      VGDIVLGIATQCVQAKNV---------IKTTPQTLSNLCLKMNVKLGG-VNSILLPNVRP
MhA1_Conti      VGDTVLGIATQCVQAKNA---------TKTTPQTLSNLCLKMNVKLGG-VNSILLPAVRP
sp|Q2Q5Y9|      F-TMSTGLLTQCVTQRNGSN-----RDDRRRKTVADKSVMQMFSKLGYDPWGINLKM---
sp|O76922|      RTCVDRPVPSQVVTLKVIAPRQ---QKPTGLMSIATKVVIQMNAKLMGAPWQVVIPL---
sp|Q9VKM1|      RGYVDRAVPTQVVTLKTT--------KNRSLMSIATKIAIQLNCKLGYTPWMIELPL---
PPA23639_P      LLCHDMPVPSQVVKLETLAGKA---GVNKNYSSIVLKILLQINCKLGGAIWKVTIPL---
HCISE00858      WLCSETNIPSQCVQMGTLRGRQSDGGRNKNFGSIVLKIVLQMNCKMGGALWKVNIPM---
CBG11957_C      YLCVECPIPNQCINLRTLAGKSSDGGENKNFGSIVLKIVLQMVCKTGGALWRVNIPM---
D2030.6_CE      FLCVECPIPNQCVNLRTLAGKSKDGGENKNLGSIVLKIVLQMICKTGGALWKVNIPL---
sp|Q8CDG1|      LCCVQSPVPSQVINVRTI-------GQPTRLRSVAQKILLQMNCKLGGELWGVDIPL---
sp|Q7Z3Z4|      YLSSDCPVPSQCVLARTL-------NKQGMMMSIATKIAMQMTCKLGGELWAVEIPL---
sp|Q96J94|      YLCTDCPTPSQCVVARTL-------GKQQTVMAIATKIALQMNCKMGGELWRVDIPL---
sp|Q9JMB7|      YLCTDCPTPSQCVVARTL-------GKQQTVMAIATKIALQMNCKMGGELWRVDMPL---
                         .* :                       :  :::  *     . : :     

tr|Q7KY08|      KVFNEPVIFLGADVTHPPAGDNKKPSIAAVVGSMDAHPS-RYAATVRVQQHR--------
BUX.s01144      RIFNEPVIFLGADITHPPAGDSRKPSIAAVVGSMDAHPS-RYAATVRVQQHR--------
g7616.t1_g      RIFNEPVIFLGADITHPPAGDSRKPSIAAVVGSMDAHPS-RYAATVRVQQHR--------
EFV55930_E      RIFNEPIIFMGADITHPPAGDSKKPSISAVVGSMDAHPS-RYAATVRIQQHR--------
TMUE_s0141      RIFNEPIIFMGADITHPPAGDSKKPSISAVVGSMDAHPS-RYAATVRIQQHR--------
F48F7.1a_C      RIFNEPVIFFGCDITHPPAGDSRKPSIAAVVGSMDAHPS-RYAATVRVQQHR--------
GS_10246_G      RIFNEPVIFLGCDITHPPAGDSRKPSIAAVVGSMDAHPS-RYAATVRVQQHR--------
Bm4213_BM1      RIFTEPVIFLGCDITHPPAGDSRKPSIAAVVGSMDAHPS-RYAATVRVQAHR--------
GPLIN_0003      RIFNEPVIFLGADITHPPAGDSRKPSIAAVVGSMDAHPS-RYAATVRVQQHRHVNVDKMC
MhA1_Conti      RIFNEPIIFLGADITHPPAGDSRKPSIAGVVGSMDAHPS-RYAATVRVQQHR--------
sp|Q2Q5Y9|      ----APTMIVGLDTFHSKTGKR---SVQASVFSISAKFS-QYISFVNSSKGK--------
sp|O76922|      ----HGLMTVGFDVCHSPKNKNK--SYGAFVATMDQKESFRYFSTVNEHIKG--------
sp|Q9VKM1|      ----SGLMTIGFDIAKSTRDRKR--AYGALIASMDLQQNSTYFSTVTECSAF--------
PPA23639_P      ----EKTMIVGYDLYHDSTMKGK--TVGACVSSYDKDFT-KWYSQTLPHSNP--------
HCISE00858      ----KNAMIVGYDLYHDSTLHGK--TIGACVSTTDQDYT-QFYSQTRPHENP--------
CBG11957_C      ----QDTMIVGYDLYHDSTLKGK--TVGACVSTTSSEFT-KFYSQTRPHENP--------
D2030.6_CE      ----KNTMIVGYDLYHDSTLKGK--TVGACVSTTSNDFT-QFYSQTRPHENP--------
sp|Q8CDG1|      ----KQLMVIGMDVYHDPSRGMR--SVVGFVASINLTLT-KWYSRVVFQMPH--------
sp|Q7Z3Z4|      ----KSLMVVGIDVCKDALSKDV--MVVGCVASVNPRIT-RWFSRCILQRTM--------
sp|Q96J94|      ----KLVMIVGIDCYHDMTAGRR--SIAGFVASINEGMT-RWFSRCIFQDRG--------
sp|Q9JMB7|      ----KLAMIVGIDCYHDTTAGRR--SIAGFVASINEGMT-RWFSRCVFQDRG--------
                       : .* *  :            . : : .   .  : :                

tr|Q7KY08|      -------QEIIQELSSMVRELLIMFYKSTGGYKPHRIILYRDGVSEGQFPHVLQHELTAI
BUX.s01144      -------NETITDLTWMVRELLVQFYRNT-RFKPTRIVMYRDGVSEGQFFNVLQQELRAM
g7616.t1_g      -------NEIISDLTYMVRELLIQFYRNT-RFKPTRIILYRDGVSEGQFLNVLQAELRSI
EFV55930_E      -------QEIITDLANMVKELLIQFYRST-RFKPTRILLYRDGVSEGQFFNVLQHELRAM
TMUE_s0141      -------QEIITDLAAMVKELLIQFYRST-RFKPTRILLYRDGVSEGQFFNVLQHELRAM
F48F7.1a_C      -------QEIISDLTYMVRELLVQFYRNT-RFKPARIVVYRDGVSEGQFFNVLQYELRAI
GS_10246_G      -------QEIISDLTYMVRELLVQFYRNT-RFKPTRIIVYRDGVSEGQFFNVLQHELRAM
Bm4213_BM1      -------QEIISDLTYMARELLIQFYRST-RFKPTRIIIYRDGVSEGQFFNVLQYELRAL
GPLIN_0003      PLKTQSLQDIISELTFMVRELLIQFYRNT-RFKPTRIVLYRDGVSEGQFLNVLQSELRSM
MhA1_Conti      -------HEIISELTFMVRELLIQFYRNT-RFKPTRIIVYRDGVSEGQFLNVLQSELRSM
sp|Q2Q5Y9|      -------NEFHENLGKNFLTALTTFQNKF-NTMPLRLIIYRDGVGDSQLAFTKKFETDAV
sp|O76922|      -------QELSEQMSVNMACALRSYQEQH-RSLPERILFFRDGVGDGQLYQVVNSEVNTL
sp|Q9VKM1|      -------DVLANTLWPMIAKALRQYQHEH-RKLPSRIVFYRDGVSSGSLKQLFEFEVKDI
PPA23639_P      -------VELGDNLRKFIRKALQKYHETNGGELPGRIFVYRDGCGDGQIPYVRDTEVRQV
HCISE00858      -------TELGNNLGHFIKKALRKYYVANNHSLPEKVFLYRDGVGDGQIHYVKDQEVTLV
CBG11957_C      -------TQLGNNLTHFVRKALKKYYDGNNNTLPSKLVLYRDGAGDGQIPYIKNTEVKLV
D2030.6_CE      -------TQLGNNLTHFVRKALKQYYDSNDQTLPSRLILYRDGAGDGQIPYIKNTEVKLV
sp|Q8CDG1|      -------QEIVDSLKLCLVGSLKKYYEVN-HCLPEKIVVYRDGVSDGQLKTVANYEIPQL
sp|Q7Z3Z4|      -------TDVADCLKVFMTGALNKWYKYN-HDLPARIIVYRAGVGDGQLKTLIEYEVPQL
sp|Q96J94|      -------QELVDGLKVCLQAALRAWNSCN-EYMPSRIIVYRDGVGDGQLKTLVNYEVPQF
sp|Q9JMB7|      -------QELVDGLKVCLQAALRAWSGCN-EYMPSRVIVYRDGVGDGQLKTLVNYEVPQF
                             :       *  :        * .:..:* * ....:    . *   .

tr|Q7KY08|      REACIKL--------EPEYR-P-GITFIVVQKRHHTRLFCAEKKEQSGKSGNIPAGTTVD
BUX.s01144      REACMML--------ERGYQ-P-GITFIAVQKRHHTRLFAVEKRDQVGKAFNIPPGTTVD
g7616.t1_g      REACMML--------ERGYQ-P-GITFIAVQKRHHTRLFAMDKKDQVGKAFNIPPGTTVD
EFV55930_E      REACMML--------ERGYQ-P-GITFIAVQKRHHTRLFAVEKKDQVGKAFNIPPGTTVD
TMUE_s0141      REACMML--------ERGYQ-P-GITFVAVQKRHHTRLFAVDKKDQVGKAFNIPPGTTVD
F48F7.1a_C      REACMML--------ERGYQ-P-GITFIAVQKRHHTRLFAVDKKDQVGKAYNIPPGTTVD
GS_10246_G      REACMML--------ERGYQ-P-GITFIAVQKRHHTRLFAVDKKDQVNLSFNIPPGTTVD
Bm4213_BM1      RECCMLL--------EEDYQ-P-GITFIAVQKRHHTRLFAVDKKDQVGKAFNIPPGTTVD
GPLIN_0003      REACMML--------ERGYQ-P-GITFIAVQKRHHTRLFAVDKKDQVGKAFNIPPGTTVD
MhA1_Conti      REACMML--------ERGYQ-P-GITFIALQKRHHTRLFAVDKKDQVGKAFNIPPGTTVD
sp|Q2Q5Y9|      MKMIEKIY-------ENQTL-P-QIIYVVVKKRISVKFF--------KDGANPNPGTVVD
sp|O76922|      KDRLDEIYK------SAGKQEGCRMTFIIVSKRINSRYF--------TGHRNPVPGTVVD
sp|Q9VKM1|      IEKLKTEY-------ARVQLSPPQLAYIVVTRSMNTRFF--------LNGQNPPPGTIVD
PPA23639_P      QEAAAEVGKVL----DQEYA-P-KLAFTIITKKVNMRVF---KKVGPVDLKNPDPGTVVD
HCISE00858      QKACEEVVLK-----ENAKQ-PIKLAFIIVTKKVNMRIF---KGAPDSKLSNPDPGTVVD
CBG11957_C      REACDQVTLRAAQMNNKEHK-PIKLAFIIVTKRVNMRIL--KQGASGNQAVNPDPGTVVD
D2030.6_CE      RDACDAVTDKAAELSNKVQE-KIKLAFIIVTKRVNMRIL--KQGSSLDNAINPQPGTVVD
sp|Q8CDG1|      QKCFEAF---------DNYH-P-KMVVFVVQKKISTNLY----LAAPDHFVTPSPGTVVD
sp|Q7Z3Z4|      LSSVAES--------SSNTS-S-RLSVIVVRKKCMPRFF----TEMNRTVQNPPLGTVVD
sp|Q96J94|      LDCLKSI--------GRGYN-P-RLTVIVVKKRVNTRFF----AQSGGRLQNPLPGTVID
sp|Q9JMB7|      LDCLKSV--------GRGYN-P-RLTVIVVKKRVNARFF----AQSGGRLQNPLPGTVID
                 .                      :    : .    .              .   ** :*

tr|Q7KY08|      VGITHPTEFDFYLCSHQGIQGTSRPSHYHVLWDD----------NHFDSDELQCLTYQLC
BUX.s01144      VGITHPTEFDFYLCSHAGIQGTSRPSHYHVLWDD----------NCLSADELQQLTYQMC
g7616.t1_g      VGITHPTEFDFYLCSHAGIQGTSRPSHYHVLWDD----------NNLSADELQQLTYQMC
EFV55930_E      VGITHPTEFDFFLCSHAGIQGTSRPSHYHVLWDD----------NSLTADELQQLTYQLC
TMUE_s0141      VGITHPTEFDFFLCSHAGIQGTSRPSHYHVLWDD----------NNLSADELQQLTYQLC
F48F7.1a_C      VGITHPTEFDFYLCSHAGIQGTSRPSHYHVLWDD----------NNLTADELQQLTYQMC
GS_10246_G      VGITHPTEFDFYLCSHAGIQGTSRPSHYHVLWDD----------NNLTADELQQLTYQMC
Bm4213_BM1      VGITHPTEFDFYLCSHAGIQGTSRPSHYHVLWDD----------NQLSADELQQLTYQMC
GPLIN_0003      VGITHPTEFDFYLCSHAGIQGTSRPSHYHVLWDD----------NNLSADDLQQLTYQMC
MhA1_Conti      VGITHPTEFDFYLCSHAGIQGTSRPSHYHVLWDD----------NNLSADELQQLTYQLC
sp|Q2Q5Y9|      EKIVKPNFYEFYLVSQKTTKGTASPTNYNVLMDTKFTNKKTNEVSVMSPSVLQQITYSLT
sp|O76922|      DVITLPERYDFFLVSQAVRIGTVSPTSYNVISDN----------MGLNADKLQMLSYKMT
sp|Q9VKM1|      DVITLPERYDFYLVSQQVRQGTVSPTSYNVLYSS----------MGLSPEKMQKLTYKMC
PPA23639_P      SVVTRPERYDFYMVPQFVNQGTVTPVCYNIIHDT----------TGMPPDRHHQLAFKLC
HCISE00858      TVVTRPERYDFYLVPQFVNQGTVTPVCYNVIFDN----------TGLKPDHHQKLAFKLC
CBG11957_C      TTVTRPERMDFYLVPQFVNQGTVTPVSYNIIYDD----------TGLGPDKHQQLAFKLC
D2030.6_CE      TTVTRPERMDFYLVPQFVNQGTVTPVSYNIIHDD----------TDLGPDKHQQLAFKLC
sp|Q8CDG1|      HTITSCEWVDFYLLAHHVRQGCGIPTHYICVLNT----------ANLSPDHMQRLTFKLC
sp|Q7Z3Z4|      SEATRNEWYDFYLISQVACRGTVSPTYYNVIYDD----------NGLKPDHMQRLTFKLC
sp|Q96J94|      VEVTRPEWYDFFIVSQAVRSGSVSPTHYNVIYDN----------SGLKPDHIQRLTYKLC
sp|Q9JMB7|      VEVTRPEWYDFFIVSQAVRSGSVSPTHYNVIYDS----------SGLKPDHIQRLTYKLC
                   .     :*:: .:    *   *  *  : .             : ..  : :::.: 

tr|Q7KY08|      HTYVRCTRSVSIPAPAYYAHLVAFRARYHLVEKEHDSGEGSHQSGCSEDRTPGAMARAI-
BUX.s01144      HTYVRCTRSVSIPAPAYYAHLVAFRARYHLVDRDHDSGEGSQPSGTSEDTTLSNMARAV-
g7616.t1_g      HTYVRCTRSVSIPAPAYYAHLVAFRARYHLVDREHDSGEGSQPSGTSEDTTLSNMARAV-
EFV55930_E      HTYVRCTRSVSIPAPAYYAHLVAFRARYHLVDRDHDSGEGSQPSGTSEETTMSSMARAV-
TMUE_s0141      HTYVRCTRSVSIPAPAYYAHLVAFRARYHLVDRDHDSGEGSQPSGTSEETTMSSMARAV-
F48F7.1a_C      HTYVRCTRSVSIPAPAYYAHLVAFRARYHLVDREHDSGEGSQPSGTSEDTTLSNMARAV-
GS_10246_G      HTYVRCTRSVSIPAPAYYAHLVAFRARYHLVDREHDSGEGSQPSGTSEDTTLSNMARAV-
Bm4213_BM1      HTYVRCTRSVSIPAPAYYAHLVAFRARYHLVDREHDSGEGSQPSGTSEDTTLSNMARAV-
GPLIN_0003      HTYVRCTRSVSIPAPAYYAHLVAFRARYHLVDREHDSGEGSQPSGTSEDTTLSNMARAV-
MhA1_Conti      HTYVRCTRSVSVPAPAYYAHLVAFRARYHLVDREHDSGEGSQPSGTSEDTTLSNMARAV-
sp|Q2Q5Y9|      HLYFNWMGTIRVPVPTHYAHRLAE-----LVGK-IHRGVTPP------------------
sp|O76922|      HMYYNYSGTIRVPAVCHYAHKLAF-----LVAESINRAPS--------------------
sp|Q9VKM1|      HLYYNWSGTTRVPAVCQYAKKLAT-----LVGTNLHSIPQ--------------------
PPA23639_P      HLYYNWQGTVRVPAPCQYAHKLAF-----LVAQSLHDESS--------------------
HCISE00858      HLYYNWQGTVRVPAPCQYAHKLAF-----MVAQSIHREESELMVAIEALAIFDEWSKYVW
CBG11957_C      HLYYNWQGTVRVPAPCQYAHKLAF-----LTAQSLHGDSD--------------------
D2030.6_CE      HLYYNWQGTVRVPAPCQYAHKLAF-----LTAQSLHDDAN--------------------
sp|Q8CDG1|      HMYWNWPGTIRVPAPCKYAHKLAF-----LSGQILHHEPA--------------------
sp|Q7Z3Z4|      HLYYNWPGIVSVPAPCQYAHKLTF-----LVAQSIHKEPS--------------------
sp|Q96J94|      HIYYNWPGVIRVPAPCQYAHKLAF-----LVGQSIHREPN--------------------
sp|Q9JMB7|      HVYYNWPGVIRVPAPCQYAHKLAF-----LVGQSIHREPN--------------------
                * * .      :*.   **: ::      :                              

tr|Q7KY08|      ----------TVHADTKKVMY-------------FA-----
BUX.s01144      ----------QVHPDANSVMY-------------FA-----
g7616.t1_g      ----------QVHPDANSVMY-------------FA-----
EFV55930_E      ----------QVHPDANSVMY-------------FA-----
TMUE_s0141      ----------QVHPDANSVMY-------------FA-----
F48F7.1a_C      ----------QVHPDANNVMY-------------FA-----
GS_10246_G      ----------QVHPDANSVMY-------------FA-----
Bm4213_BM1      ----------QVHPDANNVMY-------------FA-----
GPLIN_0003      ----------QVHPDANSVMY-------------FA-----
MhA1_Conti      ----------QVHPDANSTMLGHGHNTRDTVCLEFL-----
sp|Q2Q5Y9|      ----------AINDRIRERLF-------------YL-----
sp|O76922|      -------------AGLQNQLY-------------FL-----
sp|Q9VKM1|      -------------NALEKKFY-------------YL-----
PPA23639_P      -------------EELRDKLF-------------FLSSEN-
HCISE00858      FVVILLKDNALTIGQFCTRLV-------------YRCLEVV
CBG11957_C      -------------EQLRDKLF-------------FL-----
D2030.6_CE      -------------GCLRDKLF-------------FL-----
sp|Q8CDG1|      -------------IQLCGNLF-------------FL-----
sp|Q7Z3Z4|      -------------LELANHLF-------------YL-----
sp|Q96J94|      -------------LSLSNRLY-------------YL-----
sp|Q9JMB7|      -------------LSLSNRLY-------------YL-----
                                   :              :      
