# Supplementary material for: Ancient and Novel Small RNA Pathways Compensate for the Loss of piRNAs in Multiple Independent Nematode Lineages
Source: PLoS Biol. 2015 Feb 10;13(2):e1002061. doi: 10.1371/journal.pbio.1002061 (PMC4323106; doi:10.1371/journal.pbio.1002061)
Supplement: S2 Data — (TXT) [file pbio.1002061.s002.txt]

CLUSTAL FORMAT: MUSCLE (3.7) multiple sequence alignment


sp|O14227|      -------------------------------------------------MAVSLNDFISV
RDR6_Ath        ------------------------------------------------------------
sp|Q9LQV2|      ------------------------------------------------------------
tr|G5EBQ3|      ------------------------------------------------------------
tr|G5ECM1|      ------------------------------------------------------------
GPLIN_0010      ------------------------------------------------------------
tr|F1KQU8|      ------------------------------------------------MVREWSHGLKRV
Bm3605          ------------------------------------------------------------
tsp_RRF-3       ------------------------------------------------------------
tr|G5EE53|      MLPFDNDDSSDDATTSVRPKHPRGVPQSQSTFPRGRSNFSSGTLPNRKTECTPVNTLTIG
tr|F1KQR2|      ------------------------------------------------MLSTEWDVMRLK
BMA-RRF-3       ---------------------------------------------------------MFP
                                                                            

sp|O14227|      KLKRYSRESPWERLRVPYRNKKQKKWASVHNNEAQLHS-----------------ANKRN
RDR6_Ath        -----------MGSEGNMKKSVVTQVSIGGFGESTT------------------------
sp|Q9LQV2|      ---------------------MGKTIQVFGFPNGVS------------------------
tr|G5EBQ3|      -----------------MGDEGYRGWIKLEIPCSLP------------------------
tr|G5ECM1|      ------------------MSERSHGFIKFEFPE---------------------------
GPLIN_0010      ------------------MDVTVKKFKLVFWPANEF------------------------
tr|F1KQU8|      AICVDGRRYECGDNEAMSYGMAVIGSQKMDTSVTDV------------------------
Bm3605          ----------------MIYFKQQLGWEDLF------------------------------
tsp_RRF-3       ------------------MSDVGDCFEEFHASVYIAKE----------------------
tr|G5EE53|      HSNKMLLTTFRMDRNSKSKSEVDVQEQPVHSSSSAFPGNHLNNFSYPVNRGYLRDYLLQS
tr|F1KQR2|      DLLPHFSVQQCRRLLAHTGGDLDDALELAFETSATSDG-----------------FVCSS
BMA-RRF-3       CLSIERIRFLLWEANGNVEETVEMAFELLNDRPSMS------------------------
                                                                            

sp|O14227|      DNCLIQ---------------------------------RSSTWRL----------GDMI
RDR6_Ath        --------------------------------------AKQLTDYL----------EDEV
sp|Q9LQV2|      --------------------------------------------------------AEEV
tr|G5EBQ3|      --------------------------------------------------------ERQM
tr|G5ECM1|      --------------------------------------------------------FDNS
GPLIN_0010      ---------------------------------------RNVPEDF----------DEKT
tr|F1KQU8|      --------------------------------------------------------NENE
Bm3605          ------------------------------------------------------------
tsp_RRF-3       ------------------------------------------------------------
tr|G5EE53|      QRPSTSKPVDCSVLKRHSLPSTHILYEKTKHRGGVNIEEQEKLVRMLWAAAEESETVAKT
tr|F1KQR2|      ASSDVT-PRTASSTSSSPLVPAHISYPSCTSTEVVSKQVISATRRQ----------SCTT
BMA-RRF-3       ---------GVAPLEQQPINEDYRMVITRVIRENCSNAKHSMAVK-----------QKVI
                                                                            

sp|O14227|      TLVIKDIPVTW-------LSNEGGKLYNLWEPLHDYGT-----IEFMKINE---------
RDR6_Ath        GIVWRCRL----------KTSWTPPGSYPNFEIADTSN-------IPSIDE---------
sp|Q9LQV2|      KKFLER------------LTGSGTVY-------------------AIKVRQ---------
tr|G5EBQ3|      GPIVKCH-----------VAKLEPALNEYNIKVLTKGQ--------VQVVE---------
tr|G5ECM1|      LQVIEGSIDTM-------LLTFTSVLRKYEIEIKSRQE--------TQIVE---------
GPLIN_0010      RKFVEDALSCTYLINTLKLEIEVETAQRMGEEEYDARV-------EYSLNL---------
tr|F1KQU8|      TSRIKVVISSIDEKTVEILKSIFPLMNAFMKGAVVIGE----TIIPHRMGD---------
Bm3605          ---------------------------GRRVKVCRAIT-------KRQMVE---------
tsp_RRF-3       ------------------VSGNGGLFDKVKNFVSSVCEPLSLHFSIRPCLT---------
tr|G5EE53|      RQFSKKQAIELNFDAKLIGSMNNDCFGYCRAHMENIKDVLKTHLKLSKVDEVNWIKVGMV
tr|F1KQR2|      PLILKITVPVEGLPNEQIMHDIRKVLCKCGCMIERIDR-------PVARLQ---------
BMA-RRF-3       IVRLKLMVSVEGIPKEQIKYILRSILQNCNCSIRFFDE-------LIPCIQ---------
                                                                            

sp|O14227|      --PLNGQTSTTAIVQFAPPPKVPFWEPNGKINVKGVDLAVQIDITAHRSHISRQVFSKNS
RDR6_Ath        --YKKVEPHAFVHFAVFE-SAGRAMDAAGQCNLILDGQPLKVSLGPK-NPYSLNQRRRTT
sp|Q9LQV2|      --PKKGGPRVYAIVQFT----------SERHTRLIITAAAERLYYGRSYLKAFEV-EQDI
tr|G5EBQ3|      --EQDCEPFYETNYEVA--TSRFSHDLIAAIQTYLKDLSTDHLMPFQ--RGNLVLHSSDF
tr|G5ECM1|      --EQDCDCFFEINFEVE--SEQFDHTIIDAMHDYLSDLNVYVPY----QRPNIVLHGSDF
GPLIN_0010      --EISEEKNSHLVTKPDEESTRQNIHLLHMLNFFIVFINERVKQTGHAFTCAMMLSNKEF
tr|F1KQU8|      --HDYGEPWTELDLEVS--TSEWNCTRCLGLAKSFQHIASEVGLKGQ-LSPLLQLFSKAM
Bm3605          --NDYGESWIELTLEVI--SKHWHVDLLPLAMRF-QIITDSLHFVGS-CSAVLQATNKQM
tsp_RRF-3       --QENPDLFTEKFHTSISSDWEDVEQYHESVSEIIKRWCSTIRGNLH-EQPLLELIQDAT
tr|G5EE53|      PRAAYEDKSYVIDAHLVLTPNGEVEDENELFSEFASSFTSRITGMLH-DQVFLEVPKMHT
tr|F1KQR2|      --AAYEERYAEISANVQ--LKSNETSSQESLIEFAENFINETGYGLS-MQPSMEIRNIDS
BMA-RRF-3       --AAYEEKCVEVHVGIE--LPCDKSSNQDALIEFTKSFTVESGYGLE-MQPYMEIQNIDR
                                                                            

sp|O14227|      FRSD---QLVKIPLSSFKLGQVYDERIVPLFGVDCGITVTE-----SNLLVY--------
RDR6_Ath        VPYKLAGITLEI-------GTLVSRDDFFVSWRAEG----------VDFLVD--------
sp|Q9LQV2|      VPKPRASLHT-ISGLKMFFGCQVSTKKFLTLWSA------------QDVCVS--------
tr|G5EBQ3|      WSSELTCHLVDIPLAAVFFGNIQ-GGTFINHWEVSFWDDVR-----RRKSAR--TRNTEP
tr|G5ECM1|      WLRTLDC-HTEIPLAAIYFGNIQ-GGTYFNHWQVSFSRENI-----SSRDML--------
GPLIN_0010      FDVQFCSANMEIPTKCFSFVNLIDRDQPLVHRALQLVED-------PNHIMD-------R
tr|F1KQU8|      FIEDCIPAHLGIALCAVHFGNLVSNGLYLAHFTRHALVGTDIE---QSRCFE-----VFR
Bm3605          FLENCIAAHMFLPLEAFHFGSLL-KGQFLSHFSRVACTGTA-----LEQLRS--LNVLRA
tsp_RRF-3       FPFQLIPLHRYNLQGKVSFGFMLNFGIF------------------TEHCVV--------
tr|G5EE53|      LFTKITPQHMDINISAIAIGNCPNSGLFLVRGDFISQENTVCSVKLQSHHNADASRENSS
tr|F1KQR2|      VFSQICAEHANVDIVWLAVGNMPNAGTFFIRGEYVTKYNTR-----SNCIKD-AIPETKT
BMA-RRF-3       ILTDIRPDHTNVDILWIGIGNMPNMGLFFIRGEYVTKYNAS-----SNKLIVNSVCETKI
                                                                            

sp|O14227|      --------------FNFKK---LCVLFDASFDKQIET-----------------------
RDR6_Ath        -------PFDNTCKFCFRKSTAFSFKD-AVMHAVINCD----------------------
sp|Q9LQV2|      --------------FGIGM-RKLHFSF-SWYQKD--------------------------
tr|G5EBQ3|      TQADKIGMNQIKVEFEFDKIDFMTVHF-KHFENDFEVADKDAKR----------TKQTVT
tr|G5ECM1|      --------HKIHAEFEFDKTDMITVQFQCFEEKKQKFEDSRKQK--------------VR
GPLIN_0010      FYNRSISGPPTLCDFEHDK-RQLVVRF-PFVDRQKRDTGIEEAE----------------
tr|F1KQU8|      ALKGHHIKSPMIVDFEHDR-DVFVVRF-AILDGGFRPKNEDRSDGKGKQKSVPISTFLPG
Bm3605          LRNCPEIVDPMFVDFEHDR-DIFIVRF-AILDGGFRSKNNENSK-------ISNTSPIPG
tsp_RRF-3       ---DLSGSWTAKAIFEHDR-RCFSITI--FRKFSKNCS----------------------
tr|G5EE53|      FKVAGSNKYLSYARFEHDK-RLAVVYF-GVRLAEFADDGLDHAG----------------
tr|F1KQR2|      SNAAGGHKLLSYATFEHDR-RLMSLYF-AVENPQRSSDGLLFTG----------------
BMA-RRF-3       NNAAGNHTLLSWAHFEHDR-RLLTIYF-AIEKVTQDHDGLSYIG----------------
                              *         .                                   

sp|O14227|      --FRLDF---DFHSIIGDV--GTDYYDDHISLVFRFRFSPLIFR------KSKN---ATE
RDR6_Ath        --YKLELLVRDIQTV------RQYKTLHGFVLILQLASSPRVW------YRTADDDIYDT
sp|Q9LQV2|      --YRLELSYENIWQI--DL--HSPQGRSSKFLVIQVIGAPKIFE--KEDQPINL---LFG
tr|G5EBQ3|      MYYQITVRRTSIRRIIVDPVVQDCNGSDRIRVHFELNCPVLIRR----AYRTAK---QES
tr|G5ECM1|      VNYQLTIRRDSIRRIIVDP----RVEGCNTCVHFEVNCPPLIRK----GYIDND---KSS
GPLIN_0010      YIVSITVRYKSIRRVLANL--KRADVGFNLELYFHVSSPPIIRRIKLFAYDPKR---QNN
tr|F1KQU8|      SAISVKVRYISIRRIVVDTIATTVDGVPSTHVYFQLNYPPEIRK-----FQKKP---GDS
Bm3605          SAVALKVRYNSIRRVLVDLRVKLPNGACGRRIYFHLNYPPEIRK-----YQRKT---EDD
tsp_RRF-3       --MKLLILYDSVSAIQVDF------NDGKADVYFTLCHPPFLFG-------------PDG
tr|G5EE53|      --FRLNLYYNLFVRIVVDM-----SHETTNSIYIQMKNPPHLWE----GIPKNTIFHPSK
tr|F1KQR2|      --YKLVLPYVSFHSVLVDC--GSDHTERDNRIFIHLKYPPQLWQ----AIPRQM---ACG
BMA-RRF-3       --YKFVITYNSFHMVIVDC--DSDPDERDNYIYIYLRHPPQLWE----ALPRIM---TNG
                    . .    .  :                : : .  .  :                  

sp|O14227|      SRVQTFWTASHLWRRHYDILPFNVSPTTASPIELLNCHNAPIGRCNVLVLSFSIRD----
RDR6_Ath        VPGDLLDDDDP-WIRT-------------TDFTQVGA----IGRCHSYRV----------
sp|Q9LQV2|      IMDFYSDGSDEQWIRT-------------TDFTSSSC----IGQSTAFCLE---------
tr|G5EBQ3|      ENRHSVPHYRR-YLVI--------NRGRSANQ-YPTA--KAITDSPVFTIE---------
tr|G5ECM1|      FHKPFYERQKR-FDCD--------WRNGNVNHGNPQD--AAIADSPFFTIE---------
GPLIN_0010      QNNLLSKQGDR-YVA---------WAPWDPSM----C--EEINESPMFRVQ---------
tr|F1KQU8|      DEKLYSEGNR--WRT---------IPEDNEDV-RDNC--SAINDSPTLCLQ---------
Bm3605          EDKVGSDGNR--WRS---------IPETDDDK-RDNC--AAINESPYFCLQ---------
tsp_RRF-3       GGEQKNQQRR--LVRL--------------NK-FFSCDMENFGKCKVIKMTKSV------
tr|G5EE53|      SKVLNMETCTE-WTRVLS------WPGDAEGR-GVGCTSEAFSQSSWIRLTMRKDD----
tr|F1KQR2|      RRVLNMEQCRD-WIRVVS------WPGNNY---FCGCSQESLAGSPWLAFSIPKESIQPE
BMA-RRF-3       KRVLNIEQCRD-WIRVGS------FPGSKH---FAGCSQETLAGSSWFSFSISKEAVKPE
                                                         :  .    .          

sp|O14227|      ---------------ESDKDDIAFLLHNLEKFNLKSQLDKVVFHLVPD------------
RDR6_Ath        ---------------LISPRYENKLRTALDYFRMR--RVQEERVRWPP------------
sp|Q9LQV2|      ---------------LPVHLNVPDFRENFANYAEHR-ASSFLIESGSS------------
tr|G5EBQ3|      ---------------FDQSVGLNEIYRLLSRLRIRT-GVSIEFADIPSIDCLIWRENPYN
tr|G5ECM1|      ---------------FHKEISTKEMYRVLSRLRSRT-KVLIEFANLPSIDVPMGSHYPYN
GPLIN_0010      ---------------FNLERRSEDYCQLINRLAMAT-ERSVEFRTFAPEKLFRFRAFVES
tr|F1KQU8|      ---------------FTHQLSDQCLYEILSRIYARI-ALPFEFTNIAL-VRFKMTDYVPM
Bm3605          ---------------LRQHVSDHTLYQLLSRLRVRA-VLSIEFANLKS-RYLSVFDYVDA
tsp_RRF-3       ---------------TKCIAFKKFFWKFLLRMKKRCWNAKIFFGAVQT------------
tr|G5EE53|      ---------------DNDSVSSTQLMDIVTRLSARS-KAKVMFGSIFS------------
tr|F1KQR2|      QMFPNEIVEWARRPRFAKMAPTWMVFEIIARWKRRA-KCQISFAAVMR------------
BMA-RRF-3       RMFPDEVLEWQRRPLNVKLAPTRQLFDIIARWKCRA-KCRIFFAAVMK------------
                                            .                               

sp|O14227|      ---------------------------------YKHRCSLINDKEIEE------------
RDR6_Ath        ----------------------------------RIRNEPCFGEPVSDHFFCIHHKEGIS
sp|Q9LQV2|      -------------------------YSSNANTLVPVVDPPPGFSL--------------P
tr|G5EBQ3|      RWTFLNNQHLSPTHFSAPI------YRDFITTAFPKKHEVCGSREVDTN-------RERK
tr|G5ECM1|      RW----NLKKSPTDSNAPI------FREFLKEIFPPKYEIVDDKLIDVN-------EERK
GPLIN_0010      PL----------------------------------VNEQC-RKMCENN-----------
tr|F1KQU8|      PVSFVGCDHRACAGEQTPTQNSGDSKMPSYEPPFPRFDPECYKKIVDCG----------V
Bm3605          PVRFIGCDYRPYAYDEVIID-----KERNYEPPFSRVDPTCERKIRDCD----------V
tsp_RRF-3       ---------------------------------ISVDNLVREDFAKREI-------GDWP
tr|G5EE53|      ---------------------------------IRRKLAPSPAFHSLGS-----------
tr|F1KQR2|      ---------------------------------VPRREPPIENVPELPS-----------
BMA-RRF-3       ---------------------------------IPRRDISDIPILELPS-----------
                                                                            

sp|O14227|      -EIAYLLQACLSKNLLSEIDL---------------------------------------
RDR6_Ath        FEIMFLVNSVLHRGVFNQFQLTER----------------------------------FF
sp|Q9LQV2|      FEILFKLNTLVQNACLSGPALDLD-----------------------------------F
tr|G5EBQ3|      FAITYLLECLISRGAVVKDQILLDEG----------------------------IWHRFL
tr|G5ECM1|      FSITYLIECLLSRGAIVKDQLLLNEQ----------------------------HWKNFL
GPLIN_0010      FKLQYMIAALLSRGAVVKDYLLSREE----------------------------DRDEFI
tr|F1KQU8|      FGLEYLIAALMTRGAIVKDQILVSAK----------------------------KRNEFV
Bm3605          FGLEYLIAALLSRGAVVKDQILIDER----------------------------ARDAFV
tsp_RRF-3       FWCQYYWLALGSRHHSIVYQLTNH----------------------------------FF
tr|G5EE53|      FRANYALQALITRGSVFTDQLFDATDENIPSSDNDNDEDDDDDVDDTKKPMELVHEPLFL
tr|F1KQR2|      FRLNYAMEALIGRGSVVTDQLFDHDDSS--------------------------HNSLFF
BMA-RRF-3       FRLNYALQALLSRGSVVKDQLFDVSQPS--------------------------LNNLFF
                    :       .       :                                       

sp|O14227|      PIILANLK---KLSKERAKKFLRLILTSKT---ALINPSELDFTK---------------
RDR6_Ath        DLLRNQPKDVNIASLKHLCTYKRPVFDAYK---RLKLVQEWIQKNP--------------
sp|Q9LQV2|      YRLLNQKKYDRALIDHCLEKLFHLGECCYE----PAHWLRDEYKKWISKGKL--------
tr|G5EBQ3|      EVILHYYTKDDKLCEAGLEDLVHMIDGRKR-IGSLIKCFDRICQTRQRNSLV--------
tr|G5ECM1|      EIIIWYYRNDNQLCEAALEDLVHLIDGRKR-IGSILKCLDKICQKREVMKLV--------
GPLIN_0010      KRCGRDFQNDRAVSLEVMEQVLAEIDKRLD-SLHPALIYDWIFKRVSRSADAM-------
tr|F1KQU8|      DLIVRRFHENKELTLESLERLLNVVDETKQ-TPSLLISFEKIRNALLSQKDVL-------
Bm3605          DMILQRFRDNEELTLEALERLINMIDETKQ-VPCLFTLFQKIRNSLEGQKDIL-------
tsp_RRF-3       DEVSRCLTENLRSTEVAFIQLLCIIDNNSQLIVNVRQRFRQVYDKQCSLTDN--------
tr|G5EE53|      KLVRRGMKECSQATEETLEQLLNAFDERRQ--IDVVTAFTTMYQSRKIQYERLLKGESLQ
tr|F1KQR2|      RRLIFASKECLLACEESLDGALAAIDERRR--ISLFTFFEYTYAQKVNALRRLVNDE---
BMA-RRF-3       ERINYAAKECLLACEVTLDSALAAVDERRR--ISLLNFFEYNYFRKLNALRRISDDD---
                                                                            

sp|O14227|      SFVFYDLSSASSIHIKKLYVTPTTLRIVEDSLEAGNRVIR----NFKDFANRFMRVQITD
RDR6_Ath        KLLGSHEQSEDISEIRRLVITPTRAYCLPPEVELSNRVLR----RYKAVAERFLRVTFMD
sp|Q9LQV2|      PLSPTISLDDGLVYMYRVQVTPARVYFSGPEVNVSNRVLR----HYSKYINNFLRVSFVD
tr|G5EBQ3|      NGLTTEEMREGYQRVRKIIFTPTRVIYVAPETLMGNRVLR----RYDHDGTRVLRITFRD
tr|G5ECM1|      NGLTEKESIEGYQRVRKVIFTPTRVIYIAPETIMGNRVLR----KFDKDGTRVLRVTFRD
GPLIN_0010      RQIHEENTKEGYVRVRKVLITPSRMLFVAPELLMGNRVLRMDPMKYPLDT--FLRVVFRD
tr|F1KQU8|      EEIYRESKRDGYQRVRKVVITPTRMLFVVPELLMGNRVLR----NFDKDGNGSLRVQFRD
Bm3605          EEIYHDNKREGYQRVRKVIITPTRIILVVPELLMGNRVLR----TFDKDGNGALRIQFRD
tsp_RRF-3       DYSIELDLAAPYVSVRKVVITPTRVLLSVPDKMMSNRILR----QFGSDL--ALRVIFRD
tr|G5EE53|      DVGLAKPLPKNCVSVAKVIVTPSRILLMAPEVMMVNRVVR----RFGPDY--ALRCVFRD
tr|F1KQR2|      EVGAFNDLPPNCVLIRKVMATPLRLILMPPEVMMTNRVVR----HFGEEY--ALRCVFRD
BMA-RRF-3       EAASLSDLPQNCVLIRKVIATPLRLLLLPPEVMMTNRVIR----HFGEEY--ALRCVFRD
                              : .:  **        .    **::*     :       :*  : *

sp|O14227|      EYYKQKIRGGSDG---------------FRNEKLYSRIQQLLTYGIKVGNQIYEFLAFGN
RDR6_Ath        E-SMQTINSNVLSYFVAPIVKDLTSSSFSQKTYVFKRVKSILTDGFKLCGRKYSFLAFSA
sp|Q9LQV2|      E-DLEKVRSMDLS----------PRSSTQRRTKLYDRIYSVLRDGIVIGDKKFEFLAFSS
tr|G5EBQ3|      D-DNQKMRTNKTS------------------TMLEKTVNQYLKNGITVAGRNFGYLGSSN
tr|G5ECM1|      D-NNKKMRSNVTG------------------KLLDRTANKYLEHGVRIANREYGFLGCSN
GPLIN_0010      D-DGRPVHATNVG-----------------AMLIDRFIGTKLRNCIIVAGRSFNYFGSSN
tr|F1KQU8|      D-DSSQLRRNTVG-----------------PFLIQSTVFNTLTRGIHIGSRHFVYLGSSN
Bm3605          D-DGTPLRVNTVG-----------------LFLIQTTTFNTLSRGIYIGDRHFVYLGSSN
tsp_RRF-3       E-GGTRIPASKFS-----------------LTSLKQIVTTVMMKGLAIGPRLYQFLGWSN
tr|G5EE53|      D-NLGRLAIRDFS----------INNIDHMSNIVTEGIYLTLKNGIQVADRVYSFLGWSN
tr|F1KQR2|      D-NGQRLVVNDFT---------RGRAVQEQSLIIQRLVYKTLSEGIHIASRHYKFLAWSN
BMA-RRF-3       D-NGQRLVPKEFT---------RGRSLQDQSLIIPDLVYRILGTGLRIASRHYQFLAWSN
                :     :                          :       :   . :  . : ::. . 

sp|O14227|      SQLREHGAYF---FASGSD----------L------NAKQIREWMGDFSEINSVSKYAAR
RDR6_Ath        NQLRDRSAWF---FAEDGK----------T------RVSDIKTWMGKFKD-KNVAKCAAR
sp|Q9LQV2|      SQLRENSAWM---FAPIDR----------I------TAAHIRAWMGDFDHIRNVAKYAAR
tr|G5EBQ3|      SQMRDNGAYFMEKYSSSQCREYERIYQIKPPITFNPKIQAARKNLGRFETIDNIPKMMAR
tr|G5ECM1|      SQMRDNGAYFMMRFTDKQLDRFYKCNPTASNINFKPKIDEVRFQLGRFSEIENVPKLMAR
GPLIN_0010      SQMRDNGCYF---INATVE-----------------QIREFRTKLGSF-KIQSAPKMMSR
tr|F1KQU8|      SQLRDNGCYF---FDDGKG----------G------HAQWIRTQLGKF-DRGNIPKMMSR
Bm3605          SQMRDNGCYF---YDDGKG----------G------QAHKIREQLGKF-DSCNIPKMMSR
tsp_RRF-3       SQLRDHGCYF---YASTEQV----------------NVEEIRRWMGDFSSIRSVPKLMSR
tr|G5EE53|      SQMRDQGCYL---YAPRVN---ALTGEVTG------TVEDIRVWMGDFRDAISVPKMMSR
tr|F1KQR2|      SQMRDHGCYM---YSATKVIDDVSGKERIY------EIEDIRRWMGDFTASKNVPKLMSR
BMA-RRF-3       SQMRDGGCYM---YSDAIVNDEVHG-EVVC------NVEDIRRWMGDFTASKTVPKLMSR
                .*:*: ..::                               . .:* *    . .*  :*

sp|O14227|      MGQCFSTTK------EINRFCV--DISLQDDIV--RNNHCFTDGVGMASLSVIRRLSLEV
RDR6_Ath        MGLCFSSTYATVDVMPHEVDTEVPDIE--------RNGYVFSDGIGTITPDLADEVMEKL
sp|Q9LQV2|      LGQSFSSSRET-LNVRSDEIEVIPDV----EIISLGTRYVFSDGIGKISAEFARKVARKC
tr|G5EBQ3|      LGQCFTQSRLSGVNLERCTYMTTYDLTGGKNLK--GDEYTFSDGVGMMSYRFAQMVSEVM
tr|G5ECM1|      LGQCFTQSRLTGVGLGRDDYCSTYDLTGGRATN--GSEYTFSDGVGMMSYQFAQEVSQAM
GPLIN_0010      LAQCFTQARETGIELERRFYSTSFDYQGGRDSK--QEPYCFSDGVGKISYETALELSREL
tr|F1KQU8|      MGQCFTQAKQCAVVLKRHKYNKTWDVIGGRDSR--GEPYIFSDGVGRLSQEFAEKIAKDI
Bm3605          MGQCFTQAK---VILKRQKYNKTYDIIGGRDTN--QASYIFSDGVGKVSKEFAEKIAFDI
tsp_RRF-3       MGQCFTQAF---AITAIPFNPDSKEVLIETDIQSSDSKFCFSDGIGRMSTKLAEEVAERL
tr|G5EE53|      MGQCFTQAQPT-VRLERHHWIVEPDIEGGV-----ENKYCFSDGCGRISIKLATHISKIL
tr|F1KQR2|      MGQCFTQAQPT-IVLERKDWRMEEDIVGGLPHPETGELFNFSDGAGRISAKYASLVAAKL
BMA-RRF-3       MGQCFTQAQPT-IKLKKDDWKVEDDIMGGIVHPETGEVFNFSDGVGRISKKYADRIAKTL
                :. .*: :                :             . *:** *  :      :    

sp|O14227|      KNH-DMFPSAFQFRMGGYKGVLSLAPPTKLE------------------YHQGNLVFPRR
RDR6_Ath        KLDVHYSPCAYQIRYAGFKGVVARWPSKSD---------------------GIRLAL-RD
sp|Q9LQV2|      GLT-EFSPSAFQIRYGGYKGVVAVDPNSSK-----------------------KLSL-RK
tr|G5EBQ3|      DFG-KGVPSCFQFRFRGMKGVISIEPLLDNLRQWSISYNISKPSDDS--SWSLNCMF-RP
tr|G5ECM1|      QFG-KAVPSCFQIRFRGNKGVIAIEPFLDEIRKWALVNGVTS-------MKMAKCLF-RP
GPLIN_0010      KLE-DCVPSCYQIRFRGFKGVLSVDKNLDSFREWG-----------------------RE
tr|F1KQU8|      NLA-NAVPSCFQIRHRGMKGVLSVDPLLDDRKQWAIAHGIKDGSMATSRINDLAVVF-RP
Bm3605          GLG-TSVPSCYQIRHRGIKGVLSIDPSLDQRKQWTLANNIVDNNRMTNKQNDLAVVF-RP
tsp_RRF-3       EL--WPVPSAFQIRYAGFKGMLCVDPRLDG---------------------DVKMVF-RQ
tr|G5EE53|      QL--KEVPACFQVRFKGFKGILVIDPTIDDI------------------INMPKVIF-RK
tr|F1KQR2|      DL--RPPPSCFQVRFKGFKGVLCVDPSLDL-------------------ENKENVVF-RR
BMA-RRF-3       GL--YPTPSCYQVRFKGFKGVLCIDPLLDE-------------------LDQVNIVF-RK
                       *..:*.*  * **::      .                             * 

sp|O14227|      SQDKFKSFHST-----LEVIKISRFSNAHLNMQLITLLEGLGVEKTV---------FLEL
RDR6_Ath        SMKKFFSKHTI-----LEICSWTRFQPGFLNRQIITLLSVLGVPDEI---------FWDM
sp|Q9LQV2|      SMSKFESENTK-----LDVLAWSKYQPCYMNRQLITLLSTLGVTDSV---------FEKK
tr|G5EBQ3|      SQIKFISKRHPRDQ--VEIVKYSSPVPVALNKPFINILDQVSEMQSLECHRRVTNRIEEL
tr|G5ECM1|      SQIKFQAKAISGDQ--IEMVKFSSAVLVALNKPFINILDQVSEMQSLDCHKRITSRIEEL
GPLIN_0010      HGIKDTTDPNKRDWQKLEIVKYSSPVPICLNRPVNNILDQVSALQSKASHQRICNRVHLL
tr|F1KQU8|      SQDKFKAPRDEA----IEIVKYSSPTCVSLNRPMISILDQVSSMQGHTVHMTVTERIHEL
Bm3605          SQDKFKAPRDEY----IEIVKYSSPTPVCLNRPMISILDQVSGMQNFSVHERIKKRIHDL
tsp_RRF-3       SMHKFHTEGAHT----LEIVKHSQPCEVNLNRPLIMILDQVAFKEGVPVNGRVQNRIMQL
tr|G5EE53|      SQQKFGEGGGELQDEYLEVVKYAMPSPVCLNRPFITILDQVSEKQSASSHRRITNRVHYY
tr|F1KQR2|      SQKKFEEDESEAAE--LEVVKHSMPSFVCLSRPLIMILDQVSERQNRELHQRLCWRIHCL
BMA-RRF-3       SQKKFEEDDESAAE--VEVVKYSMPSPVRLNRPLIMILDQVSDKQGRHLHKKVCNRIHSL
                   *            :::   :      :.  .  :*. :.  .           .   

sp|O14227|      TRSQLSKMNESINSKQKSILMLRDNV-DEYH-STLIIADFIQ-AGFLERDDAFTENLLNL
RDR6_Ath        QESMLYKLNRILDDTDVA----FEVLTASCA-EQGNTAAIMLSAGFKPKTEPHLRGMLSS
sp|Q9LQV2|      QREVVDRLDAILTHPLEA----HEALGLMAPGENTNILKALILCGYKPDAEPFLSMMLQN
tr|G5EBQ3|      LDRQMLSFAQQMVDETFC----RNRL-KELP-RRVDIDYLRTTWGFTLSSEPFFRSLIKA
tr|G5ECM1|      MDRQILSFAKQMNEETFC----RNKL-KEFP-RRIDIDNLRTMWGFTLSSEPFFRSLIKA
GPLIN_0010      LDLHLHALTRALMDETKA----RNKL-GEFP-KVILYDEIKD---LNLTKEPFFRSMVSA
tr|F1KQU8|      LDMQLMELAEIFLDEDRC----RDKL-NELP-RLMNVDRLSLVRGFALTQEPFFRSLLRA
Bm3605          LDVHLTQLANMLMDEEKC----RERL-NELP-LRVNVSRLTLARGFALTQEPFFRSLLRA
tsp_RRF-3       LDQQICELSQMLLFEDQA----KSVLSATMH-SEMNFEKLAD-AGFRFTEEPFFRNMLLA
tr|G5EE53|      LERELCSLSNMLINENQA----AEELVNRTN-LAIDWNAASKRAGFELSVDPLIRDMLFS
tr|F1KQR2|      LEKELNTLAEMLLDEEVA----AEALSSRLS-LSIDFRQLHD-SGFTFTNEPFFRSLLVA
BMA-RRF-3       LELELDKLAAMMFDENVA----TEELSSRLS-LPIDFHQLHS-NGITFTNEPFFRSLLTA
                    :  :   :     .     . :                        :.    ::  

sp|O14227|      YYEWVLRLIKEKQKVSVPK--GAYLLGVADETGTLKGHYDDAVLSVPEIFIQITDTSTSF
RDR6_Ath        VRIAQLWGLREKSRIFVTS--GRWLMGCLDEAGILE---------HGQCFIQVSKPSIEN
sp|Q9LQV2|      FRASKLLELRTKTRIFISG--GRSMMGCLDETRTLE---------YGQVVVQYSDPMR--
tr|G5EBQ3|      SIKFSITRQLRKEQIPIPCDLGRSMLGVVDETGRLQ---------YGQIFVQYTKNLALK
tr|G5ECM1|      SIKFSITKQLCKEQIQIPSELGRSMLGVVDETGRLQ---------YGQIFVQYTKNYKKK
GPLIN_0010      SVRASLRKLRMKLQIPIPSSLGRAMFGIVDESGQLQ---------YGQVFVRYTKNCALK
tr|F1KQU8|      SVRYTLKKQLAKEQILIPSHLGRSMFGVMDETGQLQ---------SGQIFVQYTNNVWLK
Bm3605          HIKCTLKKLIAKIQIQIPSHLGRSMFGVMDETGQLQ---------WGQIFVQCTRNIWLK
tsp_RRF-3       CYKFKVKEKLFRMKIEIDPSLGRTMYGVMDELGLLH---------PGQVFIQCSANILR-
tr|G5EE53|      IYRYNIIHHISKAKIFLPPSLGRSMYGVVDETGLLQ---------YGQVFIQYSPSIRQ-
tr|F1KQR2|      VHHYNIKQHLSKLKIFLPGSMGRTMYGVIDDTGVLQ---------YGQVFVQYSPSVRT-
BMA-RRF-3       IHRYNIKLHLSKSKIFLPCSMGRTMYGVIDDTGLLQ---------YGQVFVQYSSSMQY-
                     :     . .: :    *  : *  *:   *            : .:. :      

sp|O14227|      GSYSTGKL---KTR--------VIVGLCIVARNPSLHPGDVRVCKAVRCDELMHLKNVIV
RDR6_Ath        CFSKHG-----SRFKETKTDLEVVKGYVAIAKNPCLHPGDVRILEAVDVPQLHHMYDCLI
sp|Q9LQV2|      ---PG------RRF--------IITGPVVVAKNPCLHPGDVRVLQAVNVPALNHMVDCVV
tr|G5EBQ3|      LPPKNA-----ARQ--------VLTGTVLLTKNPCIVAGDVRIFEAVDIPELHHMCDVVV
tr|G5ECM1|      LPPRDSNNKVHGSE--------IVTGTVLLTKNPCIVPGDVRIFEAVDIPELHHMCDVVV
GPLIN_0010      LPGPTT-----ERH--------VLRGPIMITKNPSIVAGDIRMFTAVDIPALHYLCDVVV
tr|F1KQU8|      NPPPRA-----AKT--------ILKGPVLMTKNPCIVAGDVRLLEAVDIPELHHLVDVVV
Bm3605          TPSPSA-----AKF--------ILKGKVMLTKNPCIVAGDVRVFEAVDIPELHHLVDVVV
tsp_RRF-3       ---PGE-----DKR--------VITGKVMVTKSPSVVPGDVRILTAVDLEIYHYLNDVIV
tr|G5EE53|      ---TSN-----RPI--------LKTGKVLITKNPCHVPGDVRVFDAVWQPALAHLVDVVV
tr|F1KQR2|      ---PSK-----KVI--------THVGPVLVTKNPCLVGGDVRMFTAVYQSSLSHLRDVIV
BMA-RRF-3       ---VSA-----KKI--------VYTGSVMVTKNPCHVAGDVRMFEAVYQDALLHLCDVIV
                                         *   ::..*.   **:*:  **      :: : ::

sp|O14227|      FPTTGDRSIPAMCSGGDLDGDEYTVIWDQRLLPK-IVNYPPLLESSPKKSIDFLEGKPLI
RDR6_Ath        FPQKGDRPHTNEASGSDLDGDLYFVAWDQKLIPPNRKSYPAMHYDAAE--EKSLGRAVNH
sp|Q9LQV2|      FPQKGLRPHPNECSGSDLDGDIYFVCWDQELVPP--RTSEPMDYTPEP--TQILDHDVTI
tr|G5EBQ3|      FPQHGPRPHPDEMAGSDLDGDEYSIIWDQQLLLD--KNEDPYDFTSEKQ-KASFKEDEID
tr|G5ECM1|      FPQHGPRPHPDEMAGSDLDGDEYSVIWDQELLLE--RNEEPFDFAVEKI-KVPYDREKLD
GPLIN_0010      FPRYGPRPHTDEMAGSDLDGDEYTVIWDEQLYLD--RNEEAFDYTGVE--AEAVNEE---
tr|F1KQU8|      FPQYGPRPHPDEMAGSDLDGDEYSVIWDKKLMFI--RNENPLDFTKRMRKYEEVGTDKVD
Bm3605          FPQHGPRPHPDEMAGSDLDGDEYSVIWDQELIFE--HNEPPLDFTKSTSGNKIIDEAQVD
tsp_RRF-3       FPKIGYRPVTDQMAGSDLDGDEYAVIWDEELMFC--NNYPAMLYEKVI--SSEIDGDITS
tr|G5EE53|      FPQHGPRPHPDEMAGSDLDGDEYSIIWDQEMLLD--YNEEAMVFPSSS--AAEEDKEPTT
tr|F1KQR2|      FPRYGPRPHTDEMAGSDLDGDEYIVIFDKDLFLD--HNEEAMHFPKPV--ASDYDTPPTA
BMA-RRF-3       FPRYGPRPHSDEMAGSDLDGDEYTVIFDKELFFE--NNERAMFFPNSL--PTEYGTPATT
                **  * *. .   :*.***** * : :*: :      .  .                   

sp|O14227|      DSVKEFFVNYIKYDSLGLISNAWKAWAHDHDNNPEGIFGNVCLELAEMHSKAVDFAKSGV
RDR6_Ath        QDIIDFFARNLANEQLGTICNAHVVHA---DRSEYGAMDEECLLLAELAATAVDFPKTGK
sp|Q9LQV2|      EEVEEYFANYIVNDSLGIIANAHTAFA---DKEPLKAFSDPCIELAKKFSTAVDFPKTGV
tr|G5EBQ3|      DLMREFYVKYLKLDSVGQISNSHLHNS---DQ--YGLNARVCMDLAKKNCQAVDFTKSGQ
tr|G5ECM1|      VLMREFYVTYLKLDSVGQISNSHLHNS---DQ--YGLNSRVCMDLAKKNCQAVDFTKSGQ
GPLIN_0010      ------------------------------DL------------IACKHMEAVDFPKTGV
tr|F1KQU8|      LEMRKFFVNYIKQDSIGSIANAFLVNA---DL--YGITSEICENIAKKHSQAVDFPKTGD
Bm3605          LEMRKFFVNYIKQDSIGSISNAFLVNA---DL--YGITSEVCINIAKKHSKAVDFPKTGD
tsp_RRF-3       DKMVDFFLHYICSDSIGRIAIAHLVAS---DS--YGIFDDVSNCIARKHSMAVDFPKSGV
tr|G5EE53|      DDMVEFFLRYLQQDSIGRMSHAHLAYA---DL--HGLFHENCHAIALKCAVAVDFPKSGV
tr|F1KQR2|      EDMIDFFLKYLSQDSIGRMSNAHLIMS---DR--LGLFHEICDGIARKCSIAVDFPKSGE
BMA-RRF-3       GDMIDFFLKYLSQDSIGRMSNAHLIMC---DR--LGLFHEVCDDIARKCAVAVDFPKTGV
                                              *             :*     ****.*:* 

sp|O14227|      ACK----------------------MQAKYHPKRYPDF-MQKTKTRSFRSETAVGKIFRY
RDR6_Ath        IVS----------------------MPFHLKPKLYPDF-MGKEDYQTYKSNKILGRLYRR
sp|Q9LQV2|      AAV----------------------IPQHLYVKEYPDF-MEKPDKPTYESKNVIGKLFRE
tr|G5EBQ3|      PPDELERKWRK---DEETGEM----IPPE-RAERVPDYHMGNDHTPMYVSPRLCGKLFRE
tr|G5ECM1|      PPDPLETKWRA---DPVTFEV----IPPE-NPERIPDFHMGNERSPMYVSPRLCGKLFRE
GPLIN_0010      PPKPLTNKWECSNPENEDGPVVTQAIPPE-RAERSPDF-MEKNNEPMYISS-------RR
tr|F1KQU8|      APEPLTRVWTI----GKDGSF----VPPE-RSERWPDF-MCKNHEPSYISPRLVGQLYRR
Bm3605          APAPLTRQWTH----DKNGNM----LPPE-RAERWPDF-MCKNHEPSYISSRLVGQLYRR
tsp_RRF-3       TPPKL--------------------ENDE-IPLKYPDY-IPKCYNSLYRSKWLLGSLYRK
tr|G5EE53|      PAEPL--------------------SSFE-QCEMTPDY-MMSGGKPMYYSTRLNGQLHRK
tr|F1KQR2|      PAEPL--------------------SSFE-QSDIVPDF-MQKSFRPSYRSHRLVGRLYRK
BMA-RRF-3       AAKPL--------------------LSHE-QCEVMPDY-MQNMIKPSYRSKRLLGELYRK
                                                   **: : .     : *        * 

sp|O14227|      AARF-QRESGRPAT-YNPIMNTVYDPCMK------LPRF-KTEYLNVAEEVKKHYDNDLR
RDR6_Ath        VKEVYDEDAEASSEESTDPSAIPYDAVLE------IPGF-E-DLIPEAWGHKCLYDGQLI
sp|Q9LQV2|      VKERAPPLISIKSF-TLDVASKSYDKDME------VDGF-E-EYVDEAFYQKANYDFKLG
tr|G5EBQ3|      FKAI-DDVLKISEE-RDEQVEISIDETIK------IDGY-T-EYMASAKNDLARYNAQLR
tr|G5ECM1|      FQAI-DNVIKISEE-RDEQYNIELDETIF------VTGF-E-RYMESAQKQLSSYNGQLR
GPLIN_0010      AREI-DDILIIASLDEEELTNVEVDPLLY------CRGWDETEVLELAVQQYEAYSANIQ
tr|F1KQU8|      IRLV-DDVLTLTSA-LDEVTELELDPMLQ------YPGW-E-KYAENARLQLDSYNAHIR
Bm3605          IRLL-DDALNLTIV-MEENVPIMLDPDLE------YPGW-E-RYQNIAKTQFDSYHAYIR
tsp_RRF-3       VYML-NSIAELSLA--RKVTTGKSDPHLK------IAEA-K-NFEEKARAIFQRYKSELH
tr|G5EE53|      ARKV-EEVLEEFET-RGSVFEREYDKLICPEDVDVFFGN-EIKLVQ-TLTLRDEYVDRMQ
tr|F1KQR2|      VKKV-ENIVELAQM---IPFTDTFDPQLYDES---LFDT-HPCLVRNSIHLRNQYNAKVQ
BMA-RRF-3       ARRV-EDISEIVQG---TKFADYCDPQLCDES---LFHE-QSELIQESLRLRDEYHSRIQ
                                        *  :                   :      *   : 

sp|O14227|      SIMARFDISTEYEVYTAFILF---------KDDLAKTVNEYGLREEVSFQFDLLKKKYTQ
RDR6_Ath        GLLGQYKVQKEEEIVTGHIWSMP-KYTSKKQGE---------LKERLKHSYNSLKKEFRK
sp|Q9LQV2|      NLMDYYGIKTEAEILSGGIMRMSKSFTKRRDAE------------SIGRAVRALRKETLS
tr|G5EBQ3|      SMMENYGIKTEGEVFSGCIVDMRNRISDKDQDDMSFFNTNQMIETKLTNLFKKYREIFFE
tr|G5ECM1|      SIMENYGIRSEGEIMSGCIVEMRNRISDKDQDDMSFYNTNQMIETKMTSLVCKFRETFFE
GPLIN_0010      NILDCYGIKTEGELFSGHFTSLRNRISDRDSDDMSFYNTTNAIEQQLFSVFGKFRRQFFE
tr|F1KQU8|      AILDNYGIQDEGQLLSGCISVIRNRISDRDVDDMSFFNTNHVIEKKVASIFRMFRHAFFR
Bm3605          SIMENYGIEDEGQLFSGFISAIRNRINDRDTDDMSFYNTNHIIEKKVSAVFKAYRHRFFD
tsp_RRF-3       SLLDEYGIENEFQLITGKITKMHSRLSDGERDDFSYYNTEKVLKVRLGMLQKKYKKLFVS
tr|G5EE53|      QLLDEYGIEDEASVVSGHAASIK-RLAGMERDDYSFYHTDKVVELRYEKLYAVFRAKFFE
tr|F1KQR2|      QLMDEYGITDEASVVSGHSVTIR-RITDMEKDDYSYYHSDRIVEMRYSRIYESFRREFFM
BMA-RRF-3       QLMDEYGISDEASVISGHSMTIK-RIIEMEKDDYSFYNSDKIVELRYSRIFSYFRHEFFK
                 ::  : :  * .: :.               :                     .     

sp|O14227|      EY-------LEKCALSN-----------QSAFDSSEYEERINSAVAATYDVTYDQRVKSV
RDR6_Ath        VF---------EETIPD-----------HENLSEEEKNILYEKKASAWYHVTYHPEWVKK
sp|Q9LQV2|      LF------------------------------NASEEEENESAKASAWYHVTYHSSYWGL
tr|G5EBQ3|      EFEGG----WEGNTEAFSRYGR---DSNILQRQCRAPTVQMMKKAVAWYRACYE----EA
tr|G5ECM1|      EF-GG----FTVKCTLLPNAYD---NGNCLNYRCEDPDQEVRKKAVAWYRACYE----CA
GPLIN_0010      LPLEGKQNRYEEVTVPVYRYARTNGAKEVFRRMCHDPSEAYKKLACAYYRISY-------
tr|F1KQU8|      EF-GG----YERCTEVD-REGATSDNGDDERRVCLNPTYSMRCKASAYYVVCY-----QE
Bm3605          EF-GG----FLENTLPD--HDDKQNANIQERRICVYSSSDMKQKASAYYIICYR----NA
tsp_RRF-3       QF------------------------SSVVSKEQLANYTEVQAAASAWYSVAY-----RD
tr|G5EE53|      EF-GG----EEINIEND---------GKNTRLKC---TKAMHEKIRQWYFVAYVQPKINK
tr|F1KQR2|      EF-GE----ESDFITVD-----------AFGQRGIRWNSALITKAKVWYAVCY-----GK
BMA-RRF-3       EF-GG----ESDFQTVD-----------AFGKREMRWNVALIRKAKAWYTVTY-----TS
                                                                *   *       

sp|O14227|      GNGTTEV-------LISFPYLFSSRLCQLSRKAMLTAN----------------------
RDR6_Ath        SLELQDPDESSHAAMLSFAWIAADYLARIK------------------------------
sp|Q9LQV2|      YNEGLNRDH-----FLSFAWCVYDKLVRIKKTNLGRRQRQ--------------------
tr|G5EBQ3|      RITRENK-------KLSFAWLAYDVIAKVKQDKSLTSDEVKMG--GANPLYTMLDDHRSQ
tr|G5ECM1|      QSTREVR-------KLSFAWIAYDVIAKVKETNVLNNERMQIG--GANPMYTFLEEHRKQ
GPLIN_0010      -DSTVRR-------LLSFPWLAWDVLNVVRRTNSVQPDLTADQRFSFDPLCDRINVHVEE
tr|F1KQU8|      AAESTRR-------LLSFGWLAWDVLSHVKQEMRMASGQRLVQ--SLDPLSESFSLHIAK
Bm3605          SVDKSHR-------TLSFGWLIWDILCHIKQEVRMIHGRSIVQ--SLDPLSESASEFIKN
tsp_RRF-3       AEISNRT-------ALSFPWLVWEVLLDLKLKNCPSE--------RIDPVVVNLQNFIQI
tr|G5EE53|      AGRCIGQ---------SLPWVAWDALCDLRRQLMLDKNDAVLR--GKYPIAARLEEEIEN
tr|F1KQR2|      RAMCPSK-------FRSFPWIVWDLLLIVKRRILITLKQSSSS--TMNPTSARLTAVIEH
BMA-RRF-3       AFRSSSE-------FRSFPWIVWDILLIIKRQIALTLKSPAL---STNPLAVHLTRAIET
                                *: :   . :  :                               

sp|O14227|      ------------------------------------------------------------
RDR6_Ath        ------------------------------------------------------------
sp|Q9LQV2|      ------------------------------------------------------------
tr|G5EBQ3|      YLVDNSRKFEAF--RQFSTPKTSGEQVK-RAHRIIKMYTETY-PGLDAVLFMLDEWARIS
tr|G5ECM1|      YLIDHDADFKNFCELDHLITGEKSK----EAISILKIYLEMI-PGLDSVFFMLMRWGESL
GPLIN_0010      YVQHRKKQFRLF--YEFIRHPEKALSDEVNGYRTVQIYCNKY-RGLDKLMFFAKKWIALK
tr|F1KQU8|      YCQINQEELRQE--VDSLIVKVPAL----------RVYCRRY-LGLENALFVLCKWAELQ
Bm3605          YCEANAEDMKWT--LSYVMKTKQVA-------RILEPYCSRY-KGLEDLLYILMKWATLH
tsp_RRF-3       QRMNNEQLMEI---IDRILENSKVN-----------RENRQHFENVQRILYTLFNWCDSV
tr|G5EE53|      SIERQFDKFLKL--KDLIESHKDAL--------FLRRYVYFYGDQIIKMLFILKVWLERE
tr|F1KQR2|      FCETNSERMNAT--VAKFSSGPSRL-------DSFVRYSQRYGRKLETLCFVVDNWLSSE
BMA-RRF-3       FCYYHHASLKQF--INEMSLGPMRL-------EAFVRYSQRYGSNVEMLCFVIDNWLRVE
                                                                            

sp|O14227|      ------------------------------------------------------------
RDR6_Ath        ------------------------------------------------------------
sp|Q9LQV2|      ------------------------------------------------------------
tr|G5EBQ3|      NLFEN-QSLREYHLSLLFILFATRQFSSVDG--NAAKFFNKVDEK---SYKQSKTIGDFE
tr|G5ECM1|      RLFDG-KPIKIYHFFLMFILFATRQLASADG--NAEPFFKIIEKEEYEKQKRDSSRGNID
GPLIN_0010      GLLEEGSPITDLHICILVIQYGLNHLPCEAIE-SSPNWLEFIDPALNCEKSQQVVTVNLE
tr|F1KQU8|      RLF-E-RTLRKEHICLLFLQFGLDHTGTA----KSSLYSQMLEKT--TEDVEEHEVRDMN
Bm3605          ELLKE--PLKAVHICLLLIQFGLGYYAND----KNIMQVQFLEETKEVIDKNSHLVCNLH
tsp_RRF-3       GMFVK--SGGSAEVVNVVGQLFVDFVAFFEKSIENEMALLELNDT---NIRSNGAISDHY
tr|G5EE53|      NVLPS-SVLSIWQLGRLLIRLGLGDLLGNPT--IDYEKSLLMPTTMFQQWISKKEDADEA
tr|F1KQR2|      GVYEH-STLRSEHAITLLLQFGVGILHGKHSPLDLINQSVFLSPL-----VDDTEEMNSD
BMA-RRF-3       GIYER-SALRRIHTVVLFLQFAVGILH------ELEPQLLQLDDL-----RDNPGTVDLA
                                                                            

sp|O14227|      -------------------------------------NF---------------------
RDR6_Ath        ------------------------------------------------------------
sp|Q9LQV2|      ------------------------------------------------------------
tr|G5EBQ3|      PSLYIEEKGKSQMMVKFLEFLASRKFRKMANLSFCALDF-------SSIFMRG--EWQIF
tr|G5ECM1|      P---LTEKKRSDMMVKFFQFMGCRKFRKMSTLSFCPLNF-------SSIFMRG--EWRIF
GPLIN_0010      R----QHGGIGKKFLRFLEFLSSRQFNLLPFV-----DFNEPAIGYTSVLQQN--QLLPL
tr|F1KQU8|      E----VLGGLGKCILRFLRYLSSRVFERNKIL-----NFMDAELGCRSILLRG--QWLQL
Bm3605          S----LVGGIGVCLLKFFKFLSSRTIQTLKMLNFR-------SVGYRSLLMRG--QWIKL
tsp_RRF-3       C---------ARVLLKFLEHCVNRRFDFSPH--------------GQQFSKSS--EANIL
tr|G5EE53|      P--ILRNFDMGTMMLEFLRYLASQSFASAESISLR--VFYEKDIVEPILTKSA--QWMPL
tr|F1KQR2|      R-EYMIMASLGDILISFVRYLASERFANACALSM---LMPDSTNNGRTLLLSKPYQWAML
BMA-RRF-3       C-------STGEILFAFLRYLASRQFACANFIRFRLGGMMKGKKGASVFTRSE--QWSAL
                                                                            

sp|O14227|      ------------------------------------------------------------
RDR6_Ath        ------------------------------------------------------------
sp|Q9LQV2|      ------------------------------------------------------------
tr|G5EBQ3|      HLAALKTYYNVLFNLRFEELPVST-------DPTTTVRSIIRENEPFVIELPAN-----C
tr|G5ECM1|      HESALKTYYNILFNLRFEELPVSS-------DPTITAETMDRECEPFVIELPEN-----I
GPLIN_0010      HKAALHCYHQIAFTFRFEGLPGTKEQR----DKNTTPSQQVREGEPFIIEVPASRQSQVI
tr|F1KQU8|      HKAAVKTFYKIVLTSRFDDIPLENEQ-----AQNRRELLGVTEIDPFMIELPDEFE---S
Bm3605          NEAALKTFFSISLTGRFDHVTLTGFENMND-KSFNRKIFGTIEIEPFMIELPVESP---I
tsp_RRF-3       YRSAFKQYHGMAVSGNFRGLFPGDGIN----EETDILLSDVREMEPMMLNLSRETLAC-L
tr|G5EE53|      HLIAYRTFHSIAVSGRFDALHLDDEDA----VDQITESKDPILVNESLFSSRNYNDDYPI
tr|F1KQR2|      NAVAFRTFHHVALTSTFEALHLEGDS-----ETWDFGESDM----PTVIAGDMSTSNG-V
BMA-RRF-3       HAVAFRAFHHIAITANFDALRIMEHGDDVARHEWDFGESD----TPIIVSGQLCSHKD-L
                                                                            

sp|O14227|      ------------------------------------------------------------
RDR6_Ath        -----------------IRSREM----------------------GSIDSAKPVDSLAKF
sp|Q9LQV2|      ------------------------------------------------ETLERLDHVLRF
tr|G5EBQ3|      DRSLVHRKLVEHTGVKEIFMRNMEKSVRSSDDVQKINMRLLVSTRGTLESMYKLRQLVAV
tr|G5ECM1|      NVNDLINNMKKHTNVSTVKMRRQEKNPINDKAKPKTTVRYIVSVSGTLESIQMLKKLSAV
GPLIN_0010      HNQDLLNKLCDKTACTNIVFRDLPKYKGYDT------VRLYVSSTGTMEALNSLRELLAV
tr|F1KQU8|      KDEELCEKIRRYSGAKYVRLRRIR--YRKDR--------VIVSAVGTLESLNKLRELVSV
Bm3605          HLAKFREKIRKHCGVKYLQMRRI-AHRKKDR--------VIVSAVGTLESLHRLRDLLSI
tsp_RRF-3       KFGAIVDMLKKWSECEDVAFRSVNIESDRDD-------RFMISAYGTLQARRRLQNIL-L
tr|G5EE53|      SRSRILQSLKDWSGVKEIIPREITGTRKSDM--------IYVTSVGTVLARQRLARLLLL
tr|F1KQR2|      NLQRIIAALKKWSGVKEIMCRTV----RRDQ--------LMVSCAGSITARQCLQRLLLI
BMA-RRF-3       SLQRINAALKKWSGVYEIMSRAT----RYEQ--------LLITCTGSILARQRLHRILLM
                                                                            

sp|O14227|      --------------------------------
RDR6_Ath        LAQRL---------------------------
sp|Q9LQV2|      G-------------------------------
tr|G5EBQ3|      KVPIKTYVTGQDVSTQMARLCYEKIVRGHINI
tr|G5ECM1|      TIPIKSHWEGEEVSQQMASLCYQKVMNGEF--
GPLIN_0010      RAPLNLQGDCRQIFTQMAEQVLN---------
tr|F1KQU8|      RPAVNATANNIQHSNMIGRLLFQRLSAQN---
Bm3605          RPSVNSYANYKENNDIISRLIVERLEKLN---
tsp_RRF-3       SAHIEQWLESGECNCDVDEIAWL---------
tr|G5EE53|      SGETIRDAIANNVVPNEVRDEFL---------
tr|F1KQR2|      DQSRLIDFICSDTIPAEARNESL---------
BMA-RRF-3       EPERLFDAVLTDTMPKEARDDFL---------
                                                
