# Supplementary material for: Ancient and Novel Small RNA Pathways Compensate for the Loss of piRNAs in Multiple Independent Nematode Lineages
Source: PLoS Biol. 2015 Feb 10;13(2):e1002061. doi: 10.1371/journal.pbio.1002061 (PMC4323106; doi:10.1371/journal.pbio.1002061)
Supplement: S4 Data — (ZIP) [file pbio.1002061.s004.zip]

Archive with 37 entries (28 files):
- processed data supporting figures and charts/
- processed data supporting figures and charts/.DS_Store
- __MACOSX/
- __MACOSX/processed data supporting figures and charts/
- __MACOSX/processed data supporting figures and charts/._.DS_Store
- processed data supporting figures and charts/Fig1B_scores.Rdata
- processed data supporting figures and charts/Fig1miR_data.Rdata.gz
- processed data supporting figures and charts/Fig2B_andFigS5A_output_bittab_complete.Rdata.gz
- processed data supporting figures and charts/Fig2BC_upstreamseqsfastas/
- processed data supporting figures and charts/Fig2BC_upstreamseqsfastas/.DS_Store
- __MACOSX/processed data supporting figures and charts/Fig2BC_upstreamseqsfastas/
- __MACOSX/processed data supporting figures and charts/Fig2BC_upstreamseqsfastas/._.DS_Store
- processed data supporting figures and charts/Fig2BC_upstreamseqsfastas/Hcontortus_upstream_21U.fasta
- processed data supporting figures and charts/Fig2BC_upstreamseqsfastas/Nippo_upstream.fa
- processed data supporting figures and charts/Fig5_all_DNA_methylation_annotation.Rdata
- processed data supporting figures and charts/Fig5_CG_analysis_genome.Rdata
- processed data supporting figures and charts/Fig_S8clusters_dmel.Rdata
- processed data supporting figures and charts/Fig_S8clusters_N2.Rdata
- processed data supporting figures and charts/Fig_S8clusters_tspir.Rdata
- processed data supporting figures and charts/FigS5B_prg1_simulation_tspir.Rdata
- processed data supporting figures and charts/miRNAs_L1vsAd_Fig1_sfig_2.Rdata.gz
- processed data supporting figures and charts/Repeatmasker_annotations_figures35_suppfig4/
- processed data supporting figures and charts/Repeatmasker_annotations_figures35_suppfig4/.DS_Store
- __MACOSX/processed data supporting figures and charts/Repeatmasker_annotations_figures35_suppfig4/
- __MACOSX/processed data supporting figures and charts/Repeatmasker_annotations_figures35_suppfig4/._.DS_Store
- processed data supporting figures and charts/Repeatmasker_annotations_figures35_suppfig4/brugia_repmask_positions.txt
- processed data supporting figures and charts/Repeatmasker_annotations_figures35_suppfig4/Gpal_repmask_positions_filt.txt
- processed data supporting figures and charts/Repeatmasker_annotations_figures35_suppfig4/Trichinella_repmask_positions.txt
- processed data supporting figures and charts/Supp_fig_2_conservation_scores.Rdata
- processed data supporting figures and charts/Tree_files/
- processed data supporting figures and charts/Tree_files/.DS_Store
- __MACOSX/processed data supporting figures and charts/Tree_files/
- __MACOSX/processed data supporting figures and charts/Tree_files/._.DS_Store
- processed data supporting figures and charts/Tree_files/Tree_fig2.nwk
- __MACOSX/processed data supporting figures and charts/Tree_files/._Tree_fig2.nwk
- processed data supporting figures and charts/Tree_files/Tree_fig4.nwk.txt
- __MACOSX/processed data supporting figures and charts/Tree_files/._Tree_fig4.nwk.txt
