# Supplementary material for: Ancient and Novel Small RNA Pathways Compensate for the Loss of piRNAs in Multiple Independent Nematode Lineages
Source: PLoS Biol. 2015 Feb 10;13(2):e1002061. doi: 10.1371/journal.pbio.1002061 (PMC4323106; doi:10.1371/journal.pbio.1002061)
Supplement: S4 Data — (ZIP) [file pbio.1002061.s004.zip › processed data supporting figures and charts/Fig2BC_upstreamseqsfastas/Hcontortus_upstream_21U.fasta]

>scaffold196|size228740.16.41852	13114	13135	5-70492
GCATCTCGTTTCGTGGCGTGCAGTGCGAGTCTATCGTGTCTCAAAGCGAGTATTACCTGCTT
>scaffold497|size147228.3.123445	116745	116766	7-48337
ACCGATCAGGTTCTGGAATGTTCCAGAGTACGTGTCTTAGTCGTAACTCACAGGTATATGAC
>scaffold338|size178297.17.53017	51008	51029	8-41837
TTGGTAATCCATACGCTTCAGACTTCGTGCTTCTTTGCATACCCATACTGTATTATGATATG
>scaffold497|size147228.3.123445	116620	116641	13-26177
CGGTCACGCGTTGACAAGTGTTTCTGAGTTCGCTTCGTGGTCATAGCTGAAATGCATATGAC
>scaffold262|size200628.0.18710	7442	7463	22-15533
ATCATCCCCCCGTCTCGCAACTCAACTCAGTCCGTCTTTTACTCACTAGACGATTCCGTCTG
>scaffold4718|size14436.1.9167	379	400	49-6614
TAACCTCATCGCCCCCTGCCCAATCTGTCGTAGGCTTGCACCATACTGTCTTCGCCGCTGTA
>scaffold26|size435901.19.87719	86800	86821	83-4127
CAAACCCGCGTTGTATACAGAGCAAAGGCACTGTGATATAAGAGTGGGTCTGTCCACCATCG
>scaffold250|size204628.2.116115	12799	12820	86-3995
CTGCTCATCATCTTCTATCCGATATTCGGTCCGTCCGTCTGGGGTTGCCGGAAATACCGCTG
>scaffold1085|size88565.16.4055	2202	2223	99-3451
CGGAGGGCAGTCGTGGTGATGCCAGCCGGTGCATGGAGAGAGTGCGAGTAGTTCTGAGGGTG
>scaffold434|size158399.5.46628	4996	5017	104-3337
CAACCAGTTCGGTATACGAATCATCAGTAAGTGGTGTCGCCGGGAAAGTGCTCCGGTCATTA
>scaffold196|size228740.16.41852	13416	13437	108-3237
ATTCGACTCGGTGTCTTGGCCCCGGCTGGGTATGTGTCTTAGTCCCGGTTACCAATCACGTG
>scaffold1582|size66370.16.9422	8770	8791	122-2992
TAAGCCATGCATGTCGAGTTCATCTTTGAAGAGAAACTGCGAACGGCTCATTAGAGCAGATG
>150-2413	ATGTCATTTATTCGGAACGTCC
>151-2405	ATGTCATTTATTCGGAACGTCC
>158-2272	ATGTCATTTATTCGGAACGTCC
>scaffold36|size409148.3.40078	39119	39140	209-1708
ATACGTTATACTTCCTGTTTCACCAATCTATTTAATTCGAATTGAACCGTTTCCATTTGATG
>scaffold1358|size75046.3.18369	6250	6271	231-1520
ACCCGCGAGATATACGAATCGCTCCATAATGTGATGCTGTTGGTTACCGTCTTTCTCCAGTC
>scaffold5642|size9309.noN.9309	2546	2567	247-1424
AGCAAAAATTTTCCCGTTGCAAGTTTACTATTTAAAATGCCCAATGTCTGCCCTAGCGGTTG
>scaffold72|size327793.20.51437	1579	1600	262-1364
AACCCCCGAGATATACGAATCGCTCCATAATGTGACGCTGTTGATTACGCTGATCTATGGTT
>scaffold830|size106394.3.24479	9946	9967	334-1068
AGCCGCACGAAATACGATACCAACGGCCAATAAGTGTATGAGGAGCCCTTCTTTCGTCAGTG
>scaffold23|size443154.47.30960	8665	8686	338-1063
TTTTCGAAAAATTCCTGTTTCATGCCGTGTATTTATATGCAGGTCAGGGAGGCTCGTTGGTT
>scaffold1378|size74322.6.20196	12474	12495	339-1057
CTCAACCGGTTTTAAATACGAATCGTCAGTAAGTGGTGTCGCTGGGAAAGAGCTGCGTAGTC
>scaffold3585|size25046.noN.25046	7045	7066	346-1043
TTTTTCAAAAAATTCCCGTTTCATTTGATCTACATAGATCTTCAGCGGGGTTTAGTGTAGTT
>382-960	TTAATTTCGGGACTGGTGTACA
>scaffold559|size138005.3.20956	14620	14641	393-936
TTACAGAATTTTTTGCGTTTCTATCGCCATTCAAAAGGCTCCATTACCAAGCCACTCTAATC
>405-920	TCCTGAACGAAAGCCATTCGCA
>scaffold4731|size14341.4.6084	4597	4618	407-915
ACGCTTACTGAACTCCTGTTTCAAAATGCGTATGAAAGCGAGGTGGAAGAAGCATGATGGTC
>scaffold998|size94054.10.14073	454	475	416-901
GGGTCGCAAGCGACCTCAGCCTTTATTGGACCCCACCAACCCCCTCGCCGAGGTCTAGGCTA
>scaffold3747|size23242.0.22823	14941	14962	483-784
AATCTGAATTATTCCCGTTTCAAACTGCTTATAGGAGGATGAGAGGTGACGACCATTCGATA
>scaffold19|size471396.1.41480	26398	26419	540-730
AAACCCGGGGAAGATAAGGAGCACCACAATGTAGTAAAAGTGGGTGGGGAGCTGTTGCGGTT
>scaffold1337|size75983.1.31065	16111	16132	575-698
CACCCGCCACATATACGACACAAAGCAAAGGTTTCCGAGGTGATCCCACGAGATTGCTGGTG
>625-647	TGGAGTACTGGTGTTTACGGTG
>647-634	TGGAGTACTGGTGTTTACGGTG
>677-614	TGGAGTACTGGTGTTTACGGTG
>scaffold506|size145337.3.81600	22628	22649	704-595
ACCAGTCCCAGCGTTCAGTCTAATGCGATGATTGTGCACTGGTGAGGTACGAATGGTACTTC
>scaffold1|size953448.47.9692	3432	3453	746-570
TCTGCTGATTTCCCGTTGCAACGTGGGTTCATAAGCGCGGCCTCCGCCATCCCATTTCAGTT
>scaffold1145|size85153.5.11403	8938	8959	815-530
TTTTCAAAAAATTCCTGTTTCATGCCGTGTATTTATATGCAAGTCAGGGAGGCTTGCTGGTT
>881-503	GTTCGAACTCATTAAGAAGAGT
>933-482	GTTCGAACTCATTAAGAAGAGT
>scaffold4578|size15555.noN.15555	4268	4289	938-481
CGAGCAGACGGTGTACGGTGCAGTGATCGTACAATAGTCGGTGGGCACTGGCTCAAACGGTT
>scaffold291|size190855.5.62833	24553	24574	946-475
AACCTTGAAATTCCCGTTTCTTGTGCCCTACAAAGCCTTCCATTCCTTCCTAGTTAGCATTC
>scaffold907|size100027.6.5551	4883	4904	974-462
GTACACGTGCCATGTACGATTCACTGCTAATAGGGACCATCGAAGAGATGAGCTCACCGGTG
>scaffold815|size107844.6.34395	26954	26975	984-459
TAATTCTAGATTTTTCTGTTTCAACAAGACTAATTAACTCAAATTATGATCCAATATCGATT
>1013-452	ATTTAGGATTCTCATTCTTGGC
>scaffold21|size449135.4.68487	62181	62202	1082-429
ATTCTTTCGATATGTATTCATCTCAGGGTGCCTCGTCGTTTCGGCTGTCTGAATCTTTGCTT
>1117-419	CTTCGAGTAGTATTGCTCAATT
>scaffold5642|size9309.noN.9309	2545	2566	1196-396
TAGCAAAAATTTTCCCGTTGCAAGTTTACTATTTAAAATGCCCAATGTCTGCCCTAGCGGTT
>scaffold1028|size92324.7.8180	5148	5169	1333-360
AACCCGGCGTTATTACGGAACGCCATTAGATAGCCGAGTAGAGGGTGCAACCCATGCTAATT
>scaffold262|size200628.2.49862	46048	46069	1463-336
ACTCGTCACATGTACGACGCGTCGAAAATGGGCCTTAGGCAAGGACACGGGGGTAGGTGATA
>scaffold1073|size89092.0.24557	7870	7891	1607-310
ATTTGCAAGTTCATCAGACCCTTCTGGCCCGACCTTCTTGTTCAATCATGAACAGGCGAATT
>scaffold26|size435901.5.9524	747	768	1616-309
AACCCGTGCGATATAAGCGGCAATTTATGAACATATATGCGCCTCAGGGTCACTGCTCAGTC
>scaffold577|size134738.11.25451	23209	23230	1655-301
CAATTTTGCTATTTACTGTTTCAACGCTATGTAAAATTCGTCGGTTTCAATCAACACCGTTT
>scaffold2828|size35757.1.30775	21776	21797	1691-296
TTACGTTCCTGTTTCCCGTTTCACTTTCATTACTTGTAGCCTATCAGGAAACAACTGTGGTG
>scaffold3212|size29736.3.10592	9166	9187	1754-288
AGATGAGAAATTTGCTGTTTCAGCGTCATTATAAGAGGACTATTGAATTCATCGTGATAGTT
>scaffold998|size94054.10.14073	379	400	1806-281
CATTCGTATTCGCTGATCTTCTTGCAACCCGATGTAGCTGTTATACTACCTCGTTGTAAGTA
>scaffold93|size304097.22.16452	8236	8257	1872-272
CAGTACAATTTTTTCCTGTTTCAAACCCTTCTTATACCACTGCCATTACTACTGCTGCAGTC
>scaffold90|size305917.23.55680	4400	4421	1895-269
TTCGGAACTGTGTCTGTCTGCCGACCAGGGGTTGTTCGTCCAGTCAGCAGTATTGATCCTTA
>1900-268	TACTGGCCTCGCAACTTCTAGC
>scaffold1581|size66386.0.18024	719	740	1908-267
CATGGAATTTTTCCTGTTACAAGAAAGTAGTTTAAGAAAAAGACAGTATGGGAGTTACAGTA
>scaffold2903|size34390.1.12401	1352	1373	1966-262
TACCTTCGAATTTCCGGTTTCACTACAAATTGATTAGGTACTGAGCACAGTGCTCGGGATTA
>scaffold6601|size5789.0.2045	779	800	2043-253
ACGCTTACTGAATTCCTGTTTCAAAATGCGTATGAAAACGGGTTGGAAGAAGCACGACGGTC
>scaffold1718|size62210.8.9899	7663	7684	2151-243
AATCAAAGATACCACAGGGATAGCTGGCTTGTGGCAGCCAAGCGTCCATAGCGACGTTGGTT
>scaffold39|size406749.6.46366	44185	44206	2280-232
TTGTCTATTATACGGTACGCAGCTCAATGAGATCATGGCTTTGAGGGACTTCTTGGTTGTTC
>scaffold1844|size58193.0.18872	15548	15569	2296-230
GCCCAATTTCTGGTTGATAATCGTCCTACCTGATAGTACGAGATTGTTCCTATATCGAAATA
>2399-223	TAAGCTCGTCGCTACAGGCAGA
>scaffold43|size388747.14.17527	15113	15134	2406-223
TATTTCGAATTTTTTATGTTTCATTCAATCAACTTTAGGGACAACAAATTTCAGGTCCAGTA
>2519-214	TAGGAGCGTTTCTCGGTTGGAA
>scaffold3|size630304.2.21172	12446	12467	2566-212
CCCTCTCTATGGCCGTTTGTGAGGTCCGGATCATTATTTACGGATGACACGCCTGTGATGTA
>2718-202	GTACCCGTAATGATAATGATCC
>scaffold4870|size13511.0.8970	6291	6312	2785-199
AATTTAGAAAAATTCCCGTTTCACTGCCTGTTTATATCGGCCTTTGATCAAACCAAGTGGTT
>2844-195	GTTAAACGCTCTAGAATCCAGA
>scaffold2031|size52503.0.18195	2558	2579	2926-191
ATGCATATTTCCTGTTTCATGTTAGTCATTTCTATCTTGACCTATCAAGTAGAAGGTTAGTT
>scaffold6359|size6482.0.5213	2813	2834	3006-187
ACAGATTCGACTGACCGGGAAAACTCACTGTAAGACCATCCAGTAAAGCATCGCAAGACTTC
>scaffold835|size105837.0.18398	6072	6093	3036-186
GCTCGACAAGAATGAGTCGGCTCATCGTGCCAGGACTCTTCATCTTGTTCAGGGTGGTGATA
>scaffold39|size406749.22.57786	3743	3764	3127-181
AAACCCGCTGAGTATACGGAGCATAACAATGTAGTAGAGGTGGTTGTGAATGCGCGTTAGTG
>scaffold2384|size43728.2.8794	5135	5156	3193-177
TCGGCCACAATTTTCCCGTTTCAATGAAACCTTTTCACTACATAGGCACGATGCAGCTGATG
>scaffold39|size406749.15.3677	2774	2795	3271-174
AAAGGCGCAGAATGTACGGAGCACAACAATGTAGTAGAGGTGGTTGTGGATGCGTGTCGGTC
>scaffold35|size411520.2.16103	7037	7058	3275-174
TCCACTCCATTGATTTTCCATATCACTGCTCTTATCAGAGATGGGTATGTTGTCTCGGTTTC
>scaffold68|size331944.5.11310	887	908	3332-171
AAGTAGTTCAGACGATGACCGCGGTGACCTTGTTCCGCTATCTCTGAGGATTAAGACCTTTG
>scaffold1702|size62751.0.44251	6278	6299	3598-161
CCGATAATGGGGTTGATGATCAAGTGGAGGCCTGGATCAGCACTGCTCAAATCTGGCTAGTG
>scaffold234|size210057.2.22894	3975	3996	3813-154
TTCATCTAAGGCTAGATATAGACGCGAATTCGATAGCAAACAAGTACTGTGAAGGAAAGTTG
>scaffold26|size435901.12.58819	41627	41648	3903-152
AAACCCGTGCGGTATACGCGGCAACTTATGAATATACACTCCTCCAGGAAGGAGTTGTGGTT
>scaffold9292|size2313.noN.2313	1785	1806	3983-149
CATTTTGAAAAATTCCAGTTTCTTCGAAGTTACTTAAACCCATGCCCATTCGACACCCGTTC
>4058-147	TCAGGTGCGAACTCTTAAAGAC
>scaffold143|size263192.16.19090	2400	2421	4125-145
TTCTTTTAAAATTCCCGTTTCATAGGGGCTATATAAATTGTGTCACCGCAATACGGATGCTT
>scaffold321|size182909.5.20387	9937	9958	4502-136
TTCGAAAATTTGCCGTTTCACATAGAATATTTAAAAGAAGTTCGTGCTGTCTACCTTCAGTC
>scaffold132|size272868.19.12147	1306	1327	4529-135
ATTTCTGGAATTTCCCGTTTCAACAGTTGTAGAAGAACGCGGAGTTGATGATAGTTGCAATT
>scaffold1|size953448.19.27817	16199	16220	4673-132
TTTTCTTGAAACGCTTTTTCTTAGAACCGAATGAACGGAAGCGAGACGCACTGTGCCGGGTG
>scaffold594|size132927.17.8670	3473	3494	4837-128
TGAACGTGAGAGTGCTGATAAGCTATGGTATAAAAGCCACCAGACGACTACGCACGCTATTC
>4892-127	TTCGTGCGCTATAAGCTCTAGT
>4904-127	TTCGTGCGCTATAAGCTCTAGT
>scaffold1076|size88940.5.21935	6249	6270	4912-127
AAACCCGGCCTGAATACGGCGTCATATGAATAATTATAACAGGTGAGGCTTGTGGACTGTTT
>4943-126	TTTTTTCAACGTCGCAGCCTGC
>scaffold93|size304097.23.34596	33439	33460	4973-125
TCCAGGAAATTCCTGTTTCACCCCCGGGGTAAATATTATCCCGAGAGTCAGCAACCCCGGTT
>scaffold33|size423512.11.188648	101708	101729	5082-123
TATATAAAAAACCTCTGTTTCAGTCCTGCTATATTTGCTATACTGAGTCAAATATGCGATTG
>scaffold134|size271923.13.104037	2998	3019	5096-123
ACGGTAAGAGGTAGGGCGCACGGAAGTATGGTAAAGAAATCCTGTCGTTTGAGCGGCCAATG
>scaffold777|size111996.2.7070	4141	4162	5224-120
ACGAGGAATTTCCTGTTTTGAGAAGCTCAGAAAAACGCAACAGTCACCCTCTGTAGTCAGTC
>5267-119	TCAGAGTGGATTTCCGTTGTGG
>scaffold159|size250877.7.5953	2993	3014	5293-118
CTATCATGGATTTCCGGTTTCAAGCTCCCCCAAAGAAGGAAAGCGCATTAAAGGCACCGTTA
>scaffold1412|size72859.5.14087	9524	9545	5317-118
AGTTCAAAATTTCCTGTTTCATGGCCCGTATATTAGTAGTCGGGTACAGGAGCCCATCGATC
>scaffold118|size282868.10.86888	41294	41315	5331-118
TAGTTTAGATGATTTGCGGTTTCACCTCGGTTATTTATGCAAAAAAACTTCTTCTTGTTGAT
>scaffold356|size174334.11.2186	1411	1432	5337-118
AATTTTGTTTTTTCCCGTTTCATGCGTGTATTATAAGGGTTCAACAATGTCCTCCAGCGGTG
>scaffold44|size387784.20.80965	15446	15467	5353-117
ACTACTATGTTCTGTCCGACTGGCGTCTTACCTGGGCAATATTAGAGGCTTAGTTCTGTCTAA
>scaffold1582|size66370.16.9422	7494	7515	5416-116
AGGTTCAGACATTTGGTTCATGGACTTGACCGATCGGTCAATGGTCCGAAGCTAACATACTG
>scaffold4443|size16666.2.8864	4987	5008	5476-115
ATCTCCCAAGTTTTCCTGCTTCACCGACACTATGTATACCACTGATACCAAGGCATCCATTC
>scaffold104|size295898.6.14379	11442	11463	5504-115
GCGATTGATGTCGATATATGGCGGACGGTATTCAAGTGCTAATAATACGCCATTACGATATT
>scaffold8341|size3023.noN.3023	794	815	5542-114
TTTTCAAAACTTCCGGTTTCAACTATCATACAAATTTCCCCGTGACCCAGTCGCAGCCGGTC
>scaffold2658|size38519.noN.38519	33754	33775	5630-113
TAGAGCGTTACCGGCAGTCCCAGTCTTGCGTCCTCGGTAGTATAGTGGTGAGTATCCGCGTC
>scaffold5900|size8166.noN.8166	3933	3954	5638-112
TTTTTCAAAATTTCCGGTTTCAATTTGTCAATTTGTGTATCACCAACAAGTGAACTTTGCTA
>5665-112	CTATAAGGACTAGCTAAAACTG
>scaffold80|size313127.1.4572	3983	4004	5863-109
TTCAATGCAACGTTCAAGCGCTTGCTTCGCGGCCAAGTGGTCTAGTGGTATGATTCTCGCTT
>scaffold64|size335085.10.12578	4040	4061	6077-106
GGCCTGTTAACTGATGCTTGTGCGGTTTCGTCCGTGGCTGGCTGATGCTCACGCTGATGCTG
>scaffold1093|size88043.1.14646	8237	8258	6453-100
CTCGCCCTTTGTAAAGGCGCGAAGGTGGGTGTGTTGCAATAGGATCGAAATTATCCGATATC
>scaffold26|size435901.24.12630	1755	1776	6483-100
ACCCGCGTTGTATAACGAGCAACGGCACTGTGATATGAGAGTGGGGCTGAACATTGTCGGTT
>scaffold639|size127256.3.22475	2024	2045	6620-99
AAACCCGCGCATTGTACGTAGCTCTGTTAGATTAGTACCCAGAGGTTCTTATGACTGCAATT
>scaffold2944|size33568.2.8355	1064	1085	6631-98
TCTCCTGAGATTTCCCGTTTCAGCGTGATTAGAAATAAAGAGCGCGTCCAATGAAAGTGGTT
>scaffold20376|size1163.noN.1163	578	599	6650-98
ACACGGTCCAAACTCCTACGGGAGGCAGCAGTGAGGAATATTGGTCAATGGGCGAGAGCCTG
>scaffold672|size124299.3.5412	3918	3939	6693-98
CAACCAGTGCGAAATACGAATCATTAGTGAGTGGTGTCGCTGGAAAGGCCTGCGCTTCAGTT
>6792-97	TTATCTTTAATTGTTCTGTCCT
>scaffold997|size94083.9.9614	4168	4189	6814-96
TTTCAAAAAAGTTGCCGTTTCAGAGTCACTATCTAAAGTCCTCTAGGATTAAGGGGCCAGTG
>6900-95	TGTTGGGAAAGATGTGATATGT
>6940-95	TGTTGGGAAAGATGTGATATGT
>scaffold594|size132927.17.8670	6820	6841	7057-93
TTAACATGAAAGTGCTGATAAGCTATGGTATAAAAGCCACCAGGTGGCTACGCACGCCATTC
>scaffold4165|size19080.4.7358	1556	1577	7157-92
ACACAATTATTTTATGTTTCGAATGCATGTTAAATACGTGAAGGGCCTTCTAGTACTTGTTG
>scaffold564|size137437.1.114554	50682	50703	7186-92
TCCATATTATTTCCCGTTTCAGCTCTAAAGCAAAAGACATTATGACGGGATCGTCGATCAAT
>scaffold1432|size72159.3.2998	1855	1876	7286-91
TTTTCACATGATTTTCAGTTTCAGCATTCCTAGATAAAAAAGCGTTGTGGCATTCATCAGTG
>scaffold35|size411520.2.16103	7036	7057	7293-91
CTCCACTCCATTGATTTTCCATATCACTGCTCTTATCAGAGATGGGTATGTTGTCTCGGTTT
>7422-90	TTTCTTTGTTGAACTGTTGACA
>scaffold2515|size40980.7.5265	626	647	7467-89
AACCAGGATGATATACGCTGCTGAAAGCCGCTTTCTTCAATGGAGGGGTGTGGAGATCGGTC
>scaffold64|size335085.10.12578	4043	4064	7544-89
GATGGCCTGTTAACTGATGCTTGTGCGGTTTCGTCCGTGGCTGGCTGATGCTCACGCTGATG
>scaffold1582|size66370.16.9422	7451	7472	7676-88
TAATTGTTGCGATAGTAATCCTGCTTAGTACGAGAGGAACAGCAGGTTCAGACATTTGGTTC
>7744-87	TTCATGGACTTGACCGATCGGT
>scaffold5225|size11321.2.7072	5653	5674	7746-87
GGGATAATAAAATTTCTGTTTCAAGAATCAATCTTAAACAGTATCCAAGATTCTCGTAGTTC
>scaffold43|size388747.21.55309	37042	37063	7753-87
TTTCATCCAGAATGCCGTTTCAATGTTTGGATATCAATCCCACCGCCACACTTCCCTCGGTT
>scaffold39|size406749.13.53947	49603	49624	7764-87
AAACGCGCAGGATATACGGAGCACAGCAATTTAGTAGAGGTGGTTGCGGATGCGTGTCGGTA
>scaffold109|size291379.2.56538	29225	29246	7885-85
TCGCTTTAATGTTCCGGTTTCAAGGTGGCTATATATAAGCCTATGGTAGCCTGTAAGTGATG
>scaffold7196|size4529.noN.4529	901	922	7941-85
TCTACGGAGAATTTTCGGCACCGTGTTCGCGGTGTTTGGTGTGGACTGGCATGTTAAAGGTG
>scaffold489|size148722.9.13580	12279	12300	8005-84
TAGCTCCGATTTTTCCGCTTCACTCAGACTTCAAAGTTAAACTCTCGTGTTGCCAGCCAGTT
>scaffold39|size406749.13.53947	1172	1193	8077-84
AACCCGCGGAATATAACCCGCAGCGCACCGTAATGTAGTAGAGATGGGCGTGGCCTGTGGTC
>scaffold1582|size66370.16.9422	8794	8815	8130-83
TTTGAAGAGAAACTGCGAACGGCTCATTAGAGCAGATGTCATTTATTCGGAACGTCCTTTTG
>scaffold6|size562850.25.103421	41717	41738	8166-83
AGCTTCCTCAATAATTCCTGCTTTAGGCAGAAAATAAAAGCGGGGTCATACTCTTTCTCCAT
>scaffold176|size239589.7.44167	37765	37786	8203-83
ATGTAGTAATTTGCCGTTTCAGCCGTTGTACATATATTCCCCATGGGAAGTAGTTGGCAGTT
>8317-82	TTTCAAAAGTCTTGACTCGTTT
>scaffold781|size111467.9.10586	9966	9987	8350-82
TTGAGGAATTTCCGGTTTCAGCTCTTCTATATAGGAGAGCTGGCAGGGACTGTGCGGTATTG
>8357-82	TGCTGTATCCCATTCGTGTGCA
>8367-81	TGCTGTATCCCATTCGTGTGCA
>scaffold1170|size83605.5.20610	16862	16883	8431-81
ATGCAGGCGAATTCCCGCTTCACTGAGGATATTTCTCTCTGCTCCGCTGATTGTGTGTGATC
>scaffold1582|size66370.16.9422	7254	7275	8439-81
AAAAAGTTAACCACAGGGATAACTGGCTTGTGGCAGCCAAGCGTCCATAGCGACGTTGCTTT
>8444-81	TTTTTGATCCTTCGATGTCGGC
>scaffold4813|size13825.noN.13825	6504	6525	8506-80
ACCGGTTTTAAATACGAATCGTCAGTAAGTGGTGTCGCTGGGAAAGAGCTGCGTAGTCAGTG
>scaffold1718|size62210.8.9899	7661	7682	8521-80
TCAAAGATACCACAGGGATAGCTGGCTTGTGGCAGCCAAGCGTCCATAGCGACGTTGGTTTT
>scaffold3585|size25046.noN.25046	7044	7065	8702-79
TTTTCAAAAAATTCCCGTTTCATTTGATCTACATAGATCTTCAGCGGGGTTTAGTGTAGTTA
>scaffold229|size211229.15.5784	1836	1857	8853-77
TTGAATGCCAGCGATGCACTGTGTAATGAAGGTTTCCGAAATGTTAGAATCGTGGTCTGATG
>scaffold3338|size28128.1.12135	10796	10817	8875-77
TATTTGAAGAGGACCGGAATTTCACGGGACACAAGAGAAACGATGAACACAGTTCATTCATG
>scaffold59|size342011.7.55337	52501	52522	8918-77
TGAACAGTACGTTTTACGGCACTTACGATGATAGTATGGATTCCAGAGAGTGGGCTCTGTTG
>scaffold1582|size66370.16.9422	7508	7529	9044-76
GGTTCATGGACTTGACCGATCGGTCAATGGTCCGAAGCTAACATACTGGGGGATTATGACTG
>9053-76	CTGAACGCCTCTAAGTCAGAAT
>scaffold1582|size66370.16.9422	7502	7523	9162-75
ACATTTGGTTCATGGACTTGACCGATCGGTCAATGGTCCGAAGCTAACATACTGGGGGATTA
>scaffold12|size515383.9.29379	505	526	9171-75
TAAAATGTCTTAACTGGTAAAATGCGGTATTTCATAGGTGACCCCATCAAGTTAAGCCAGTT
>9176-75	TTGATTGTGGTGACTAGTCCCG
>scaffold692|size122031.4.31059	7334	7355	9353-74
TAATTGAATTTTTTACTGTTTCAAGAGATAAATTAGTACTCCAAAGGAACTTGGCTGAAGTA
>9374-74	GTATTGTTGACACCTCTCTAGT
>scaffold1582|size66370.16.9422	7241	7262	9481-73
TAAGAGGTGTCAGAAAAAGTTAACCACAGGGATAACTGGCTTGTGGCAGCCAAGCGTCCATA
>scaffold61|size337683.11.40287	20154	20175	9529-72
CTCAGCGTTTTTCGGTTTCAATTAGGCTATTTAACTGTAGTGTAATCACTGATTACCCGATA
>scaffold117|size283494.0.29451	15503	15524	9545-72
TGAACAGTAGGATATACGATACAACTGTCCACATAAGACCGTTGAAGGTCCACCCGGTGTTT
>9557-72	TTCTAGTTGAACTTCCAATTCC
>9631-72	TTCTAGTTGAACTTCCAATTCC
>scaffold3799|size22826.4.14921	6417	6438	9648-72
AAAAATCCCATCTAGGCCTACCCGGTCGTGAATTGATTCCACGGTGGAGGTAATCTGTCCTC
>scaffold620|size129185.8.33153	18878	18899	9663-72
AATTGTAAATTGCTGTTTCAATTAAAAATGAAAAAGAAACTTCAAAAAGTGGTTCTTCAGTG
>9794-71	TGAAAAGCTTCTTGAGACAACT
>9807-71	TGAAAAGCTTCTTGAGACAACT
>scaffold4291|size17979.1.4618	1153	1174	9859-70
TTCAGACAAAATTTCCCGTTTTAACGACACTTGAAAAAGTCCAGTGTTTATCCCTCCTGTTC
>scaffold2151|size49306.2.16892	14633	14654	9877-70
TTCTAAAAAATTGCCGTTTCAGCGGCATTACATATGAGATCTTTTTTGCTTTGCTTTTGATC
>scaffold635|size127715.4.15178	12997	13018	9953-70
TTTAAATAATTCCCGTTTCATAGTCATTACATAAGGATTTCAAAAGGCTTGCTCACCCAATC
>scaffold259|size202427.3.50749	28650	28671	10002-69
ACGTCCCTGCCATTTGTACATCGCCCGTCGCTGTCCAGGACTGAGCTGTCTCGAGAGGACTG
>scaffold465|size151508.1.124839	56204	56225	10018-69
GTAAAATATTCCGGTTTCACACAGAGTACAAGTAACTGAACGAGGCAGCCTAAGCTCTGATA
>10030-69	ATAAACGGATGATAGATTCATT
>10102-69	ATAAACGGATGATAGATTCATT
>scaffold126|size277030.2.36233	12060	12081	10203-68
AAATATTTGTGATTCCTGTTTCAAGGATCCTATAAGTATTCACTGCCTTGGGTATGGCAATT
>scaffold2622|size38981.2.11580	3782	3803	10209-68
AGAATCTCATCGTCCTCTAGACGCCCTTCCGCTCCATTCCGGCTCATTTCGTCTCACGTCTA
>10282-68	TAGGGTACTGACATTGAATGAG
>scaffold63|size335846.5.72683	18940	18961	10283-68
CGGTTTGATTTTTCTGTTTCAAGAAATTCATTTATTCCACAAGTAGGTACATCTGAAGTCTG
>10320-67	CTGGCGAGTACTCAAATATTGT
>scaffold39|size406749.6.46366	44188	44209	10329-67
ATCTTGTCTATTATACGGTACGCAGCTCAATGAGATCATGGCTTTGAGGGACTTCTTGGTTG
>scaffold343|size177553.9.29969	205	226	10424-67
TGCCCGCGTGATATACGGAGCAGGAAAAACATGTATTTACACATCCAGCGTCTACTATGGTG
>scaffold623|size128520.4.18171	15114	15135	10508-66
TGACCAAGAAATTCATGTTTCACTCGATTTTGATAAGCCCTCAAACCTTTATCCAGTTAGTT
>scaffold5040|size12375.noN.12375	10634	10655	10527-66
TTGGAAAATTTCCAGTTTCATGGGTCGTTGAATAGAGCCCTCCAGTTCGTCCCATTTCGTTT
>scaffold97|size302309.17.36856	23481	23502	10625-66
CGGGCCCCAGAATTCCTGCTTCAGCCGTCAATAAAGTTGGTTCCCATCAATATCAGAGGTTC
>scaffold39|size406749.20.10482	3637	3658	10716-65
ACGCGCGCAATATACGGAGCACCGCAATTTATAGAAATGGTTAGGGATGTGGGGCTATGATA
>scaffold15|size507353.3.94795	9658	9679	10738-65
AACTGGAGATTTTCCCTGTTTCAATTTTACTATATAAGGCAAGGAAAAACTAAGTTGCGCTT
>scaffold9105|size2426.noN.2426	1804	1825	10815-65
AGTGCTGGATCACTCAGCTCTTGTGTCAATGAAGAACACAGCTAGCTATGAAAATTAATGTG
>scaffold1093|size88043.1.14646	8159	8180	10910-64
GGTGAACAGCCCCTAGTCGATAGAATAATGTAGGTAAGTGAAGTCGGCAAATTAGATCCGTA
>scaffold1582|size66370.16.9422	7300	7321	11016-64
ATAGCGACGTTGCTTTTTGATCCTTCGATGTCGGCTCTTCCTATCATTGCGAAGCAGAATTC
>scaffold39|size406749.6.46366	40985	41006	11056-63
TTGTCAATCATACGGCACGCAACTTGATGACACCACGGTTTTTGATCATCTCTTTGGTGATT
>scaffold1093|size88043.1.14646	8206	8227	11080-63
TGTTGCAATAGGATCGAAATTATCCGATATCCGCATCAGGTCTCCAAGGTGAACAGCCCCTA
>scaffold1078|size88836.4.26986	12294	12315	11253-62
ATTTACAAATTTTCCCGTTTCGTAGAGTATAGAATAGAAGTCGAAAAGCCGGCATGATACTG
>scaffold48|size378335.9.15932	943	964	11530-61
AACCCGTGAACTATACGAAGCACACTTCACATAACAACCCCCTTTGCGGTTCCACGACGCTA
>scaffold666|size124951.2.6916	2215	2236	11611-60
AAGCACCCGTTTTCCCGTTTCTCAAGGCTTATGAGAACAATCTTTACGCTATTTCTGTATTC
>scaffold1582|size66370.16.9422	7668	7689	11618-60
GCCCTAATAATGGCCTTGCCGGTATGGATAATCCCTGCTGGTTGTCAAAAGCCAGATCACTC
>scaffold184|size235470.14.2844	2124	2145	11630-60
TTACGTAATTTTTCCCGTTTTACTTAGTCATTATCAAGGTCATCTTACCAGAAAACTTGATC
>11650-60	TCTGCGTAGAACTCTATCTCTC
>scaffold998|size94054.10.14073	487	508	11830-60
CACCAACCCCCTCGCCGAGGTCTAGGCTACCCGTAGCATCTGTATGTCTCAATTTGAAGATA
>11870-59	ATATGCATTTGCTGTGGGTGAC
>scaffold3839|size22406.0.5285	1556	1577	11878-59
GAACAGAATGGAATACGATACGGGCGAGGAATGTAAGGAGAGCTCGGGGGTGGTCTTTGGTG
>scaffold936|size98062.6.1175	215	236	12216-58
GGAAAAGATTTTTGGTGTTTCAGCCTTAATTAATTATTACCATGAAAACTGTGTTTCTGTTT
>scaffold64|size335085.10.12578	4016	4037	12276-57
GTTTCGTCCGTGGCTGGCTGATGCTCACGCTGATGCTGGACTAGTGACAAGACTGCCTTGTG
>scaffold39|size406749.6.46366	44189	44210	12334-57
GATCTTGTCTATTATACGGTACGCAGCTCAATGAGATCATGGCTTTGAGGGACTTCTTGGTT
>scaffold126|size277030.1.105442	47149	47170	12616-56
CCCTACCACCACTCCCCACCACCTCGACTACTATTCCACAATGGCTGCTTTAGCTCTGATAT
>scaffold215|size216185.0.15054	2147	2168	12685-56
CCGTTGGATCTGGCTCGTCCTCACTCCGATTCGCCGGTAGTCATCGTCATCGGTGAGCACTA
>scaffold1518|size68548.2.16089	10840	10861	12741-56
ACAGCAGGAATTTTATGTTGCATGAGATTCTTAAATATTGCGAACGTTAATTTTTTTTGTTA
>scaffold1582|size66370.16.9422	7763	7784	12910-55
ACGACATGTATACTGGTCAAGGTGTTGTATCCAGTAGAGCAGTGTTTGTATACTGCGATCTG
>scaffold308|size185919.23.24363	2505	2526	12989-55
TGTAGAGCTGAGCTCAGTGCACAGCTGAGGTAGTTTTAAATGTTATGATTTTATTGTTCATA
>scaffold84|size308287.4.31450	27842	27863	13249-54
CACTCATCACATATACGGCGCGTCGTGTGGGGGCCTTGGGCAAGGACACGGAGTGGATGGTC
>13333-53	TCAGGCACTGTGAGAGGATGAT
>scaffold4870|size13511.0.8970	6292	6313	13384-53
ATTTAGAAAAATTCCCGTTTCACTGCCTGTTTATATCGGCCTTTGATCAAACCAAGTGGTTA
>scaffold434|size158399.5.46628	4997	5018	13431-53
TCAACCAGTTCGGTATACGAATCATCAGTAAGTGGTGTCGCCGGGAAAGTGCTCCGGTCATT
>13496-53	TTAATGTAGACATTTGTAGAGT
>scaffold907|size100027.3.14148	1199	1220	13534-53
TTTCTAAATGTTTGTGTTTCAAGATGGATATAAGTTCCGATGAGTTTAGCCTTCCAATATTC
>scaffold1184|size83011.2.12418	9082	9103	13712-52
TGGAGATTTTTTCCTGTTTCAAAGACCCTAGTTATTCCAACTGCTGTAGGAGGCCATTATTT
>scaffold26|size435901.14.27971	20632	20653	13749-52
AAACGCGCGGAATGTACGGCGCACCACAATGTAGCAGAGGTCGTTGTGGATGCGTGGCGGTG
>13774-52	TGTTCGTTTGTTGAGAATTTCA
>scaffold1502|size69078.2.25378	24188	24209	13788-52
AACCGGCCCGAATACGGCGTCAAATGAATAGTTATGGCATACATGGCGGTAGGTGAGTGATT
>13875-51	TTGTTTTACGTTGGGAAGGTCC
>scaffold112|size288600.0.34464	880	901	13919-51
TTCCTTAAATTTTGCCGTTTCACGCGATCCATTTAGCCATCAGCTAATTTCACTTTACGTTG
>scaffold1582|size66370.19.2221	471	492	14075-51
GGAACGGTCCATTGTGGGTGGGTAGGGTGGTTATACATAAAAATAACTGACGCGCATTAATG
>scaffold41|size403605.28.35604	15223	15244	14223-50
CCACACCAGCCAGACCTGCTCGGGTTCGTCAAGAGTACGATCCGGAACTGACTTCGGATTTC
>scaffold11|size524082.15.38677	33707	33728	14281-50
CCTTTGTTTTGCAACACATGTACAGCGGGAAGAGCAAGGTTGTCAGTGGATTTGTGCCCATT
>scaffold2387|size43644.2.16115	2430	2451	14338-50
AGCACTGTAAAGGGAGGAGCGAAAGGTTATTTAAACTCTGGCACGGTAGGGTTGAGTCAGTC
>14396-50	TCAGCATGGAGGACCAAGGATG
>14462-49	TCAGCATGGAGGACCAAGGATG
>scaffold347|size176620.10.3055	492	513	14719-49
TCAGCATCTTCGCCCGTTTCATAGGTTTAATATAAAAGTCAACAGGGAAATTACTGTTGGTT
>14851-48	GTTTTAGTTTCCTGTGTCTGGA
>scaffold1582|size66370.16.9422	7327	7348	14909-48
ATGTCGGCTCTTCCTATCATTGCGAAGCAGAATTCGCCAAGCGTTGGATTGTTCACCCACTA
>14977-48	CTAATAGGGAACGTGAGCTGGG
>scaffold748|size115122.3.10411	1407	1428	15018-48
CCTGAAACTTTCCCGTTTCGCTAAACCTATATAGTAATGCACATGTAGTGCCACACTCAGTT
>scaffold64|size335085.10.12578	3963	3984	15309-47
TGCCTTGTGGACGTTTTCAGGTGTGTGCTTTGTTTTCGGACTTAGTATCCTGACCGACCATC
>scaffold555|size138465.14.10473	2817	2838	15353-47
TCCTGACGTTTTTTCGGTTTCAGCTGCTCCACAAGTGCAAGGTCATGATTACTTGGTTATTT
>scaffold1078|size88836.4.26986	12297	12318	15386-47
TACAAATTTTCCCGTTTCGTAGAGTATAGAATAGAAGTCGAAAAGCCGGCATGATACTGTTG
>scaffold268|size199177.8.13934	2835	2856	15463-46
TTTTTCAAAAATATCCCCGTTTCATCCTCACTTGAAAAGGAAATGAAAGTAGCAATGGGTTG
>scaffold126|size277030.1.105442	47146	47167	15495-46
ACCCCCTACCACCACTCCCCACCACCTCGACTACTATTCCACAATGGCTGCTTTAGCTCTGA
>scaffold381|size170344.3.32406	12594	12615	15533-46
CCCAACCCTCCTTTTATCCTTCCATCTCTCATTGTCCTCTAAAAGCCGAGCCTATTGATCTC
>15541-46	CTCTTTGGTTATCTAGCTGTAT
>scaffold39|size406749.6.46366	40988	41009	15558-46
AACTTGTCAATCATACGGCACGCAACTTGATGACACCACGGTTTTTGATCATCTCTTTGGTG
>scaffold1378|size74322.2.16823	12299	12320	15662-46
ACCGGTTTTAAATACGAATCGTCAGTAAGTGGTGTCGCTGGGAAAGAGCTGCGTAGTCAGTA
>15885-45	TACGGTTTCATGCTCTTTGAAG
>scaffold1785|size60038.4.43934	9550	9571	15903-45
TTCCCGAAATGTTCCCGTTTCATTGTGACCATTTATTGCAAGTGCGCTGAGCGCATCCGGTC
>scaffold1582|size66370.16.9422	7339	7360	15928-45
CCTATCATTGCGAAGCAGAATTCGCCAAGCGTTGGATTGTTCACCCACTAATAGGGAACGTG
>scaffold1582|size66370.16.9422	7664	7685	16031-45
TTATGCCCTAATAATGGCCTTGCCGGTATGGATAATCCCTGCTGGTTGTCAAAAGCCAGATC
>16201-44	ATCACTCTGGTTCAATGTCGGG
>scaffold2980|size33039.3.6828	6168	6189	16220-44
AATCCTGAGATTTTTACCGTTTCGTAGTCTGGATTTATAGAATTCTATTCCGATTTTCGTTC
>16226-44	TCGTTGTTGAAGTCGTACTGGG
>scaffold3098|size31317.4.10330	5803	5824	16270-44
CCAATGCATTTTCCCGTTTCATCTGTAAAATATTAACAATTTCCTTGAAATGCTCGTCGTTC
>scaffold19|size471396.13.46783	705	726	16329-44
AAACCCGTGAAATATACGAAGCACACTTAACATAGAAATCTCTTTGCGGTTTTATGACACTC
>scaffold20376|size1163.noN.1163	270	291	16380-44
GAACTGGTAGTCTTGAGTGAGTTCGATGTTGGCGGAATTCGTGGTGTAGCGGTGAAATGCTT
>scaffold28|size431456.0.98994	65519	65540	16486-44
AAACTAGATGACTTTACGGTTTCATCCTTTCTTTATTCATAGAAGCAGATAGACGATCTGGT
>scaffold1718|size62210.8.9899	7659	7680	16509-44
AAAGATACCACAGGGATAGCTGGCTTGTGGCAGCCAAGCGTCCATAGCGACGTTGGTTTTTG
>scaffold1582|size66370.17.1551	905	926	16536-44
TAAACCCTGACTTTTGAAAGGGTGCAATTACTAGAGCAAATCAATCACTTTCGGGTGCATTT
>scaffold531|size140842.3.15635	10015	10036	16567-44
CTACGAGAAAGTGCTTGTGCTTAAATGCATCGCCAACGCCGGAATTGACCTGTCTGTCTATG
>scaffold1073|size89092.0.24557	7869	7890	16747-43
TTTGCAAGTTCATCAGACCCTTCTGGCCCGACCTTCTTGTTCAATCATGAACAGGCGAATTG
>scaffold1582|size66370.16.9422	7504	7525	16760-43
ATTTGGTTCATGGACTTGACCGATCGGTCAATGGTCCGAAGCTAACATACTGGGGGATTATG
>scaffold438|size157977.6.11364	3692	3713	16772-43
TTCCAAAATTTTTTGCGTTCCTTTGTAACTATACAATTGACGGGAAAGAGAGAGTATTGTTG
>16917-43	TGATGGAACCTAAGGAATAGCT
>16924-43	TGATGGAACCTAAGGAATAGCT
>17118-42	TGATGGAACCTAAGGAATAGCT
>scaffold816|size107840.1.16849	4524	4545	17231-42
AATCCTAAAATTCCCCGTTCCAGAACTCCTTCAAATAATAACGGGAAGGTTGCCAGATGATT
>scaffold1582|size66370.16.9422	8779	8800	17298-42
CATGTCGAGTTCATCTTTGAAGAGAAACTGCGAACGGCTCATTAGAGCAGATGTCATTTATT
>17598-41	ATTCGGAACGTCCTTTTGGATA
>scaffold172|size240694.5.56381	40634	40655	17621-41
TCCCCGCTGTTCATACGAATCATTCCTTGATGGGATCTCAAATCACTAAGGGAGAGACGATT
>scaffold1378|size74322.6.20196	5878	5899	17710-41
ACCAGTGCGAAATACGAGTCATCTGTAAGTGGAGTCAATGGGGCAGACCTACAACATCAGTT
>scaffold259|size202427.3.50749	28664	28685	17854-41
AGCTCACGCTGATTACGTCCCTGCCATTTGTACATCGCCCGTCGCTGTCCAGGACTGAGCTG
>18005-40	TGTCTCGAGAGGACTGCGGACT
>scaffold2515|size40980.8.3979	1077	1098	18055-40
GAACAGCATGAGATACGCGTCGGGCAAAGTAGATATATGAAGGTTCGCCACGTCTATTAGTG
>18248-40	TGCTCGGTCGATGCATATGGGC
>18308-40	TGCTCGGTCGATGCATATGGGC
>18368-39	TGCTCGGTCGATGCATATGGGC
>scaffold1582|size66370.18.2020	244	265	18372-39
ACTTAGTATCCTGACCGACCATCAAAGCGGTCGAACTGGAACTGGTACGGACTCGGGGAATC
>scaffold1582|size66370.16.9422	8893	8914	18424-39
AAACCCTGACTTTTGAAAGGGTGCAATTATTAGAGCAAATCAATCACTTTCGGGTGCAGTTT
>18450-39	TTTGCTGACTCTGAATAACGCA
>scaffold1582|size66370.19.2221	278	299	18675-39
GAGAGGTGTAGCATAGGTGGGAGACCTCGGTCGACAATGAAATACCACCACTTTCATCGATT
>scaffold202|size227116.9.81942	31202	31223	18820-39
TGAAATAATTCCCGTTTCAAGTTTTTAATTTGATAAGTTCTCAGTAGAATGTAATACATTTG
>scaffold35|size411520.2.16103	7027	7048	18830-39
CATTACTCACTCCACTCCATTGATTTTCCATATCACTGCTCTTATCAGAGATGGGTATGTTG
>scaffold19|size471396.13.46783	3320	3341	18871-38
AACCCGCGAGATATACGGTTCACAACATAATGTGACGCTTTTGGTTGCAACCCTTTGCGGTG
>scaffold7196|size4529.noN.4529	3922	3943	18908-38
CCTGGGGCTGGAGCAGGTCCCAAGGGTTCGGCCGTTCGCCGATTAAAGCGGCACGCGAGCTG
>18970-38	CTGGGTTCAGAACGTCGTGAGA
>19078-38	CTGGGTTCAGAACGTCGTGAGA
>19131-38	CTGGGTTCAGAACGTCGTGAGA
>19282-38	CTGGGTTCAGAACGTCGTGAGA
>scaffold1718|size62210.8.9899	2745	2766	19304-38
CACCCGTCACATATACGACGCAACAGAAATATACGCCGAGTGAAGACCACGGGATTGCAATT
>scaffold1875|size57330.0.23601	16523	16544	19372-37
CGCGTGTGATAATTGCTGCTTCAACGTTCCATTAAAACTTCTCAGCCGTGTCCTAAGAATTC
>19415-37	TTCTGAGCCATTGATCCTTTGA
>19466-37	TTCTGAGCCATTGATCCTTTGA
>19661-37	TTCTGAGCCATTGATCCTTTGA
>scaffold3931|size21527.1.5747	4821	4842	19699-37
AAGAGCTCAAAATACGACTCATACCGTCAATAAGTTTGTGAAAGAAGTCCGCCTTCATGGTA
>scaffold39|size406749.13.53947	18766	18787	19918-36
AAACCCGCGCAATATAAGGAGCACAACAATGTAGTAGAGGTGGATATCAGTCCATGGTGGTT
>scaffold1074|size89028.2.31612	6687	6708	19954-36
TATCAGAAAGTTTACTGTTTCAATCGGGCTATTAAAACCCAGTGAAAAGAGTTGTGGTAGTT
>scaffold12837|size1512.noN.1512	725	746	20073-36
TGCACAATTGCAGTTTCAAGGAGTTTTAAAAAGCGCAGGACAAGGTCCTCAGTTTTTTGATT
>scaffold1718|size62210.8.9899	7660	7681	20145-36
CAAAGATACCACAGGGATAGCTGGCTTGTGGCAGCCAAGCGTCCATAGCGACGTTGGTTTTT
>scaffold7|size554549.14.26852	7813	7834	20244-36
ACCTCAGTTTTTTTCCTGTTTCAAGTAAATCATTTCACTGTGTCCGGAGAGGGGAGCCATTC
>scaffold100|size301834.4.134255	127824	127845	20331-36
CACATGGGAATCTTCTGACATGAAAGGTCCTATGTGTGGGGCACAAGGATGTACTATAGTAT
>scaffold1697|size62902.0.46527	44275	44296	20432-35
TTTTTCGAAAATTTCCCGTTTCAAACCGTCCCTATGCTCGTTTTCGGTTGCCCTTTTCGGTT
>20917-35	GTTGTTTTTCGATTTGGATTGC
>scaffold1216|size81702.2.23701	9342	9363	20938-35
CACCCATCACACATACGACGCAAATAAAGGTACCCCGGGTGAAGCCCATGAGATGGGCGGTG
>scaffold23783|size1091.noN.1091	221	242	20956-35
GATTTTTATTTCAGGCACGCTCTTGCTTGATTAAATTCGCCAGTTCGTAAATTTGCTTGCTG
>scaffold234|size210057.2.22894	3964	3985	20959-35
GGGTGATAAACTTCATCTAAGGCTAGATATAGACGCGAATTCGATAGCAAACAAGTACTGTG
>scaffold3|size630304.2.21172	12596	12617	20975-35
TGCATTTCTTCGTGGTTACTGCTCTCCGGCTATGTACTGCGTGTGTACTGTTATTCGATATA
>21143-34	ATACCCGTAGCCACATAGTTCG
>scaffold26|size435901.8.1137	337	358	21160-34
AACCAGTGCGATATACGCGGTAACTTATTAATATATACGTGCCTCAGGGTAACTGCTCAGTG
>21164-34	GTGAGTTCGAAGAATAGTTGCA
>scaffold117|size283494.1.26494	24101	24122	21302-34
GAACCCGTCACATATACGGCGCAAAAAAAGGTGATAATGATTAAAGATAAACATCCTTGATC
>21427-34	ATCAGCAGATCTCGAAACTTGG
>scaffold2|size755755.1.13733	3289	3310	21435-34
TTCAAACAAATTTTGCTGTTTCCTTTCTGACATAAAAGGGATTACAAAAAGCCTCTATGTTG
>21544-34	TGATTTGACTGAGATGGTAATG
>scaffold947|size97464.14.10167	7809	7830	21638-34
AAGAGAAACTGCGAACGGCTCATCAGAGCAGACGCCGTATATTCAGAACGTCCTTTTGGATA
>scaffold659|size125920.5.56692	39153	39174	21641-34
AACGGGTTCATCACGTTGATTCAGAATCAACCTGAGCCTTCCCTCGGTCTCGCCGGTCAGTA
>scaffold622|size128626.6.9049	7996	8017	21648-34
TATTAATAAAAATTACCGTTTCGCAACTTCTATATGAAACCAGGATCAACTTCTTATTGGTC
>scaffold530|size141287.10.4074	892	913	21675-34
CCCACAAAAACTTTCCCGTTTCACAAGTTGTATAAGAGGGTTTGCAAGACCAACAATCAATG
>scaffold1085|size88565.16.4055	2165	2186	21791-33
GAGAGTGCGAGTAGTTCTGAGGGTGAAAGACATGGGTAGTGAGACGCTTTGTTCTGGCCGTA
>scaffold1582|size66370.16.9422	7076	7097	21859-33
GGTACATCTGTCAAACCGTAACGCAGGTGTCCTAAGGCTAGCTCAGAGAGGACGGAAACCTC
>21866-33	CTCTCGTAGAGCAAAAGGGCAA
>21906-33	CTCTCGTAGAGCAAAAGGGCAA
>scaffold48|size378335.7.46920	23966	23987	21947-33
AAACCCGTGTGTTATACTGTACTTGGCTCCATGCACCTTCGTCACTGATTCTTGGTATGGTT
>21976-33	TTCGACCTTCGCAAAATGTGAA
>22002-33	TTCGACCTTCGCAAAATGTGAA
>scaffold348|size176130.9.31617	12503	12524	22107-33
AAGGAAAAACTTCCGGTTTCAGGCGTTCCTCAACTTAACACTCCTAGCGAGACCCGCTAGTC
>22131-33	TCAAAGGTGCTCGGAAATGCGA
>scaffold497|size147228.3.123445	119861	119882	22165-33
GCTCCACGTTCAGCAAATCCATGCTCGGCAAACATTGACATCATCGCTTATGGTCAGATGAG
>scaffold643|size126965.3.20742	3359	3380	22283-33
AGTGAGTGTGAGCGATTATTTGCCGAAGGCCAGGCGCCGGTAGCCGACCTTCGTCAAAGCTG
>scaffold3726|size23459.3.7108	1653	1674	22379-32
GGGCGATCGATAAACCTCGCGGAGTGCGGTTATGGGCAACGAATGCCTTCCTCCAACCAGTC
>scaffold1294|size77948.16.18512	9673	9694	22904-32
AAGCACCCGTTTTCCCGTTTCTCAAGAATTATTAGAACAAACATTAGGCTATTTCAGTATTC
>23187-31	TCAGGGTACTTTCCAAGTAGAT
>scaffold583|size133890.9.21445	6672	6693	23239-31
ATTTTGCCGTTTTGCTGTTGCAACCGCTACTCATTTATTCTTCGTCTCGGCGTTAAGTGGTA
>scaffold6277|size6763.noN.6763	747	768	23477-31
GTAAATATTCCGGCTTTTTCGTAGGGCCTTTAACTAGACCCCCACGAACTGCATCTCTAATA
>23569-31	TACTTCAGTAGATACAGGACAT
>scaffold26|size435901.17.75799	55967	55988	23792-31
CGCAGAATATACGGAGCACCACAATATAGTAGCGGTGGTTGTGCCGTTTCCTTGTTATTCAA
>23862-31	CAAAGGACTACAATTGTGAATC
>scaffold1582|size66370.16.9422	8736	8757	23889-30
GATTCTGTCAGCGCTATATGCTCAGTTTAAAGATTAAGCCATGCATGTCGAGTTCATCTTTG
>scaffold4|size627557.37.31804	16234	16255	24009-30
GACCAAATGATACCAGTTTCAACAATTCAACATAAATCATTTGATTTGAACCTATAATAATG
>24043-30	ATGAGATTGAAACCTGATTATC
>scaffold234|size210057.2.22894	3974	3995	24100-30
CTTCATCTAAGGCTAGATATAGACGCGAATTCGATAGCAAACAAGTACTGTGAAGGAAAGTT
>scaffold4032|size20341.2.15070	3168	3189	24141-30
AAACTCGCGCATTATAAGCAGCACGGTCGGACTAATAGTCAGAGGTTGTTGTTGGTTTGATC
>24281-30	TCGGTGTATGTTTACGGTGTAC
>scaffold258|size202927.7.80913	36167	36188	24390-30
AATTTTGAAAAATTTCTGTTTCAGATGGATTATAAATGTGTGCGAACCGCTTTATTTGTTGG
>scaffold22617|size1114.noN.1114	393	414	24459-30
CCGAAGTCCGTAGTCTAACCGCAAGGAGGACGCGGCCGAAGGTGGGTTTGGTAATTGGGGTG
>scaffold19|size471396.1.41480	26399	26420	24486-30
AACCCGGGGAAGATAAGGAGCACCACAATGTAGTAAAAGTGGGTGGGGAGCTGTTGCGGTTT
>scaffold320|size182936.11.16536	14602	14623	24722-29
GGCGATTTCTCCTGTTTCGCAGGTTCAATATAACCCAAACAGGAGTAGGTAACTTTTTAATG
>scaffold47|size379990.15.79358	42072	42093	24766-29
CCACTTCTTCCCATCTGGGATCCCATTTTAGGAACCCTGCACCTTCGTGGGTTGCAGTATGG
>scaffold1034|size91973.3.44109	7259	7280	24817-29
TTTGAAAATTTCCTGTTTCAACTGGCGAATTTCTCGATTGCTAGGGATGCTCCCATTCATTC
>24919-29	TTCTTGCTTGGCTACCTGTTGC
>scaffold259|size202427.3.50749	28660	28681	25185-29
CACGCTGATTACGTCCCTGCCATTTGTACATCGCCCGTCGCTGTCCAGGACTGAGCTGTCTC
>scaffold408|size164635.8.55616	8276	8297	25209-29
ATATCCCAAATTCCCCGTTTCAATGTGATTATAAATAGGATAGGGAGTATCTACAGCTGGTC
>25299-29	GTCATATCTACTAAGAACTCCA
>scaffold4813|size13825.noN.13825	5227	5248	25338-29
AACCGGTTTTGAATACGAATCATCAGTAAGTGCTGTCGCTGGGGAAGACCGGCGCTTCAGTA
>scaffold1582|size66370.18.2020	332	353	25371-29
CAGATGGTCCTTGCGGACGTTTACTGTCTCTGATTTCTGCCCAGTGCTCTGAATGTTAAATC
>scaffold1202|size82385.5.18971	12032	12053	25413-29
TCACCGGTTGGATGCCACGCCACTTTGGTTCGACTCGACCTCGCGGTAACGTAGCCATAGTG
>scaffold446|size156531.3.13792	4467	4488	25416-29
TTCCTTTCATCATGATAGCTCTTGGGTGCAGAAAAATGGGGTACAATTCACCATGAGTAATT
>scaffold1338|size75880.0.56640	18023	18044	25581-29
CTCTATAAAATTTCTGTTTTGTTAGTAATATTTGATTTCTGAAAATATTGTTTTTTTCGTTT
>scaffold1229|size80991.4.7700	2814	2835	25609-28
CACATTATTTTTTCTGTTTCAGTGGAAGTAGATATTAATTTTTTTCATAAAGCTTGTCATTG
>25634-28	TTGAAATCGATACTCCGTCGGG
>scaffold20376|size1163.noN.1163	376	397	25638-28
TACGGAAGGTCCGGGCGTTATCCGGATTTATTGGGTTTAAAGGGAGCGCAGGCTGATTATTA
>scaffold2593|size39465.3.11997	418	439	25659-28
AATTCAGAAAATTTCCCGTTTTCCTTGCCGTTTAACTTCAAAAATGCACGTAGGTATTGTTG
>scaffold495|size147682.6.36950	10349	10370	25860-28
CTTTCAGAAAATCTCCTGTTTCGAGGGTAGTATAAGTGATCTTTTCACCGCTAACAGTGTTA
>scaffold2273|size46451.noN.46451	35839	35860	25928-28
CAGAAAAAATTTTATGTTCCGCCTTTGGTATTTGATCAGTGTGCACAAAGGAGTGAACAATC
>scaffold2141|size49532.8.13174	831	852	25943-28
CAGCCGCGGTATTTCCAGCTCCACTAGTGTAAACCGTCATTGCTGCAGTTAAAGAGTTCGTA
>scaffold5154|size11663.noN.11663	7769	7790	26012-28
GAAGTAAACGTTGTGCTGCTGTGGACGTGTAGTTTCGGGCTTCGCCTTCAAATTCCTCAGTT
>26148-28	TTGCGTAATGTAGACGTGTGCG
>26154-28	TTGCGTAATGTAGACGTGTGCG
>26171-28	TTGCGTAATGTAGACGTGTGCG
>scaffold2494|size41312.4.4108	1485	1506	26285-28
CACCCGTCTGTTATACGGAGCATACGGAGAATATCAATACACCTCGTTGAACTTGCACGGTC
>scaffold497|size147228.3.123445	116474	116495	26381-28
GTGTTTGTGTGAATATTAGCATGGCTTAGTAGATGCTGTTGCTATCTAGTAAATAGGATATC
>26580-27	ATCACAGCATTTTACTGAGCCC
>26581-27	ATCACAGCATTTTACTGAGCCC
>scaffold879|size102059.1.87924	9563	9584	26586-27
TAATTATGCTACGTCCGGTTTCACCACCTACTTAAGGTTTGATTCTGCAAATTCGAATACTG
>scaffold3906|size21806.0.9323	1790	1811	26642-27
TCATCATTTTTTTCCTGTTTCAAGCGTTTTATAAACCGGTAATTCGTGCTTGCCTGATGATC
>scaffold1582|size66370.16.9422	8776	8797	26686-27
ATGCATGTCGAGTTCATCTTTGAAGAGAAACTGCGAACGGCTCATTAGAGCAGATGTCATTT
>scaffold448|size156307.4.19764	6474	6495	26931-27
ACTAGAAAAAATTGCCGTCTCACACGTAATTGATAAGAGGGCAGAAGCTGATGTCGTAATTG
>27129-27	TGATGGCAATTCTGAGCTAGCA
>scaffold55|size356564.14.64236	41542	41563	27204-27
ATTTCCAAATATTACTGCTTCATTACCTGTTTATTAGTAAATCGATGACAAGTGCTGCAGTC
>scaffold22334|size1120.noN.1120	581	602	27272-27
ATTTGTTTTAAGCGCAAAAGATAAAAATTAACTAACGAAATTAATACAAGTCTTCTAAATTT
>scaffold1582|size66370.16.9422	7249	7270	27303-27
GTCAGAAAAAGTTAACCACAGGGATAACTGGCTTGTGGCAGCCAAGCGTCCATAGCGACGTT
>scaffold2167|size48892.0.14424	4059	4080	27337-27
CCCGTCTCATATACGACACAACGAGTGGGGACCGTGGGCGAACTCCACGTGATAAATCAGTA
>scaffold1718|size62210.8.9899	7617	7638	27362-27
CATAGCGACGTTGGTTTTTGATCCTTCGATGTCGGCTCTTCCTATCATTGCGAAGCAGAATT
>scaffold4802|size13890.2.3582	1539	1560	27481-26
AGTCCAGCGGCCCCGCCCCCTTTCGAGCCTATATAAGGCCGGCAATCTGTTAATATCTGGTT
>scaffold1582|size66370.16.9422	8881	8902	27638-26
ATACATGCAAATAAACCCTGACTTTTGAAAGGGTGCAATTATTAGAGCAAATCAATCACTTT
>scaffold5366|size10641.noN.10641	2335	2356	27667-26
ACACCCGTCACGTATACGATGCATCTGAAAGGGACATTGGCAAGGAGGTGCCGAATATGATG
>27705-26	ATGGAGCACTTGTGAATTTTGC
>scaffold4125|size19427.3.5116	2199	2220	27856-26
CCAAAGATGATGCTGTGGAGATGTTCTGAGCGATGATTTCTTTACGGAGATATCATTTGTTG
>28051-26	TGAGAATTCTAGATTACAGGCG
>scaffold1680|size63385.1.20800	17611	17632	28105-26
TGAACAGTACGTTTTACGGCACTTACGATGATAGTATGGGTTCCAGAGAATGGTCACTATTG
>28169-26	TTGCGCTTGAATTTCGATGGTC
>scaffold2986|size32958.5.8916	6469	6490	28220-26
AATTCTGAGAATTTTCCGTTTCAGTCTTGGTACATAAGCTCTCTCCCAGTGGTGATGCGATT
>scaffold6|size562850.28.54209	28544	28565	28314-26
CGCCCGTCACATATACGGCGCACTCCAGGGAAGTAATGGGACAGTAGTTTTTGTACCCAGTG
>scaffold64|size335085.10.12578	4080	4101	28337-26
AACTTCGGGAAAAGGATTGGCTCCAGTGACCGGGTCGGATGGCCTGTTAACTGATGCTTGTG
>scaffold26|size435901.17.75799	55970	55991	28383-26
AGAATATACGGAGCACCACAATATAGTAGCGGTGGTTGTGCCGTTTCCTTGTTATTCAAAGG
>scaffold420|size161165.12.9466	6029	6050	28499-26
TGCGGCACCGGCAGCGCATATCGAAAAGAAACTTTTCTCTGTATCTATTACGTGGCTGAGTG
>scaffold26|size435901.17.75799	45382	45403	28538-26
ACCGAATATACGGAGCACCACAATGTAGTAGAGGTGGTTGTGGATTCTCAACCCAATTGTGC
>scaffold1582|size66370.19.2221	201	222	28641-25
GAGGAGAGAATTGAGCTCCGGCTCTTTTTTCTTTGTTTTAAGCAAAGCCACCTGGTGGCATT
>scaffold684|size123128.7.21429	20650	20671	28978-25
GAGCATTTTCTGGCAACGAGGGGCGTGGTTGAAGAAAGGTTGGCGGCATCGTAGGATGTATC
>scaffold39|size406749.12.10222	7921	7942	29062-25
CTCGCGCAATATACGGCGCAACACAATGTAGTAGAGGTGGTTCTGGATGCGCATCGGTAATG
>scaffold2932|size33763.4.3293	399	420	29070-25
TTACCGCCTAATTTCCTGTTTCATACTGTGTATATTTTCATGTGTTCCCGCTATGCACATTT
>scaffold35|size411520.2.16103	7026	7047	29136-25
ACATTACTCACTCCACTCCATTGATTTTCCATATCACTGCTCTTATCAGAGATGGGTATGTT
>scaffold62|size336004.21.36403	31614	31635	29217-25
TTCGCAAATATTCCGGTTTCATGAGCTGTATGTAGGATAACTGAATTTCGGAGTTGCCGTTG
>scaffold101|size301579.6.11394	5406	5427	29584-25
CTAGAAACAATTTTGTGCTACAGGATTACTATTTAAGGTACCTCATGTATAAGACTATGTTT
>30000-24	TTGTAGTATCTCAACGACGCTC
>30030-24	TTGTAGTATCTCAACGACGCTC
>scaffold5|size607000.8.11358	597	618	30210-24
GTCCCCCTTCGCTGATAGGATAACGGGTAGCACGATTGTGAGACAAGCTTGCGTAGAAGCTC
>30322-24	TCGCTCTACATCGTGTTACCCA
>scaffold5534|size9770.0.7997	1911	1932	30343-24
GACCAGCATGAAATGCGATACGCCCTTTGAATAAATTGAGAAGAAAGCTATGAAAGCCAATT
>30960-23	TTATTTCTTCTAGTCGTTCTGG
>31016-23	TTATTTCTTCTAGTCGTTCTGG
>31295-23	TTATTTCTTCTAGTCGTTCTGG
>scaffold781|size111467.9.10586	4525	4546	31390-23
AATATGGAGATTTCCCGTTGCAATCCCTTTTAAAAAGGTCAGACAGGTGAGAAGAGTTGATG
>scaffold2033|size52448.5.6274	5386	5407	31623-23
TTGTCGATCTTTGCGGTTTCAACGATTCATGAAATAGCATCTGGAACTTTCTATCAGTAATC
>scaffold6027|size7649.0.6551	3243	3264	31805-23
TTCTGTCTGTTCTCTTTCCTCACTACCCTACCCCACCGATTCCATCCACTCGGTGCTTGCTA
>scaffold1718|size62210.8.9899	7522	7543	32026-23
GAACGTGAGCTAGGTTTAGACCGTCGTGGGACAGGTTAATTTTACCCTACTGTTGACTGATT
>32171-22	TTGTTGCGATAGTAATCCTGCT
>scaffold22|size447538.0.71628	13994	14015	32507-22
ATAAAAATCCCTGTTTCAACTTCTTTATATTAGTAGAGCCCTTGCGTTGGAAACCTGATGAT
>scaffold1394|size73455.0.19841	1217	1238	32531-22
TCTGAAATGTTCCCGTTTCAAAGCAGTCTTAAGTATCGGCTGCAGAACAACCTGGTCTATTA
>scaffold1412|size72859.5.14087	10380	10401	32653-22
TCAGCAAAAAAATTCCCGTTTCACATGCACATTACGTGCACGTCATCATGTTTTGGCTGCTC
>scaffold9105|size2426.noN.2426	375	396	32788-22
GGGTGGTAAACTCTATCTAGGGCTAAATACAAGCACAAGACTGATAGTCAACAAGTACTGTA
>scaffold1718|size62210.8.9899	7652	7673	32817-22
CCACAGGGATAGCTGGCTTGTGGCAGCCAAGCGTCCATAGCGACGTTGGTTTTTGATCCTTC
>scaffold2533|size40547.0.19754	6282	6303	32914-22
ATCTCTGATTTTTACCGTTTCAATTCGCACTTTTATACTTTTCTGAGATTCCTAGTGCAGTT
>scaffold26|size435901.24.12630	6769	6790	32933-22
ACCCGCGTTGTATACCGTGCAATGGCGCTGTGATATGAGAGTGGGGCTGGAGATCGTTGGTT
>scaffold430|size158883.13.42306	33616	33637	32954-22
ACAGAGCAAAGGATACGGCGCAGTCAAAGAGAAATAGGAATGCGGGGCTCACACATGCGCTC
>32973-22	CTCAGATTCGCGAGCCTTTGTG
>scaffold743|size115653.9.4289	617	638	33094-22
CCCGGCAAAATTTTCCCGTTATATTGCAAGTATAATAATAGAGCGGTCACAACTAGTGAATC
>scaffold274|size196974.10.18111	6955	6976	33208-22
TCAGTAAGTTTGGCGCGCAGACGGAAGTGTTCAAGGGGTTTAAGGGAGGGGACATTCCAGTA
>scaffold1718|size62210.8.9899	7656	7677	33318-22
GATACCACAGGGATAGCTGGCTTGTGGCAGCCAAGCGTCCATAGCGACGTTGGTTTTTGATC
>33372-22	TCCTTCGATGTCGGCTCTTCCT
>scaffold331|size181172.12.26694	5657	5678	33533-22
AATGAGCAGTTTTCCGTTTCATACAGTCGATAAGTTAACTCGGAACTCACGGTAATTCAGTG
>33626-21	GTGGGGTGTCAGTGTATAGACC
>scaffold3044|size32079.4.8383	695	716	33651-21
CCATAAAACTTCCTGTTTCAGTCGAGTCATTTGAGTTTCTGGAATAGCTTATCCCTTTAATG
>scaffold93|size304097.3.13402	6145	6166	33695-21
TTTAAAGAAAAATCGCCGTTTCAAGCACCTCATAAAAGCTGGGATGAGTTTCTCCTCAAGTT
>33731-21	GTTGTTCGGGACACTACGGCTT
>scaffold593|size132959.8.3981	2375	2396	33819-21
TATTCTTAAAATTTCCCGTTTCAATGGACCTATAACATCAGGAAGATGTTAACACACTAGTC
>scaffold662|size125178.2.60740	51422	51443	34071-21
GAACAATATGGGATACGCTGCGAGCAGAAAAGGTAAGGGAAAGAGCGGTCGGTAGGCTGTTG
>34406-21	TTGCACAGTTTGAAGACAGGAC
>scaffold6048|size7585.noN.7585	917	938	34501-21
TCGCAGGAAAATTACGGTTTCATATCTCCTATTTAAACTCCCCTATAGATTGGTAGGCGTTC
>scaffold2141|size49532.8.13174	668	689	34548-21
GGCTACCACATCCAAGGAAGGCAGCAGGCGCGAAACTTATCCAATCTTTAAAAGATGAGATA
>34677-21	ATAGTGACTAAAAATAAAAAGA
>34691-21	ATAGTGACTAAAAATAAAAAGA
>scaffold83|size308778.4.8314	6536	6557	34720-21
TTTTCTATTTTTTCCTGTTTCAGTTAGGCTAGAAAAACCGGAAAGGCGCTGTGATGCCGGTT
>34721-21	GTTGTCATTGATCCTCAAACGG
>34799-21	GTTGTCATTGATCCTCAAACGG
>34887-21	GTTGTCATTGATCCTCAAACGG
>scaffold1173|size83434.3.4683	2804	2825	34996-21
AACAAATTTTTCCGGTTTCAAATAGCATTAATTTACAGCTCTGAGGTTGTGCACCTTCAGTT
>35420-20	GTTCTTCCCACGGCTCTTGTAA
>35603-20	GTTCTTCCCACGGCTCTTGTAA
>scaffold219|size214654.13.46377	34355	34376	35692-20
GTACCCGGTGAAGTTATAGGTTTGTGAGGCCCACAACTGATCGTGGTGCGGACTTTGGCATA
>scaffold1136|size85462.5.29252	6931	6952	35739-20
TTCGATAACGTTCCTGTTGCATCATTGATATAACAAATCCGAGCTCTAGGAACCATTTGATA
>scaffold1582|size66370.19.2221	342	363	35787-20
CAAAAATAGCGGGGAAAGAAGACCCTGTTGAGCTTGATTCTAGTTTGACATTGTGAAGAGTC
>scaffold2114|size50189.1.16133	10275	10296	36059-20
TTTTGGGGATACTACCGTTTCAGACATTCCTTTAATAAATTTCTTCAGAAGAAGTATTATTT
>scaffold19337|size1191.noN.1191	396	417	36740-20
CGGAGGCTGACTCCCTGGGCGCCCGGCAGCTGCCTCACACACGTAGCTTCCCTAGCGCTCTC
>scaffold1254|size79762.3.9712	6588	6609	36851-19
GAAACAATTTTTTCTGTTTCTTCGTAACCTTAAAGTAGATGTGTGGGCGCAACAAGACAGTC
>scaffold577|size134738.11.25451	17506	17527	36923-19
CGAGCAGCACTAAATACGATACAGCCGCTGGTAGCACACGAAAATGCCGTCCAATGTTGGTT
>scaffold513|size144063.0.8090	3674	3695	36968-19
AACCAGTTCGAAATACGAATCATCAGTAAATGGTGTCGCTGGGATAGACATACTCTACAGTT
>scaffold1718|size62210.8.9899	7470	7491	36988-19
TTGACTGATTGTTGCGATAGTAATCCTGCTTGGTACGAGAGGAACAGCAGGTTCAAACATTT
>37053-19	TTGGTTCATGGACTTGACCGAT
>37322-19	TTGGTTCATGGACTTGACCGAT
>scaffold8164|size3207.noN.3207	1774	1795	37365-19
AAAACCTCCCATTGTACGGTGTAACTGAGAAGTTGGCCGATGGCAGCGTTTGACTGTCGTTG
>scaffold31|size424267.28.15734	524	545	37379-19
TCGCCCATTTTTTCCTGTTTCAGGGCTTTTATGAAACCGAACAATGATTTCTTTTTTCATTG
>37571-19	TTGCACGACTTAAAGGAGTTCC
>37723-19	TTGCACGACTTAAAGGAGTTCC
>scaffold258|size202927.7.80913	52758	52779	37932-19
AGACGCCAAAACTTTACTGTTTCAGGCTTCATACTTTGGTGTGCCTAGACAGTTCCATTCTA
>scaffold440|size157666.2.8587	2923	2944	37941-19
ATTCAGTAAAGGTTCTGTTTCATCTCTGGGATTTGTAGTATCACGGAGCTGTGAGAGCAGTG
>scaffold2273|size46451.noN.46451	30429	30450	37974-19
ATTTCCAAATTCTTCCCGTTTCAGGATTTATTATTAAAGGAGGAGGTAAGTCCGTTTTGTTT
>scaffold922|size99075.7.33959	5713	5734	38126-19
ACTTGCGAAATGTACGTTGCAAGCGGCAAATGGTACCTGATGGCAAGGTGGGGTCGTTGGTT
>scaffold1819|size58824.7.5214	1744	1765	38207-19
TTTTCGAAAATTCCCTGTTTCTCGGGAAACTCAAAAATTGTCGGAGAGCTGTGGAGGTGATA
>38257-19	TAAATGAACCTTACCGTGTAGG
>scaffold1038|size91674.4.13598	8407	8428	38266-19
AACCAGGTTGAGATAAGATACTTTTGCAATGGGACCCAATGTGAGAGGCCGATCTCTCAGTT
>scaffold234|size210057.2.22894	3931	3952	38477-19
AGAGTCGGGTTGCTTGAAAGTGCAGCCTAAAACGGGTGATAAACTTCATCTAAGGCTAGATA
>scaffold26|size435901.12.58819	36657	36678	38557-19
ACCCGTGCGGTGTACGCGGCAACTTATAAATATAAATGCGTTTCAGATTAGATGTTTCGATT
>scaffold3585|size25046.noN.25046	7041	7062	38567-19
TCAAAAAATTCCCGTTTCATTTGATCTACATAGATCTTCAGCGGGGTTTAGTGTAGTTAATT
>scaffold1832|size58419.3.17086	15484	15505	38579-19
ATTTTGAAGTTTACCGTTTCAACGTTCACATTTAAATTACTCAACTGATCGCATCAGCATTT
>scaffold1582|size66370.16.9422	8846	8867	38649-19
CGTCCTTTTGGATAACTGCGGTAATTCTGGAGCTAATACATGCAAATAAACCCTGACTTTTG
>scaffold308|size185919.23.24363	2470	2491	38656-19
CAACCCACCAACCTCCCGTCACTCCACATGCCTTGTGTAGAGCTGAGCTCAGTGCACAGCTG
>38992-18	CTGAGGTAGTTTTAAATGTTAT
>scaffold13|size515214.17.48360	47323	47344	39336-18
TCAACAGTTTTTTCTGTTTCCAGATGCTGTTGAAAGGCTCGCAGCTGCTCCTCACTTTATTC
>scaffold1718|size62210.8.9899	7606	7627	39341-18
TGGTTTTTGATCCTTCGATGTCGGCTCTTCCTATCATTGCGAAGCAGAATTCGCCAAGCGTT
>scaffold108|size292296.9.65523	40584	40605	39411-18
CGATGGAAATTTTGCCGCTTCAGTTCTTGTACTTGGCTCTTTGCGAAATAAAGCTGGTGTTC
>39418-18	TTCTAGAATGACATGGCCTACA
>scaffold1364|size74898.3.14984	5729	5750	39545-18
ATTTATGACAATTTTCTGTTTCAAGAATAGAATTTAAGCCACCACCTGGGTAGTTGGTAATT
>scaffold11439|size1679.noN.1679	718	739	39659-18
GAGGTCCGATGCAGTGAGCCTTGAAGCCTAGGACGTGGGCCCGGGTCGAGCCGCTGCAGGTG
>scaffold33|size423512.11.188648	133868	133889	39683-18
TCATCACATTCCCGTTTCAAGTCGATCATATCTATGTACTTCGTGACTAACCGCTCGGTTCT
>scaffold1091|size88115.8.5139	3590	3611	39783-18
CCCACTAAAATTTTCCTGTTTCACAAGTTGTATAAGAGGGTTCGTAAGACCAACTATCAATG
>scaffold112|size288600.9.18841	2601	2622	39790-18
ATTACGAAATGATTTCTGTTTCATTTACAGTATTTAAGAAAGTATATTTGTTTGATTCAATA
>scaffold22334|size1120.noN.1120	571	592	39880-18
AAAGAAGTGCATTTGTTTTAAGCGCAAAAGATAAAAATTAACTAACGAAATTAATACAAGTC
>40030-18	GTCTTCTAAATTTGTTGTAGGG
>scaffold1582|size66370.16.9422	7391	7412	40103-18
AGGGAACGTGAGCTGGGTTTAGACCGTCGTGAGACAGGTTAGTTTTACCCTACTGTTGACTA
>40126-18	CTAATTGTTGCGATAGTAATCC
>40150-18	CTAATTGTTGCGATAGTAATCC
>scaffold4552|size15725.noN.15725	5206	5227	40276-18
TTTTAGTAGAATTTCTGTTTCACTAGGGCTACTTAAACAACTGTCAGGGTGAGCGGGTGATC
>scaffold432|size158577.9.41810	16606	16627	40411-18
CTGACATATTTGCCGTTTCACTACCAACTTAATAATCTGTCAGTGCAGTTTTGGGGTTGGTG
>scaffold20376|size1163.noN.1163	600	621	40415-18
GGTCCCCCACATTGGAACTGAGACACGGTCCAAACTCCTACGGGAGGCAGCAGTGAGGAATA
>scaffold3889|size21922.1.6437	4971	4992	40426-18
CTCCTGAGATTTCCCGTTTCAGCGTGATTAGAAATAAAGAGCGCGTCCAATGGAAGTGGTTT
>scaffold434|size158399.5.46628	4993	5014	40498-18
CCAGTTCGGTATACGAATCATCAGTAAGTGGTGTCGCCGGGAAAGTGCTCCGGTCATTAATG
>scaffold5391|size10489.noN.10489	445	466	40520-18
TGATCTTGTCTATTATACGGTACACAGCTCAATGAGACCACGGCTTTCTCGTCTCGGTGTTT
>scaffold1582|size66370.16.9422	6694	6715	40604-18
GGCCGGAACGGTCCATAGTGGGAGGGAAGCGGAGGTGAAACATATAAAAACTGACGCGCATG
>scaffold18900|size1204.noN.1204	486	507	40793-18
TCATCGCATCCTGGAGGTGAATTCGCTTCCAAGGGTTGGGCTGTCCGCCCATTAAAGCGGTA
>scaffold742|size115654.5.6782	3833	3854	40868-17
GTCCAGCGGCCCCGCCCCCTTTCGAGCCTATATAAGGCCGGCGATCTCTTAATAGGTTTTTA
>scaffold588|size133409.4.42258	22920	22941	40870-17
TGCCCTTTATTTTTGCGTTTCAAAAGCCATATTTGTGCTTTGAACTGTCGACGATAGCAATT
>40941-17	TTGGACCGATAGAACACAAGGC
>scaffold865|size103568.2.8903	6705	6726	41037-17
ATGGAAAAAATTTTCTGTTTCAAGGAATGGCCTTCAATCAGAATCAGAATGCGCCAGTGTTC
>41259-17	TCTTCGAGACGTTATTCGAGAG
>41271-17	TCTTCGAGACGTTATTCGAGAG
>scaffold367|size172856.5.48718	37722	37743	41406-17
ACCCGTCACATATACGAAGCAAAGGAAAGGTACAACGGGTGAAGCCCACGGGATGGTTGGTG
>scaffold1582|size66370.17.1551	783	804	41438-17
TAAGCCATGCATGTCGAGTTCATCTTTGAAGAGAAACTGCGAACGGCTCATTAGAGCAGATG
>scaffold3945|size21387.3.9581	6070	6091	41442-17
TTTCATGAGTATAGAAATGTCGCACCATGAAGGTAGGGTTTAAGGTGTTCCCACGGCCATTG
>41489-17	TTGAGACTATGCTCTGGTGAAG
>scaffold827|size107047.7.5088	3874	3895	41622-17
AAGAGCCGGCGGCATTATTTGAATGAGACACAGGCACTCAACACCAACAGCCGCCATAGCTC
>scaffold196|size228740.9.64492	20607	20628	41748-17
ATAAATAGGAATTTCCCGTTGCAGCTACACTACAAGTTTTTAGGAAACGGCTTTTTAAGTTT
>scaffold119|size282362.20.17035	4881	4902	41814-17
TCGCCAAAAAACTCGCTGTTTCAACACCCATATGAATAGGACGTCACGATGTTTGTCCATTG
>42209-17	TTGAGTCACTTCCTCGAGTAAC
>42393-17	TTGAGTCACTTCCTCGAGTAAC
>scaffold4697|size14560.3.5198	2261	2282	42446-17
GCTTCGCTCGAAAGATAAAATCTGTTGTTATAGTCAATCAGAATCGGAAGAGTTTCTCAATT
>42457-17	TTCATATGGATGTTTTCAAGGT
>scaffold1582|size66370.16.9422	7725	7746	42529-17
CACTCTGGTTCAATGTCGGGGCGCAAAATCACATGTTTACGACATGTATACTGGTCAAGGTG
>42658-17	GTGTTGTATCCAGTAGAGCAGT
>scaffold4374|size17164.0.4414	1251	1272	42806-17
AGTTTCCAAATTCTCCGGTTTCACCAAAGCTGTATATAACATGTTAGATTGAAGGGTTGCTT
>43010-17	CTTTCAATATCAAGTATCTCGA
>scaffold64|size335085.10.12578	4002	4023	43025-17
TGGCTGATGCTCACGCTGATGCTGGACTAGTGACAAGACTGCCTTGTGGACGTTTTCAGGTG
>scaffold14796|size1370.noN.1370	233	254	43045-17
AACCTTAAAATTCCCGTTTTTTGTGCCATACTAAGCCATCCATTCCTACCTAGTTAGCATTC
>scaffold1880|size57097.3.5274	4723	4744	43136-16
CCTAACAGTTTTCCCGTTTCATGTTCATGACATGAGAGACGTACCAACTTGAATTTCTATTG
>43239-16	TTGAAATTTGCATCTGCTGGCA
>scaffold809|size108273.5.27321	23772	23793	43243-16
TCATTATTTTCCCTGTTTCAAAACATAAAAAAATCAGTGAGGCCTATTTAGAGAATTCAATT
>scaffold1582|size66370.16.9422	8777	8798	43250-16
TGCATGTCGAGTTCATCTTTGAAGAGAAACTGCGAACGGCTCATTAGAGCAGATGTCATTTA
>43572-16	TTATTCGGAACGTCCTTTTGGA
>scaffold6036|size7623.0.4518	3227	3248	43587-16
CTTTTAGATAACAACCCAGCAAGGTTTGTAACTTACCAAGGAGGGGTAGTCTACTTATCTTG
>43775-16	TTGGAACTTTGAATTGAGACCC
>43917-16	TTGGAACTTTGAATTGAGACCC
>43975-16	TTGGAACTTTGAATTGAGACCC
>scaffold1277|size78831.12.16373	4495	4516	44050-16
GTTCTTGTCCATTATACGGAGCGCGGCTTGATGACATGATGGCTTCTGAGATCCTTTCGTTC
>scaffold3267|size29022.0.8221	835	856	44065-16
GAGCGGTTCACAGCCGCATGCGTGCCAAGCCCGCGTGGCCTAATGGATAAGGCGTCTGACTT
>scaffold21|size449135.5.18570	1071	1092	44129-16
ACCCGTGTGTTATACTGTACTTGGCTCCATGCACCTTCGTCACTGATTCTAGTTGGTTGTTC
>44225-16	TCCACGAACTACGCATTTCTGA
>scaffold54|size357185.18.70288	28154	28175	44258-16
TATTTTTGCGGTTTCATAAAGAGATCATAGGCAAGGCGCCAATCCTGAATGGCGATCGGAGC
>scaffold19|size471396.28.37517	30299	30320	44317-16
CCACCCGTCACATATACGACGCATTGAGAAGGGGCCTCGGGCAAGGAACATGATGGTCGGTA
>scaffold253|size203920.12.26003	9578	9599	44644-16
AACCTAACCCGTGTCGGGTGCGATACACGGGCGAATGGGACTGATGGAGGTCTAGGTCAGTC
>scaffold1582|size66370.16.9422	7589	7610	44654-16
CCCACCTAGTCAAGGCAGCGATAACTTTGTTTCCCGGTGTCGGGAGGCAACTCTATCTCGTG
>44656-16	GTGGCAACACGAGAGCTTATGC
>45052-16	GTGGCAACACGAGAGCTTATGC
>scaffold8735|size2691.noN.2691	796	817	45145-16
TCAGTATATTCCTGTTTCACCTCGTCTAATTAAGTCCTCCAATTGATGTGAATTGGACATTG
>45219-16	TTGGGAAAACGTAGAACTGTAT
>45242-16	TTGGGAAAACGTAGAACTGTAT
>scaffold76|size320734.9.5863	3438	3459	45268-16
AACCAGGTTGAGATAAGATGCACTTTCAATGGGACCCGATGTGAGAGGCAGATCTCTCAGTT
>45319-16	TTATGAACAATTACCCGACTCA
>scaffold1582|size66370.17.1551	1009	1030	45339-16
GATATTCCGAAAAAGTGTCTGCCCTATCAACCTGATGGTAGTCTATTAGTCTACCATGGTTA
>45340-16	TTATTACGGGTAACGGAGAATA
>scaffold448|size156307.4.19764	6471	6492	45372-16
AGAAAAAATTGCCGTCTCACACGTAATTGATAAGAGGGCAGAAGCTGATGTCGTAATTGATG
>scaffold1582|size66370.16.9422	8894	8915	45410-16
AACCCTGACTTTTGAAAGGGTGCAATTATTAGAGCAAATCAATCACTTTCGGGTGCAGTTTG
>scaffold10189|size1957.noN.1957	613	634	46043-15
CGAACAGTATGATATACGTCACGGACAGAAGGAGTAAGGGAAGGTGACGCTGACCAGCAATT
>46070-15	TTGGTTTTTCTCCTGGCCAGAT
>scaffold101|size301579.0.17438	7717	7738	46105-15
CAAAGGGTCTTTCCCGTTGCAGGATCGAATTATAGCTCCCGTGCGAATCCAGTAGAACGATT
>scaffold737|size115976.6.12418	4574	4595	46226-15
TTGAAGAAAAATGCCGTTTCATACGTTTTATTTGATGTTCGTGAAACCCGAGACCAAGATTG
>46274-15	TGTTCGTTAGTCTTGTATGAGA
>scaffold6359|size6482.0.5213	2912	2933	46287-15
TGATTAACAGTATGCCCAAGGACTCACTGCAGGACCGCTCAGGTGAAGCTTCTGAAGACTTC
>scaffold87|size306865.5.7489	4803	4824	46372-15
TATTTCAAGAACAGATTACAGCTTAAGGGTATAAAAAAAGAATAGTGTTTCCGGCGTCAGTT
>46620-15	GTTCATTCTCGTCTGAGGGATG
>scaffold499|size147179.6.73283	41429	41450	46625-15
CTATTTTTCCCTCTTCAGAGTCCATATAAAAGTCCACAAAAAGCTATCGCTTTACTATGAAG
>scaffold544|size139470.1.35686	23858	23879	46644-15
CACCAGTATTGTGATAGCGCTCCTGGAACGTTCCAAAATACCTGATCCCTCTGGGAGGGATC
>scaffold18|size486171.13.42992	42374	42395	46662-15
TAGTCGCACATTATACGGCGCAAAAAAGATTTATAATTGCTCTGTCTATCTGCAATACGGTT
>scaffold20376|size1163.noN.1163	590	611	46726-15
ATTGGAACTGAGACACGGTCCAAACTCCTACGGGAGGCAGCAGTGAGGAATATTGGTCAATG
>scaffold1785|size60038.4.43934	8025	8046	46733-15
TTCAGAAGATTTCCTGTTTCACAGTGCGTATTTGTGCGAATTGCATAGCTGTACTACCGATG
>scaffold1568|size66795.1.14774	14208	14229	46783-15
TGTTGTTTACGTTTCTATCACCCTTCTATGCTGGCCTTTCATTTGTTGTGATTAGACTAATC
>scaffold4637|size15097.noN.15097	13805	13826	47013-15
CCAGGAGGCGCAGACAGTGCGAGCGCATATAAGGTCGGGCGGTTGCGCGACGCGGTTCATTT
>scaffold22617|size1114.noN.1114	548	569	47054-15
GAGCAAATCCCCAAAAGTCGTCTCAGTTCGGATTGCAGGCTGCAACCCGCCTGCATGAAGTC
>47417-15	TCGGAATTGCTAGTAATCGCGG
>47436-15	TCGGAATTGCTAGTAATCGCGG
>scaffold1582|size66370.16.9422	8811	8832	47587-15
AACGGCTCATTAGAGCAGATGTCATTTATTCGGAACGTCCTTTTGGATAACTGCGGTAATTC
>47621-15	TTCTGGAGCTAATACATGCAAA
>scaffold402|size165995.1.80418	13145	13166	47707-15
TTTCCCTGGAAATTCCCGTTTCAAGTAATCTTTAATTGTGCAAATTTATGAGTGGCGTGGTT
>scaffold1623|size65220.11.12181	9572	9593	47727-15
CCCGATAATATTCCCGTTTCGTGCCATACTTATATAACAAGTGGTAATAGCTGCTATCAATG
>47907-15	ATGTACTTCTTCCGGATGTGAC
>scaffold1582|size66370.19.2221	364	385	47977-15
ACAGCCAAGGGAACGGGCTTGGCAAAAATAGCGGGGAAAGAAGACCCTGTTGAGCTTGATTC
>48010-15	TCTAGTTTGACATTGTGAAGAG
>scaffold2067|size51626.4.20473	18376	18397	48051-15
AGCACAAAAAAACTGTGTTTCAAGACAGATTTAAGATCCTAGCTTGTGTAGCAGGTCCAGTT
>scaffold253|size203920.12.26003	13505	13526	48249-15
TAACCTGTGTCGAGTGCGATACACGGGCGAATGGGCCTGATGGAGAGTGCCAACCACTGTTT
>48329-15	TTACTAAAACTGACACTCGCTT
>scaffold26|size435901.17.75799	2857	2878	48555-15
AAACGCACCGAATATACGGAGCACCACAATATAGTAGCGGTGGTTGTGCATGCGTGTCGGTA
>48607-15	TAGTCTGTTTGGGTGTTTTTGG
>scaffold1582|size66370.16.9422	7348	7369	48667-15
GCGAAGCAGAATTCGCCAAGCGTTGGATTGTTCACCCACTAATAGGGAACGTGAGCTGGGTT
>48752-14	GTTTAGACCGTCGTGAGACAGG
>scaffold1173|size83434.5.21726	17692	17713	48911-14
TACCCGTGCCTAATACGATTCATGGTCAATAGGACCAGCGGAGAGAGGTTTGGTCGATGGTC
>scaffold2225|size47635.0.9928	2714	2735	48925-14
ACACCCGCCATATATACGGCGCACGAGGAGATACCCTATACTCAGGCGTGGCCACGCCATTG
>49040-14	TGTGGTGAATTGCTGAGCACAT
>49059-14	TGTGGTGAATTGCTGAGCACAT
>scaffold564|size137437.1.114554	50686	50707	49104-14
GAATTCCATATTATTTCCCGTTTCAGCTCTAAAGCAAAAGACATTATGACGGGATCGTCGAT
>scaffold8523|size2870.1.2173	1036	1057	49124-14
TTTCAGAAGTTCCCGGTTTCAGGTCCTCTACATAACTTAGCCGTCTTTCCAAATTACTGGTG
>49136-14	TGTGTTTTTGGTTTTTTTGCCA
>49150-14	TGTGTTTTTGGTTTTTTTGCCA
>49202-14	TGTGTTTTTGGTTTTTTTGCCA
>scaffold1582|size66370.19.2221	275	296	49306-14
AGGTGTAGCATAGGTGGGAGACCTCGGTCGACAATGAAATACCACCACTTTCATCGATTCTT
>scaffold1883|size57026.1.24540	14727	14748	49379-14
TTTCTGAATAATTACAGTTTCAACTTCAGGATATAAAGTGCTAGGAGGCTTTGCTGTTGTTA
>scaffold1568|size66795.1.14774	14205	14226	49539-14
TGCTGTTGTTTACGTTTCTATCACCCTTCTATGCTGGCCTTTCATTTGTTGTGATTAGACTA
>49624-14	CTAATCGAACCATCTAGTAGCT
>scaffold20376|size1163.noN.1163	301	322	49667-14
ATGTAGCCGCTCAACGGCTGAACTGCGTCGCGAACTGGTAGTCTTGAGTGAGTTCGATGTTG
>scaffold5405|size10440.0.9871	3447	3468	49788-14
CGAAGACGTTCATAAATAACCGGTGAGGCCACTCAGATGTGTCCCATGTGGTCTAGTGGTTA
>scaffold1582|size66370.16.9422	7416	7437	49859-14
GTCGTGAGACAGGTTAGTTTTACCCTACTGTTGACTAATTGTTGCGATAGTAATCCTGCTTA
>scaffold3152|size30544.0.11022	8484	8505	50097-14
ACCTTCTAATGGACCAATCGATGCAGTCAGCAGAAAGGTAACATCTACCCTTGCTGGCGATC
>scaffold140|size265818.6.71521	61855	61876	50337-14
TTTTGTGTTTCATGACGACAATTTATTTGGTTATTTATTAATTTATTTATTCGATTGTTGAC
>scaffold781|size111467.9.10586	9969	9990	50368-14
CTTTTGAGGAATTTCCGGTTTCAGCTCTTCTATATAGGAGAGCTGGCAGGGACTGTGCGGTA
>scaffold513|size144063.0.8090	5144	5165	50369-14
ACCAGTTCAAAATACGAATCATCAGTAAGTGGTGTTAGTGGGAAACATCTGCTCTCCAGTTG
>scaffold300|size188528.6.74355	13524	13545	50749-14
TTTTTCGAAAATATTCCCGTTTCAAATATAGTACATATATGTGTCAGCCAACGCCTAGCGTT
>scaffold730|size116809.1.72195	14628	14649	50796-14
GTTTTCCAAATTTCCCGCTTCTTCGGCTCTACATATAAATCAATTTAGTCAATATCAACCAA
>scaffold465|size151508.1.124839	56201	56222	51061-14
TGCGTAAAATATTCCGGTTTCACACAGAGTACAAGTAACTGAACGAGGCAGCCTAAGCTCTG
>scaffold4694|size14602.2.8306	6861	6882	51169-14
ATTGCAGCAATTCTACCGTTTCATAGTTGCTATATAAACAACAGCGTACAACCCATTCGTTT
>scaffold566|size137213.12.9326	7385	7406	51284-14
CCCGTCACATATAAGACGCAAAGGAAAGGTACCCCGGGTGAAGCTCACGGGGGTGGGCGGTG
>scaffold70|size329544.7.31849	30754	30775	51287-14
TATACAAAAATGTCCCGGTTTCAATACCACTATGAAGCATAACTTCGCCAATTACTTGAGTT
>51288-14	TTCAACAGCCTGATTACCTCTA
>scaffold181|size235852.14.19749	16598	16619	51291-14
TCAAAAAAATCCCAGTTTCATCGCCTCCATTAAGGACTGACCCCATAGCTTTCCAACTGTTT
>scaffold220|size214381.10.24731	22631	22652	51535-14
TCTCCGAATTTCCCGTTTCACTCATGCTACTTACTAATTGCTTCCCCGGTTACATTTCATTG
>scaffold1889|size56843.3.6911	3319	3340	51575-14
AATTTCAGGAATTTCCCGTTTCGTGCTGTCTACAAATAGCTTATGGGAAGGGTTCGTCGTTC
>51712-14	TCGTGAAAAAGCACATATCTGG
>scaffold1093|size88043.1.14646	8231	8252	51738-14
CTTTGTAAAGGCGCGAAGGTGGGTGTGTTGCAATAGGATCGAAATTATCCGATATCCGCATC
>scaffold1|size953448.30.29416	3362	3383	51913-14
CGAACTAGATAATATACGCTGCGAGCAAAGATAGGGAAAGTCGGTGTGGTTGTTGCTCGGTT
>scaffold1582|size66370.16.9422	7450	7471	51953-14
CTAATTGTTGCGATAGTAATCCTGCTTAGTACGAGAGGAACAGCAGGTTCAGACATTTGGTT
>scaffold2006|size53022.0.9313	745	766	51979-14
GTTTCCAAATTTCCGGTTTCAACTGTGATTAAAAGCTTCGGTGCACCGTCCATTTGATGTTT
>scaffold4694|size14602.2.8306	6860	6881	52007-14
TATTGCAGCAATTCTACCGTTTCATAGTTGCTATATAAACAACAGCGTACAACCCATTCGTT
>scaffold213|size217006.6.21218	15184	15205	52035-14
GGCTTGGTCAAGTGAGCGGCTGTCATCTCTAGATGGTTGTACAAAGTCCCATATGGGAGGTT
>52428-13	GTTTTGTATAACTCTTCTAGAA
>scaffold1582|size66370.17.1551	747	768	52693-13
TTGATTCTGTCAGCGCTATATGCTCAGTTTAAAGATTAAGCCATGCATGTCGAGTTCATCTT
>scaffold1582|size66370.18.2020	319	340	52731-13
AAAACAGAGGAGACAGATGGTCCTTGCGGACGTTTACTGTCTCTGATTTCTGCCCAGTGCTC
>52820-13	CTCTGAATGTTAAATCGTAGTA
>52843-13	CTCTGAATGTTAAATCGTAGTA
>scaffold4126|size19419.1.8523	304	325	52999-13
TAGAATGATACAGTATATTATCTTTCTCATAGAGCCTTCCCAGAGTAAGGTAAGGTTCAGTT
>53144-13	TTCTATCTCTGTGGACCACGAA
>53164-13	TTCTATCTCTGTGGACCACGAA
>scaffold934|size98115.1.58473	55148	55169	53170-13
AAACCCGTGGTTTGTACGACGCAAGGTCTTCTTTGGTTATGATGCCACCTAAACCAACATTA
>scaffold26|size435901.25.10008	1122	1143	53275-13
ACCCGCGTTGTATACCGAGCAAAGGCACTGTGATATAAGAGTGGGTCTGTACAACATCGCTA
>scaffold467|size151213.15.8742	2557	2578	53394-13
ATCGACAATTGTTTGCTGCTTTGATTGATTTTCAAAGGAAAAAGCGGAGCTGGCAGGCAGTT
>scaffold822|size107471.9.14066	6584	6605	53605-13
TACTCTCCTTTTGATAGAGTCAGACATCGGGGGATTATCATGTCCCATGTGGTCTAGTGGTT
>53877-13	GTTAGGATTCGTGGTTTTCACC
>54030-13	GTTAGGATTCGTGGTTTTCACC
>scaffold660|size125532.7.3581	2125	2146	54036-13
TACCCGTCACATATACGACGCACCGAAAAGGATGTGCGATTAAGGACATGGAGTGGGCGATG
>scaffold370|size172236.6.5370	472	493	54160-13
CCACCGATAAGCTACGCATATAAGCCATTAAGAAGTTGAGGGCCCGCGTGGTCTTGGTAGTG
>scaffold1587|size66150.3.26939	24911	24932	54187-13
TCTTCATTATATTCCCCGTTTCACATTCAAGCAAACACCCAATTCGACGTGATTTTTCAATA
>scaffold2630|size38922.0.29137	4032	4053	54194-13
AAACAGTTCGAGATACTCCGCAAGAAGATAAGGAATTGGGAAATGTTGGTGGCACACCAATG
>scaffold240|size207526.17.22552	7726	7747	54419-13
CTGAAAAATTTTTGCTGTTTCAGAGAACTCATATAAGCCTGGAGGGGCAGAGTCCTTTGTTA
>scaffold35|size411520.27.39209	8853	8874	54459-13
GACACGAAAATTCCTGTTTCAGAGCCAACACATAAGTTTTGCGTGATTAACTTGCAACAGTA
>scaffold559|size138005.6.17386	4974	4995	54484-13
ACGGTACGCAAATTCGCCGTTTCAAGCCAATCTTATAAAGGATTCGCAAGATCATCCTGTTG
>scaffold212|size217835.12.11840	3431	3452	54578-13
CCACTTGGAAAGAATACGACGCGGATTTGAATAGTTTTGGGGCACGTTTGGATTCTGTGGTA
>scaffold970|size95926.5.13194	1020	1041	54597-13
ACCAATGAACACTTCGTGTGTCGGCTAGGTCTGGTCGATTGCCATGTTTGGCTATGCGAATA
>scaffold279|size194414.0.15307	953	974	54611-13
ATTTGGAACAAATCGCCGTTTCATGTGAGGCTCAAATACAAAATTGAGTTTAAAGTTCGTTG
>scaffold5602|size9464.0.7887	5300	5321	54622-13
TAAAAAAAATTGCGGTTTCGACGAAGGTACTTATGAGAACTTATTGGCGGAGCCTCCCATTT
>54827-13	TTTTGGACGAACAAGCACCCAG
>scaffold2141|size49532.8.13174	828	849	54938-13
CAGCAGCCGCGGTATTTCCAGCTCCACTAGTGTAAACCGTCATTGCTGCAGTTAAAGAGTTC
>scaffold406|size165559.13.35803	30378	30399	55242-13
AAACGCGTCGAGATACGGAACAGGGCGACGATATCAATGAAGTCGAGATCAGTGATCCACTC
>scaffold78|size315019.16.12344	8572	8593	55419-13
ACCCGCCGCCATTACGTTTCAGCCAAACTCTTACCTGCTTCGATTTTCATCAGGTACTAGTT
>scaffold4210|size18705.1.12752	5649	5670	55729-13
AAAGTTGGCTGCTGTGAGTTCGTCGGGAAATACTGAAGTATGTCTGCTCACATGTGATCATA
>55731-13	ATACTACAGTAGTTCTTGACGA
>56019-12	ATACTACAGTAGTTCTTGACGA
>scaffold1582|size66370.16.9422	7176	7197	56276-12
TTTCAGTACGAGTACAGACCGCGAAAGCGTGGCCTATCGATCCTTTTAATCCAGATAGTTTC
>scaffold628|size128296.19.19934	15820	15841	56580-12
AACGAGCCCGCATACGGTGCAGATGAAAACTATAAGGATTACGGCGGTTGGGTGTGACGGTC
>scaffold719|size118315.0.10456	9885	9906	57013-12
GAGTCAAATAAAGCCGAATTCACTGTGTGTAGAATTTGCTAGTTGGTTAGAGAGTCTTAATT
>57057-12	ATTATGATTTCAGACACCCTGA
>scaffold2484|size41437.9.3929	1570	1591	57069-12
TTCAAAATAATTCCCGTTTCAAGGTAGCTATAATATTTACACTGTGGGTTGCGACTGAAGTT
>scaffold14399|size1395.noN.1395	662	683	57299-12
TTACCCTCTTCAGATACGATTCACTTGTCAGTTGCGCTAACGGAGAGGCATTCTCCGAGTTC
>scaffold28|size431456.0.98994	65516	65537	57389-12
CTAGATGACTTTACGGTTTCATCCTTTCTTTATTCATAGAAGCAGATAGACGATCTGGTAGT
>scaffold1582|size66370.16.9422	7174	7195	57436-12
ACTTTCAGTACGAGTACAGACCGCGAAAGCGTGGCCTATCGATCCTTTTAATCCAGATAGTT
>scaffold1718|size62210.8.9899	7605	7626	57618-12
GGTTTTTGATCCTTCGATGTCGGCTCTTCCTATCATTGCGAAGCAGAATTCGCCAAGCGTTG
>scaffold83|size308778.3.172598	106217	106238	57832-12
GAAATTCAAATTTCCTCGGTTTCATTGAGCCTTCAAGAACGAGCCGACTATTCATCTCCCAG
>scaffold198|size228254.19.15878	10143	10164	57890-12
CGCACCCATTTCCCCGTTTCACTGTAATTACTTGATCAGGATGGCTCGAAGGCTTGCCGATA
>scaffold416|size163047.8.8855	2024	2045	57932-12
TTAGGATTTTTCCTACTGTTTAATGACCTGCATTTTAACTATTAGATTACAAAAGTAGAGTA
>scaffold28|size431456.9.76996	17371	17392	57961-12
GTTATATGATTTTGCGTTTCGTAGGTGACCTAAGAATCGAAAAGGCTAGTCAAAATTAGTGT
>scaffold126|size277030.1.105442	73589	73610	58038-12
GTCGCAGAAAAATTACGGTTTCATCTCACCCATTTAGTCTTCCCTTTAGATCGGCCCTCATT
>scaffold714|size118976.2.18437	11733	11754	58126-12
TGCTTTTTTTTCGTTTCATACTTCATGTATCTCTATGTGTATCTATATAGACCCCTTCGATT
>scaffold1662|size63814.2.12598	4098	4119	58128-12
CACTTTGTTCATGAAAAACCAGTTTCAGTCTAAGTTAATGAGGAAACACGAAAAAAAAAATT
>scaffold451|size155573.2.22745	6171	6192	58266-12
GAACCGTATGAAATACGACGCTTATGGGCATAAGATTCTCGTAACTTCCTTCTTGAGTGTTA
>scaffold159|size250877.7.5953	2990	3011	58271-12
TCATGGATTTCCGGTTTCAAGCTCCCCCAAAGAAGGAAAGCGCATTAAAGGCACCGTTACTG
>scaffold41|size403605.7.9466	2990	3011	58320-12
ACTTCCAAAAATTTCTGTTTCAAACAGCATTTAAAGACATACTGAAGCACGCGCACTTATTT
>scaffold237|size208988.14.15237	9709	9730	58406-12
TTACCAAAGTTTTCCGGTTCTGATCATCCTTAATAATGAAGGCTATACACGTTATCCCGTTG
>scaffold802|size109258.0.35745	31130	31151	59168-12
CTAGGCCTAAATAACGAACTAATAATAAACACTCTGCAACTGCGAAAACTGAATCTGCGATA
>scaffold185|size235200.8.4421	1805	1826	59189-12
ATATGTCGGCCGCATCTCCAGCGGTCCGCTACAATACCGTCGTTGAAGCGTTCATGGTCTTC
>scaffold23|size443154.20.11784	5743	5764	59241-12
TCGAAAAGTTTTCGGTTTCAAGTTTATTTTGACTAAGTTGAGTCGGGCTTGCTACTTTACTA
>59342-12	TAGCAAAATTGTCAACTTAAAC
>scaffold200|size227541.5.9434	7840	7861	59512-12
CACCCGCAGTAAATACGGGGCGTGGGAATAACCTGTTCCCTGAATTGGTTGGCATCGCAGTC
>59654-12	GTCCATCTGCAATTCCAACGGC
>scaffold5320|size10838.1.3024	542	563	59677-12
TTATGTTATGTTATGTTACTCCTTCTTCATAGCGGGCTAGGTTGATTGCAGGACCTCCATTG
>scaffold1582|size66370.16.9422	8901	8922	60068-12
ACTTTTGAAAGGGTGCAATTATTAGAGCAAATCAATCACTTTCGGGTGCAGTTTGCTGACTC
>60174-12	CTCTGAATAACGCAGCATATCG
>60275-12	CTCTGAATAACGCAGCATATCG
>60374-12	CTCTGAATAACGCAGCATATCG
>60407-12	CTCTGAATAACGCAGCATATCG
>60537-11	CTCTGAATAACGCAGCATATCG
>scaffold2625|size38964.0.3109	643	664	60730-11
TTCATAACTTAAACCTTGCCGTTTCAACTATCCTATGTGAACTGCCGAAATTCTAACGGTTG
>60801-11	TTGTTGTACACTTAAACAGAGC
>60856-11	TTGTTGTACACTTAAACAGAGC
>scaffold430|size158883.13.42306	36050	36071	61243-11
GAACAACATGAGATACGCGGCGGGCAAAGTAGATATATGAAGGTTCGTCACGGCTCTTATTG
>61471-11	TGTTAGGGCTTGGTCGATGCAG
>scaffold60|size338627.13.6446	3517	3538	61483-11
AATTTGGGAACTTTCCCGTTTCATCCGACATATTCCTACCCCCTGCCCGTTCAATGGCTCTG
>scaffold879|size102059.1.87924	19098	19119	61493-11
TTGGGTATTTTTACCGTTTCAACATCTTTTTAAAAATGTGCCCCTTTATGTTACATGGGATT
>scaffold1582|size66370.16.9422	8775	8796	61634-11
CATGCATGTCGAGTTCATCTTTGAAGAGAAACTGCGAACGGCTCATTAGAGCAGATGTCATT
>scaffold1253|size79842.3.11596	1638	1659	61779-11
GCGAGCGACCGGTCGCGGACCAATCTCGCGAGCGACTGGTCGTGGACTATGAAAGCAGCCTT
>scaffold26|size435901.17.75799	61139	61160	61843-11
CGCGGAGTATACGGAGCGTCACAATATAGTAGTAGTGGTTGTGAATGTCTGTCGATCGCATT
>scaffold35|size411520.2.16103	7018	7039	61998-11
TCCACTTCACATTACTCACTCCACTCCATTGATTTTCCATATCACTGCTCTTATCAGAGATG
>scaffold304|size187381.2.7764	1236	1257	62478-11
AAACATCTATAGATTAAAATTGACTTGCATTAAGTCTGGCTCCAGTTTCACGCGCGGAGATG
>scaffold258|size202927.2.31560	7762	7783	62633-11
GAAAATTATATAGAGTAGGATATATGCACACATAGCATATATTTTTTATTCAGTACCTGATC
>scaffold11439|size1679.noN.1679	1009	1030	62783-11
TGAACGGGATGCTGGGTTAAGGAGCCTGATACTGACACTCATCAGATCCCAGAAAAGGTGTT
>62821-11	TTGGTTGATATAGACAGCAGGA
>scaffold26|size435901.17.75799	57507	57528	62832-11
GCGTCGTATACCGAGCAAAGGCACTATGATATGGAAGTGGGTGTATGTGATGCAGTTGGCTG
>scaffold126|size277030.0.14324	10391	10412	62842-11
GATAGATAAAATTCCCTGTTTCAACGATATTCTTTAATTCGCTATGACTGAGCTGACCACTT
>63245-11	TTCGAGAGCTACTGCGGAACAA
>scaffold39|size406749.10.32661	26464	26485	63433-11
AACCCGCGCAATATACGGAGCACCGCAATATTGTAGAAGTGGATGTGGTCTGGCAGTCGTTC
>scaffold1582|size66370.16.9422	6830	6851	63492-11
AAATAGCGGGGAAAGAAGACCCTGTTGAGCTTGACTCTAGCTTGACATTGTGAAGAGTCATG
>scaffold1582|size66370.16.9422	8897	8918	63965-11
CCTGACTTTTGAAAGGGTGCAATTATTAGAGCAAATCAATCACTTTCGGGTGCAGTTTGCTG
>scaffold214|size216644.1.22763	7189	7210	63997-11
ATAACTCATGTTCCCCTAGACGTTAAATGAATAAAGGCGAATGTATAGGAAAACCGATGATG
>64053-11	TGAATGACAGATAACGATCGCA
>64196-11	TGAATGACAGATAACGATCGCA
>scaffold1299|size77849.0.5545	3778	3799	64498-11
GTTGCTAGTGAATTTGCGTTTCAACTTGACTTTAAAATCCGACTTTGCAAAGATCTCCGTTA
>scaffold1582|size66370.16.9422	7101	7122	64533-11
GGTGTCCTAAGGCTAGCTCAGAGAGGACGGAAACCTCTCGTAGAGCAAAAGGGCAAAAGCTC
>scaffold1774|size60400.8.16748	10193	10214	64643-11
AGTCGATACGGGTCCATCGACCAATAGCAGACCGCCCAGTGTAGTGGTGACGTGTACTAGTT
>scaffold2761|size36725.2.6862	480	501	64774-11
GCCTGTTTTTCAAGATCGAAACTGTTGGACAACGTGAGAAACACGAAGCAGAGATGGAATTG
>scaffold239|size208421.2.4999	3604	3625	64900-11
CTGAATTATTTCTCCCGTTTCTCTGTCTTGACAAAAAGAGCTGATCAATCTATCGCCTGATA
>scaffold1635|size64609.3.30096	20391	20412	64907-11
CACGGACATTTTCCGGTTTCAATCGTCATAGACAAAGCCGGCTAGAAGTTTACATAGCCTTC
>scaffold234|size210057.2.22894	3875	3896	64950-11
GCTTTCCTGAGAGGGTGCGAACCCTGACAGTGGAGCTAGCTGTATGATTATACCTCAGAGTC
>scaffold5618|size9402.noN.9402	5209	5230	64960-11
ACATTGACGCGTGGAGGCAAGGCAAGCCCTATATAAGGAAGCCTCGGCTTCATTCATTAGTT
>scaffold118|size282868.10.86888	56209	56230	65468-11
TTAGGAAATATTCCCGTTTCGCTCTGAGGTTATATACGGGATCAAGAGCGATCTCCTTTTGT
>65604-11	GTTGGTTCGTTGGTGTTCGTGG
>scaffold113|size288183.18.16104	4120	4141	65696-11
AATTTCCAAGTTTTCCGGTTTCACCAAAGCTATATATAATATGGTGATCTGAAGGGTTGTTT
>scaffold1254|size79762.7.39098	17562	17583	65754-11
AAAACAGTGCGTCCCTTTTCTTTTGAAGCTAATGGTATTTGGAAGAAACCGCTTCTGAAGTC
>65864-10	TCGAGTCGAGAACTGTGTACAG
>65903-10	TCGAGTCGAGAACTGTGTACAG
>65935-10	TCGAGTCGAGAACTGTGTACAG
>scaffold1413|size72848.8.3004	1015	1036	66022-10
GTCTCACTTGCATATAATGCCGTAGGGATAGCGGGATAGAGTAATATAAGCGCAACTTGATG
>scaffold1582|size66370.19.2221	200	221	66086-10
AGGAGAGAATTGAGCTCCGGCTCTTTTTTCTTTGTTTTAAGCAAAGCCACCTGGTGGCATTG
>scaffold5155|size11662.0.9411	6530	6551	66166-10
AAATTGAAATTTTCACTGTTTCAAGAGATTAATTAGTACTCCGAAGGAACTTGGCTCAAGTA
>scaffold1582|size66370.19.2221	436	457	66698-10
CATAAAAATAACTGACGCGCATTAATGGATTAACGAGATTCCCACTGTCCCTAACTACTATC
>scaffold1066|size90163.0.9227	3367	3388	66829-10
AACCCGCGCATTGTACGTAGCCCTGTTTGGAATAACACCCAGAGGTTTTTATGACTTCGGTT
>scaffold635|size127715.5.11062	255	276	66907-10
TGGAAAAATTCCCGTTTCACTCGGCCTATTTGAAGCTACTTCAGAGCCCGTGAACTTCAATT
>scaffold2675|size38327.5.17197	16338	16359	67004-10
AGTTTGTAAATGTTCCTGTTTCAAGTTGGTTTTAAATAGTCGGCTTAGAGACCACGATATTC
>scaffold1852|size58008.1.19589	12066	12087	67125-10
GACGCGTCGAAAACTGGCTTTGGGCAAGGACACGGGGAGGACACGGGGGTGGGTGGGGGGTA
>scaffold1605|size65630.0.32637	20726	20747	67236-10
GCGACACGCGTCAGAGAGACCCTATGCTTTTAGATGCGATCCTGTACCACTAACCTCCGTTA
>scaffold522|size142456.1.16282	11195	11216	67273-10
AACCCGCTGCCCATACGTTTCATTGAAAGGGAGCCTACCCGATTTGCTCTTTGGAGACGATC
>scaffold998|size94054.10.14073	258	279	67560-10
GCTCGAAATGTCGTCCCAAACCCTGCGGGCGTGCTCGTTGTGCAGTGTGTTGTCTGATCATT
>scaffold1166|size83776.3.6000	3037	3058	68001-10
TGATAAGAAGCGCCAACAAATGAAATACGATTGATAAGTTAGGATCGTTGTCCGCACCATTG
>68020-10	TTGTGAGAACCGTGATCTCAGC
>scaffold10329|size1913.noN.1913	1348	1369	68053-10
ATCTTTGCTAAATTACCGTTTCACCGCTCTCAAAAGAGCCGTCCCGGAATCAGTTTGAAGTT
>68159-10	GTTGTGACTGCTTGATCTTCCG
>scaffold1748|size61180.7.1518	243	264	68204-10
TTGGTGGTAGCCACGCGCATGCTTAGGTTTTCCATGGTGGGTAAAGTGGTAGAAACGCGATG
>68235-10	ATGTGCTCTGACTTCCAGCTAC
>scaffold314|size184397.9.17840	232	253	68331-10
GAACAGTATGACATGCGGCACATCGGTGGTAGGTAAATCTCATGGGGAGCACTTCGTCGTTC
>scaffold1449|size71492.noN.71492	45473	45494	68596-10
CTCTGACTTCTTTTTAAGATTTCAGAGTCATTTGAATGAGTGTATCACCAGTTTCCTCGTAG
>scaffold1568|size66795.1.14774	14229	14250	68601-10
CCTTCTATGCTGGCCTTTCATTTGTTGTGATTAGACTAATCGAACCATCTAGTAGCTGGTTC
>scaffold41|size403605.9.16601	11291	11312	68709-10
TTTTCGATTTTCCCTGTTTCAAACAAGCAACTTAAATGCCGTCATGTCGGGAATCTTCGTTT
>68844-10	TTTGTCAAACGGCATCTGCCCA
>scaffold234|size210057.2.22894	3962	3983	68878-10
ACGGGTGATAAACTTCATCTAAGGCTAGATATAGACGCGAATTCGATAGCAAACAAGTACTG
>scaffold860|size104081.0.58038	4238	4259	68980-10
TTGCCAAAAGTTTCATGTTTCAGTCCGGGTTTTTCTTGAAGTTCTGCGTTGCTATAGAGATG
>scaffold4344|size17507.2.5771	5238	5259	69190-10
TTCCACGGGTACCCTCCCGCTTACGGCCATACCACGTTGAAAGCACGCCATCCCGTCCGATC
>scaffold970|size95926.3.21808	2934	2955	69490-10
CTTCACCATCGCCGACAATGCAGCGATTGTGGCCGGATGGTCTAGGGGTATGATTCTCGCTT
>scaffold1001|size93915.11.28939	27834	27855	69568-10
GGGGATGCCGTTGACTACGCCAAGAAATCGAAGATCAGGTGGGCCGGACACATTATGCGATA
>scaffold20376|size1163.noN.1163	365	386	69689-10
CGGGCGTTATCCGGATTTATTGGGTTTAAAGGGAGCGCAGGCTGATTATTAAGCGTGACGTG
>69693-10	TGAAATGTAGCCGCTCAACGGC
>scaffold1365|size74895.3.13141	2560	2581	69713-10
ATGAAAAAAATTTTCTGTTTCAAGGAATGCTCTTCAATCAGAGTCAGAATGCGTCAGTGTTC
>scaffold531|size140842.3.15635	10947	10968	69723-10
AGTTCAAGCTGCACACTTTCACGTTCTTCTATGAAATGATCAGGAAGCTGCCCACCACCCTT
>69753-10	CTTGGTCTGCCTCTGATGATCA
>scaffold6402|size6384.noN.6384	4003	4024	69816-10
TTAGAATTATTTTCTGTTTCAATGACCATAGAATAGGTGCCCTACTTTGGAAGGAGAAGATG
>scaffold1378|size74322.2.16823	12303	12324	69904-10
CTCAACCGGTTTTAAATACGAATCGTCAGTAAGTGGTGTCGCTGGGAAAGAGCTGCGTAGTC
>scaffold459|size153794.15.22889	12059	12080	69953-10
CCGGGAATTTCCCGCAAAATTTTAGGTATAAAGGAGCGAACCCCAAAAAAGGGGTCTCATTA
>scaffold1582|size66370.19.2221	266	287	70431-10
ATAGGTGGGAGACCTCGGTCGACAATGAAATACCACCACTTTCATCGATTCTTTACTTATTC
>scaffold1241|size80219.9.9346	5068	5089	70515-10
TCAAATGAATTTTTCCTGTTTCAATGATCAATCTTCTGCAATTGCTTCTTTGACCGTTGTTT
>scaffold1582|size66370.19.2221	362	383	70918-10
AGCCAAGGGAACGGGCTTGGCAAAAATAGCGGGGAAAGAAGACCCTGTTGAGCTTGATTCTA
>71111-10	TAGTTTGACATTGTGAAGAGTC
>scaffold135|size270955.12.26155	9377	9398	71155-10
TTTCCAAAGATTCTCCGTTTCGGTTCAAATATATAAAATTTCCACTGAGTTCTACGATAATC
>scaffold187|size234410.0.17991	1663	1684	71273-10
AAGAGAAAATTTACGCTTCAGAAGCGGTCTAATTGCTTCGATAAGAAGTCGTTTATTCAGTG
>71277-10	GTGTGAACTGCATTCTCTCGGC
>scaffold2225|size47635.3.8471	1481	1502	71357-10
GAACCCGGCATATATACGGCGCACCAATGGATTGTAAAAGGCCTGGAGTTCCGAAGGTGGTT
>scaffold312|size185118.0.35388	27333	27354	71371-10
TTCTAACTGATGATAAGCTTGAAGTTCCACCTCACGTATAACGCAGCCTTCTCTTCACACTT
>scaffold362|size173430.3.44012	28420	28441	71403-10
CCCATGGCTTTCCTGTTTCATTCCCTTTATTAATGCTGCCTTTTACGATCTCATATTTAGTG
>scaffold807|size108439.12.10669	5592	5613	71495-10
GTAAATTGATTCATTCTGTTTCATTGCCATCACTTATTACGCGGTAGTAGTATTCGATAGTT
>scaffold534|size140589.8.15477	7154	7175	71609-10
CATGCAATTTTCCCTGTTTCGCATCTTCTATTTGTAATCAGCCTTTGAGCCGAAACGCGCTT
>71904-10	TTGATTTGTGTTAGTTCCATGG
>scaffold1148|size84884.0.21302	840	861	72166-10
CGAGATTGAGTTTACGGTTTCAGTCGTAGTATAAACTTACGGCAGTATCATTAACAAGAATT
>scaffold1582|size66370.18.2020	321	342	72195-10
AACAGAGGAGACAGATGGTCCTTGCGGACGTTTACTGTCTCTGATTTCTGCCCAGTGCTCTG
>scaffold356|size174334.10.21679	20833	20854	72274-10
TTTTGTTTTTTTTTTCGTTTCATGTGTGTATTATAAGGGTTCAGCAGTGTCCTCCAGTGGTT
>72296-9	TTCTCACATCAGGTAGTTTGAG
>scaffold255|size203592.10.1401	360	381	72472-9
ATCTTGTGAAAAATTTCACCTCATACCAGTATTCAAAAATACTCTTTCAAGGCATCGGAGTA
>scaffold2630|size38922.0.29137	5413	5434	72640-9
TTGCGAACTTTTTCCCGTTTCATGGTAGCAATAAAACTAAATTTCAGGGTGAACTAGCAGTT
>scaffold143|size263192.16.19090	2399	2420	72795-9
TCTTTTAAAATTCCCGTTTCATAGGGGCTATATAAATTGTGTCACCGCAATACGGATGCTTG
>scaffold1362|size74939.6.2789	1182	1203	72949-9
AGATTCAGCGCCTAAGCACAGTGTGGGGGTATAGCTCAGCGGTAGAACGCTCCCTTAGCATG
>scaffold3906|size21806.0.9323	1787	1808	73229-9
TGTTCATCATTTTTTTCCTGTTTCAAGCGTTTTATAAACCGGTAATTCGTGCTTGCCTGATG
>scaffold2794|size36269.6.4519	2623	2644	73345-9
GATGAGAAGAATTACCGTTTCATATTACATAGTTATATGGTGCAGTATCACACTTTACAGTC
>73566-9	TCATGACGTAATGATTGATGGT
>scaffold659|size125920.5.56692	39147	39168	73622-9
TTCATCACGTTGATTCAGAATCAACCTGAGCCTTCCCTCGGTCTCGCCGGTCAGTAGCAATC
>scaffold1582|size66370.16.9422	7387	7408	73752-9
TAATAGGGAACGTGAGCTGGGTTTAGACCGTCGTGAGACAGGTTAGTTTTACCCTACTGTTG
>scaffold650|size126336.9.3652	2663	2684	73765-9
GCTCAGTTGAATCTGCGGTTTCATGATTGATTTTTAGCGTTCCGTACAATGGTATAATAGTC
>73845-9	TCTAGCACGTCTGACCCCTTAG
>scaffold129|size276253.5.33566	12114	12135	74406-9
GGTGGTGCCAAGTTGCCAGCTGATAAACAGCGGTTGCGAGCTGACTTTCGGCCCAAGTAGTA
>74631-9	TATAGTGGTTAGTACTCCACGT
>scaffold224|size213145.8.47994	42710	42731	75170-9
CTTGCCTATTTCCTGTTTCATTAGAAATTCATAAGGTAGCCTAATTCCCTACAATCTTGATG
>scaffold172|size240694.5.56381	24123	24144	75270-9
TCCCGTTCTTCATACGAATCATTCCCAGATGGAATGTCGAACAAGTTAGCTAGCAATCAGTT
>scaffold1889|size56843.1.14936	13207	13228	75467-9
TTTTTCTATAAATTCCCGTTTCATGGAGAGTATATATAGTCGATGGGCCGTCCATGTCAATC
>scaffold31|size424267.19.9641	3795	3816	75485-9
TCTAAAACTTTCTTGTTTCAATTCGAGTATATGATCAAACTCACGGGGGTGTACCTTCAGTC
>scaffold114|size288089.22.9256	8276	8297	75659-9
CATCCGACTTTCTCCGATCCTTCCTCTTTCCTTCACCCTCACATTATTCGTTCCCTCATCTA
>75674-9	TACCCTGTAGTACCGAATAGTG
>scaffold3054|size31925.2.8998	6242	6263	75783-9
ATTCAGAAAAATTCCCGTTTCACTACCAGTTTATATTAGTCTTTGATCAAACCAAGTGGTTA
>scaffold68|size331944.2.33100	1356	1377	76467-9
AGCCGCCTTCTCCTGTTTCAGTCGCATTACTTCGGCATCACGAATCTTTCTTGCATCTGTTG
>scaffold1582|size66370.17.1551	804	825	76475-9
ATCTTTGAAGAGAAACTGCGAACGGCTCATTAGAGCAGATGTCATTTATTCGGAACGACCTT
>scaffold1010|size93367.2.13681	12113	12134	76695-9
ACTGGAGCGATTTCCTGTTTCTGCAATCACTAAAGAAAAGGATCGAAGATTCATTTCCGATT
>76854-9	TTCCTGGCATCTGTAGTTTTGT
>scaffold24948|size1070.noN.1070	286	307	76938-9
GGGAGACCGAGTCTGAATAGGGCGACTAGTCTTTATACATAGACCCGAAACCGGGTGATCTA
>scaffold64|size335085.10.12578	4075	4096	77012-9
CGGGAAAAGGATTGGCTCCAGTGACCGGGTCGGATGGCCTGTTAACTGATGCTTGTGCGGTT
>scaffold9779|size2099.noN.2099	936	957	77655-9
CATGAAACTTTTCCGGTTTCGTCAATTTAATGAAAAGGCTGCGACAAAAAATGTAATTAGTA
>scaffold491|size148346.10.3499	761	782	77701-9
TCTTACAAATTTTTTACGTTTCAAGCAATGTTCTTAAAATTCTCTTTTGGACCTCGTTAGTT
>scaffold39|size406749.13.53947	28675	28696	77804-9
AACGCGCAGACTATACGGAGCACCACAATATAATAGTGGTGGTTGTGAATAGTACCACAATG
>scaffold2270|size46525.1.28858	21591	21612	77952-9
AATCCGTCCCACATAAGACGCATAGAAAATGGATACGAAGGTGGTGAATAAATTGACTGGTA
>scaffold3174|size30174.3.16512	12294	12315	78008-9
CCAAAAAATTCCTGTTTCAAAGTCACTATCTAAAGCCCTCTAGGATTCAGCGGGCAGTGTTG
>scaffold35|size411520.2.16103	7035	7056	78600-9
ACTCCACTCCATTGATTTTCCATATCACTGCTCTTATCAGAGATGGGTATGTTGTCTCGGTT
>scaffold1582|size66370.18.2020	306	327	78747-9
CGACTGTCTAATTAAAACAGAGGAGACAGATGGTCCTTGCGGACGTTTACTGTCTCTGATTT
>scaffold26|size435901.17.75799	50635	50656	78849-9
GCGCAGAACATACGGAGCACCACAATATAGTAGTGGTGGTTGTGGGTGCTCAACGCTCTTGT
>78917-9	TGTTCTGAGAGCCGGTCGGAAA
>scaffold1050|size91076.0.53661	800	821	78999-9
AAACCTGCCAGATATAGGGCGCATTGCGGAATGCCTTCTTACTGTTCTGTTTCGATATGGTG
>scaffold141|size264763.27.37838	15036	15057	79005-9
AGCGGACGAGTTGTCAAGCGGCCGCGCCCAACGTGGAGCTTTTGTTGGTGTTATTGTTGTTG
>scaffold3303|size28529.1.24067	2655	2676	79033-9
GTTTTTACTTGTGAAGCACACCAGTGGAATCCGATGGGGACGTTCACATGCCCCGAGTAGTC
>79334-9	GTCGGATTCTGAAGCCCTCAAC
>scaffold20376|size1163.noN.1163	269	290	79337-9
AACTGGTAGTCTTGAGTGAGTTCGATGTTGGCGGAATTCGTGGTGTAGCGGTGAAATGCTTA
>scaffold259|size202427.3.50749	28711	28732	79338-9
GTAATTATTTCCCTTGAACGGGGAATTCCTAGTAAGTGTCAGTCATCAGCTCACGCTGATTA
>scaffold3|size630304.2.21172	11605	11626	79429-9
TATCGTCTGTGTGATTCATACAGCACAGGCTATGCATTCCGTGTGCATTTTCTATGACTGTA
>scaffold1582|size66370.16.9422	6895	6916	79433-9
GGTGTAGCATAGGTGGGAGACCTCGGTCGACAATGAAATACCACCACTTTCATCGATTCTTT
>79620-9	TTTACTTATTCGGTGAGGAGAG
>80208-8	TTTACTTATTCGGTGAGGAGAG
>80254-8	TTTACTTATTCGGTGAGGAGAG
>80274-8	TTTACTTATTCGGTGAGGAGAG
>scaffold11104|size1733.noN.1733	288	309	80386-8
CTTGGAGTCGATACGAACGTGATTAACGGGATCAAGACTATAAAAAATCAATGAAGAGTTTG
>scaffold96|size302590.16.18254	1176	1197	80402-8
TGATACTGACTAAGGTCATCGTCTGGGGAGAGGAGCCATGTTCGCCGTGGATCTGGAATGTC
>scaffold387|size169185.11.12269	408	429	80472-8
TGTTAGTAACTTTCCGGTTTCATTAAGAATCCTTAAGTTATGTGCTACAGTTTTATACAATG
>80818-8	ATGAACGATGTGATGTAACCGA
>scaffold15526|size1331.noN.1331	287	308	81373-8
AGCGAGCTTTCAACGAGCCTATGATGCACATCCTGTGCACTTACTCTGCTATCGTAGATATG
>scaffold2209|size48017.4.10270	236	257	81515-8
ATTTGGTGATTATTCCGGTTTCATAGTCAATATAAAAGTCATTTCAACCAAAAGGATGGATT
>scaffold20376|size1163.noN.1163	607	628	81519-8
AGAGGAAGGTCCCCCACATTGGAACTGAGACACGGTCCAAACTCCTACGGGAGGCAGCAGTG
>scaffold1582|size66370.16.9422	7381	7402	81525-8
ACCCACTAATAGGGAACGTGAGCTGGGTTTAGACCGTCGTGAGACAGGTTAGTTTTACCCTA
>scaffold17|size495895.8.21493	16919	16940	81543-8
TCCACAGATTTTCCGGTTTCATGTGGATTTTAAGAAACCATCGATAGTAGGTAGACTTGTTC
>scaffold1349|size75486.4.7867	4289	4310	81578-8
CCACTCGCAGATTGTACGAGTCATAGCCGAATGACACGGAGTGGCCGACGTGTTTTCCAATG
>81629-8	ATGTGTTGAGACTCACCGAGAA
>scaffold1582|size66370.19.2221	434	455	81672-8
TAAAAATAACTGACGCGCATTAATGGATTAACGAGATTCCCACTGTCCCTAACTACTATCTA
>scaffold10354|size1908.noN.1908	762	783	81685-8
GCAAAAACAACCAGGATGTTGGCTTAGAGGCAGCCACTCATTAAAAGAGTGCGTAATAGCTC
>scaffold1582|size66370.19.2221	267	288	81812-8
CATAGGTGGGAGACCTCGGTCGACAATGAAATACCACCACTTTCATCGATTCTTTACTTATT
>scaffold4377|size17147.2.4133	2734	2755	82078-8
TTGTGGGAATATTTCCCGTTTCATCAGTTCTTGAAATGAATTGTCTCGATCCAGGGTCGTTG
>scaffold79|size313243.8.74633	34390	34411	82098-8
ACGAACACAAAAAAATCCGGTTTCAGGTTCCATACTTAAACGCTGTACTCGCCCGTTGGCCG
>82493-8	CGTTTTTCTGCTAAGGAACGGC
>scaffold1543|size67727.3.39984	22417	22438	82558-8
GGTAAGCGATTTTATGTTTCAACGGCACTACATATCAAAGGCAGCCGTCGAAAACATTGCTC
>scaffold841|size105394.14.11845	3403	3424	82948-8
GAATCTCCTCTTTTCATACACTATTGCGTATATTTGATACAACTCTTTGTCCCATCGCAGTG
>82980-8	TGGATTGCTGACACTGCTGGCA
>scaffold26|size435901.12.58819	18651	18672	83095-8
GGCAGGACTAGTGATCCGATATTCTAGCCAAGCCTTCTGAGATCGCTTCCTGTGAGAGGCTT
>scaffold1076|size88940.5.21935	2732	2753	83220-8
TGCAACGTGTGTGGTCCGGAGTCGGAGGGTTATCTGTTCATCCCTTCGGGGAATTTCCCTTC
>scaffold35|size411520.2.16103	7029	7050	83230-8
TTACTCACTCCACTCCATTGATTTTCCATATCACTGCTCTTATCAGAGATGGGTATGTTGTC
>scaffold207|size222819.15.13594	2244	2265	83310-8
GCAAAGCCGATTTCCTGCTTCATGACGCCTACTTGGAGTCCGATTTCGTCATATCATTGCTT
>83399-8	CTTGTAAAGATTCATCTCGAGC
>scaffold2049|size51991.0.24900	21041	21062	83498-8
AGAATTATTTTCCGTTTCAATGACCATAGAATAGCTACCCCATTTGGAAGTATGAATTGGTA
>scaffold4300|size17898.noN.17898	5842	5863	83501-8
GATAACTGTTTTCCCGTTTCATGATTGCAATAAAAAGAAATTTTCAGGGCAATCCAGCAGTT
>scaffold234|size210057.2.22894	3948	3969	83550-8
AAGTGCAGCCTAAAACGGGTGATAAACTTCATCTAAGGCTAGATATAGACGCGAATTCGATA
>scaffold247|size205166.1.53278	40129	40150	83639-8
TTCATAGAATTCCCGTTTCAGGGGTTCTACAAGAACGCGAGGTTCAGGGGAAGAACCCATTC
>84107-8	TTCATTCTCGCTGAATTCGCTC
>scaffold4704|size14510.3.2137	240	261	84200-8
CTCTCGCAGCCCCGCCCACTCTGAAAGGTATAAAAAGGAGTCGCTGGTGTGATGGATTGGTC
>scaffold7196|size4529.noN.4529	3835	3856	84305-8
AAAGGTACCCCGGGGATAACAGGCTGATCATTCCCAAGAGTCCATATCGACGGAATGGTTTG
>scaffold217|size214981.10.39764	21721	21742	84339-8
AACGAAAAATTTTCCCTGTTTCGCGACCGATACATTTCGAAATTACACACTACAGTGTAATC
>84381-8	ATCATTTGGAGCCTCTCATTCA
>scaffold237|size208988.6.32818	6825	6846	84413-8
GATCATAAAAATTCCCGTTTCATCTGTCTTATATAAATACTGCAGGCGTGGGGACAGCAGTG
>84640-8	GTGTAATCCCGCACTCAGTCCG
>84652-8	GTGTAATCCCGCACTCAGTCCG
>scaffold6218|size6940.noN.6940	895	916	84950-8
AGTATTTATTATTACTGCTTCTGTGGAGAGTGAAAAAGCCTGGAGGCATGGAAGGGTTGGTG
>scaffold3629|size24617.2.11438	2053	2074	84975-8
ATTCTGAAAAAAACCCAGTTTCAACTCTGATACAAAAGGGGTTATCAGTGTGTATCCTGTTT
>scaffold2141|size49532.8.13174	839	860	84983-8
GTATTTCCAGCTCCACTAGTGTAAACCGTCATTGCTGCAGTTAAAGAGTTCGTAGTTGGATC
>scaffold1582|size66370.16.9422	7700	7721	85167-8
CCCTGCTGGTTGTCAAAAGCCAGATCACTCTGGTTCAATGTCGGGGCGCAAAATCACATGTT
>scaffold165|size245718.27.3691	2672	2693	85391-8
TTTCATAATCACTGTTTCAAGCTACGTTTATAGTCAGCGAACTTGAGATTGCGTCTTTAATG
>85517-8	ATGAAGTGATTGATCTAGTTCA
>scaffold75|size321739.1.42143	9980	10001	85696-8
ATTTTGTAGAATTTCGGTTTCAGGGATGAGTTTAAGCCATACCTGTCTCATGTTTGTCGGTT
>scaffold448|size156307.4.19764	6475	6496	85777-8
AACTAGAAAAAATTGCCGTCTCACACGTAATTGATAAGAGGGCAGAAGCTGATGTCGTAATT
>86212-8	TTGATGGCAATTCTGAGCTAGC
>scaffold6|size562850.25.103421	41716	41737	86266-8
GCTTCCTCAATAATTCCTGCTTTAGGCAGAAAATAAAAGCGGGGTCATACTCTTTCTCCATT
>scaffold547|size139129.2.9816	9149	9170	86306-8
CCATCAGAGCACGGTCATTCTGGCCGAGTGGTCTAAGGCGCTGCGTTCAGGTCGCAGTCCTC
>scaffold1144|size85154.7.10911	2301	2322	86363-8
TTTCTGTAATATTTCCCGTTTCATCAGTTCTTGAAATAGCCTGTCTCGGTCCAGTGTTATTT
>scaffold26|size435901.12.58819	41628	41649	86525-8
AACCCGTGCGGTATACGCGGCAACTTATGAATATACACTCCTCCAGGAAGGAGTTGTGGTTC
>86894-8	TTCTCTTTCGAGTATGTCGGAA
>87147-8	TTCTCTTTCGAGTATGTCGGAA
>scaffold6369|size6461.0.5003	4093	4114	87677-8
TCGTTTCAAAATCGCAGTGGACTGCGTCGCGCGATGCGTGTGCAGCGTGGGCGGCGGTTCTT
>scaffold1|size953448.9.60066	4478	4499	88015-8
GGCAGCGAAATATTCCCGTTTCACGAAGCATATATCTCCCATGGTGTGCGCAGCATGTATTG
>scaffold221|size214262.21.23606	3767	3788	88076-8
TTTTTGAAGAGAAATTGCGAACGGCTAATTTGATCGGATGTCATTTGTTCAAAAAGTCCTTT
>88143-8	TTTGGATAACTGCGGTAATTCT
>88331-8	TTTGGATAACTGCGGTAATTCT
>88374-8	TTTGGATAACTGCGGTAATTCT
>scaffold11439|size1679.noN.1679	554	575	88589-8
GAGATATGGGCAAGCACCATTCCAAAAGGATGGTCGACGGCCTCCGTTGCCCTCAGCCAATC
>scaffold1566|size66961.6.4482	1372	1393	88725-8
TAGAGGTTTACGCGGTTTCAGCGTGTGTAGATATACTAGTCTTCCTCGAAATCCAGTCATTC
>scaffold2601|size39354.noN.39354	922	943	88729-8
TGAGTAAAAGATTTTCGGTTTCAGTGCTTATTAAAAAGCAAAATTCAATAAACAAAGCGATG
>scaffold636|size127573.4.40377	29886	29907	88780-8
CCCGATAATATTCCCGTTTCGTGTCATACTTATATAACAACTGGTAATAACTGGTACCAATG
>scaffold70|size329544.9.57857	19338	19359	89155-8
TAATGCTAACTATATATTTGTTTTAACTTGAGGTTTTGTTCAAAAGCGGGGTCTCTATAGTG
>89299-8	TGTAATGGATAAGAGCACGGTG
>89368-8	TGTAATGGATAAGAGCACGGTG
>89624-8	TGTAATGGATAAGAGCACGGTG
>scaffold296|size189976.10.4991	2060	2081	89721-8
GTCTGCGCACACCGCCTGGTCATAATAGCTTAAATCATCAGCCTCTTCGGGGGCGTGGGTTC
>scaffold1031|size92162.12.13414	7400	7421	90018-8
AGAAGTTGAATAGTGTGAATGCACATTGAGGATCATGTTGCGCTCTATCGATAGGGTGGGTG
>scaffold1737|size61570.2.32145	11528	11549	90391-7
AACCACGTTTTTGTCTTGTCATTATCAGAAAACAAGATGAGTAGATATGGTAGTTCTCATTT
>scaffold1744|size61282.5.19435	1609	1630	90467-7
CAATAGCGACATTTGCCCCGACTACCACAATCGTCTCCGGATGTGGGCACATTCCCCCAGTT
>scaffold697|size121190.1.6878	4605	4626	90626-7
GAACCCGCGCATTATACGCAGCACTGTCAGACTAATTATCAGAGGTTTTTTCGCGTTTGGTT
>90838-7	GTTGGTATGTGTTTTCCAGGGG
>scaffold1354|size75220.1.26888	19647	19668	90877-7
ACTTGAATGTCAGAAACGCTGATGTCCTTGGTCAAAGTCGCGGTCAGGATACCGAATCGATG
>90904-7	TGACTGTGAAACGTGGCACTCG
>scaffold68|size331944.8.53625	2068	2089	91042-7
AAGTCGGTGCCCATACGTTACGTCGTATATGTATACCATAGGACTCCTGACATTCATTGATC
>scaffold80|size313127.16.24048	1506	1527	91212-7
CCAAATAATATTTCCCGTTCCAACACAGATTTGATAAAAGAAACTCTTGATAAGTATCGGTT
>scaffold1582|size66370.19.2221	405	426	91382-7
AACGAGATTCCCACTGTCCCTAACTACTATCTAGCGAAACCACAGCCAAGGGAACGGGCTTG
>scaffold35|size411520.2.16103	7039	7060	91441-7
CACTCCATTGATTTTCCATATCACTGCTCTTATCAGAGATGGGTATGTTGTCTCGGTTTCTT
>91518-7	CTTTGTTGAACTGTTGACACGA
>scaffold199|size227906.17.14567	12045	12066	91574-7
ATTACAGCAATTCTACCGTTTCATAGTTGCTATTTAAAGAACAGCGTACAGTTCATTCGTTT
>scaffold20376|size1163.noN.1163	477	498	91855-7
TGTAAACTGCTTTTATAAGGGAATAAAGTGCACCACGTGTGGTGTTTTGTAGGTACCGCATG
>scaffold594|size132927.14.7022	3912	3933	91888-7
TGAACATGTGAGTGCTGATAAGCTGTGGCATAAAAGCCACCAGGCGGCTACGCACGCCATTC
>scaffold129|size276253.4.31557	3563	3584	91919-7
GCGCTGTTGCCAGACAACTGGCCGCGAGATCGAGTCGCATAGGTGGATGATCTAATAGACTG
>scaffold1582|size66370.19.2221	451	472	92005-7
GGTAGGGTGGTTATACATAAAAATAACTGACGCGCATTAATGGATTAACGAGATTCCCACTG
>scaffold677|size124014.2.13000	2772	2793	92114-7
ATTTGGAACAAATCGCCGTTTCATGTGAGGCATAAATAGAAAATCGAGTTGAAAGTTCGTTG
>92169-7	TGAACCCGTAGGAAATCTTGAA
>92370-7	TGAACCCGTAGGAAATCTTGAA
>scaffold16|size502612.8.70213	1253	1274	92385-7
AACCAGCTTGAAATACGATTCAATAATAAAAAGAGTCAGTTAGGGATTGGGGATTTTTAGTT
>scaffold10354|size1908.noN.1908	1297	1318	92715-7
GTACCTGAAACCTTGTGCTTACAAGCAGTCAGAGCACGTTAAAGTGTGATGGCGTACCTTTT
>scaffold456|size154809.10.8327	2409	2430	92824-7
TTTCAGGGCATCTGTACGGAACGCCTCGTCCAGAAGAGTGTTATGAAAGTGCAGCGATGGTG
>scaffold1682|size63361.3.23669	22753	22774	92833-7
AAAGTGATAAACATGGTAGAAACGCCCCATGGCTTCTGCCAGTGGTAGGTGTTCAATTAGTT
>93012-7	TTTGAATCTACCTTTACTGCTG
>scaffold156|size252138.6.76456	33044	33065	93147-7
CAAATTCTGAAAATCCCCGTTTCAGGTGCCTCTTAAATAACGTCCATGAGGGTGTACGCGCA
>scaffold1773|size60419.0.36407	21020	21041	93251-7
TTCTGACAAGTTCCTGTTTTATCTCTTAGATATAACTTCTGTTAGACAGTAAATCATTGGTT
>93279-7	TTAGGATGATAAAGGCTAACTA
>93466-7	TTAGGATGATAAAGGCTAACTA
>scaffold687|size122739.1.50486	2638	2659	93526-7
ATTTCTGGGAATTTCCTGTTTTAATTAACCTATTTGACTGAATAGGCGGGAGATTAGTGTTC
>scaffold325|size182556.10.8574	1556	1577	93557-7
ATAGTAGCAATTATTCAAGCTCGAACAGAACTAGCGCTGTGGGATGAACCGAACGTTGGGTT
>scaffold1923|size55987.2.11635	7448	7469	93624-7
CAAACAAACAATACGACGCAAGCGCTTAACATATGATGAGCTGTCGTATAGATCGTTCGTTC
>scaffold1582|size66370.16.9422	7415	7436	93672-7
CGTCGTGAGACAGGTTAGTTTTACCCTACTGTTGACTAATTGTTGCGATAGTAATCCTGCTT
>93804-7	CTTAGTACGAGAGGAACAGCAG
>scaffold291|size190855.5.62833	24552	24573	93819-7
AAACCTTGAAATTCCCGTTTCTTGTGCCCTACAAAGCCTTCCATTCCTTCCTAGTTAGCATT
>94041-7	ATTCGTACTGCATTTCTGGGAG
>scaffold4870|size13511.1.1691	638	659	94117-7
AATTTAAAAATTTTCCCGTTTCAAGGATTGTATAAAGCCGAAACAGCGCGGGAAGGGTGATC
>scaffold26|size435901.17.75799	2854	2875	94234-7
CGCACCGAATATACGGAGCACCACAATATAGTAGCGGTGGTTGTGCATGCGTGTCGGTAGTC
>scaffold1864|size57677.0.5255	1107	1128	94427-7
CCCGCGAAAGATACGGCGCAAAATGTTGTGATATAAATATGTTGGATAGCGCGCCAGTACTT
>94531-7	CTTCGTTCTATGACGCTGTAGA
>94855-7	CTTCGTTCTATGACGCTGTAGA
>94996-7	CTTCGTTCTATGACGCTGTAGA
>scaffold947|size97464.14.10167	7746	7767	95032-7
TTGATTCTGCCAACGCTGCATGTCAGTCGAAAGATTATGCCATGCATGTCTAGTTCGTTTTT
>scaffold588|size133409.4.42258	22919	22940	95084-7
GCCCTTTATTTTTGCGTTTCAAAAGCCATATTTGTGCTTTGAACTGTCGACGATAGCAATTG
>95151-7	TGGACCGATAGAACACAAGGCT
>scaffold19971|size1174.noN.1174	495	516	95221-7
TGCGAGAGTGACGGTCGAGCAGTAACGAAAGTTGGAGTTAGTGATCCGGTGGTATGTGAGTG
>scaffold659|size125920.2.13899	7112	7133	95418-7
TTGCAGAAAAAAAAACTGTTTCATGGGCAGCATATAGTCTGGTGCTCTGTCCAATCATATTT
>95429-7	TTCGCAGAAGTATTATCATCGG
>95545-7	TTCGCAGAAGTATTATCATCGG
>scaffold178|size238521.4.38890	30734	30755	96345-7
CCTGTCCTGTCGAGTCCAATACAGATAACCCTCAGCGATGATTTAATCGACAGTGATCCATC
>scaffold540|size139845.1.14659	11402	11423	96371-7
GAACAGCATGAGATACGCGACGGGCGGAGTAGGTATAGGAAATTTTCGTCGCCTAAACAGTC
>96482-7	GTCATTTTTCGCTGATTGCGAG
>scaffold304|size187381.2.7764	542	563	96714-7
AAAGTCTGGCATATCCATGCAAGCTGCTAACCAGTGGCATGTATGGGCTCCTGACTTGCATT
>scaffold3004|size32680.noN.32680	728	749	96909-7
TACTTGTAAACATCAACCCCAGGGCTCCTATATTAAGAACGAAGGAAGATCTGATGGGACTG
>96952-7	TGTTGTGAGCCATGAACTTGGT
>scaffold11439|size1679.noN.1679	999	1020	97064-7
GCTGGGTTAAGGAGCCTGATACTGACACTCATCAGATCCCAGAAAAGGTGTTGGTTGATATA
>scaffold2594|size39463.noN.39463	3168	3189	97476-7
TTTTGCGAAAAAAGATGTTTCAACCGTCATATGTAGGAGATCAAGTCCAACTAGAGATGGTT
>scaffold487|size148882.7.6552	2421	2442	97490-7
TTTACAAAAAAATTGTCGTTTCTCGATTACATTAAGTTCCAGAGCACGGACACGGGTTAATA
>scaffold106|size294021.7.11567	10180	10201	97579-7
TTGTTTAAGATTTGCTGTTTCGGATGAGTTACTTAAGTACAGTAAGCCAAATGTTCTTGATT
>scaffold660|size125532.13.18405	6948	6969	97857-7
TTTTTAGTTTTTCATGTTTCGCCTTTGCTATTAGAGCACGTTAGCTGCCCATTTGATTAATA
>97987-7	TACTTCGGAAACTGTCTTGCAG
>scaffold438|size157977.9.16012	8687	8708	98241-7
GTCGTCGATGTTTCGGCTTTTATATCGGAAGATGCTCGTCTGGAATCTTGGCGCACATGATC
>scaffold1628|size64972.4.16379	4600	4621	98316-7
TCCCATAGAAGTTCCCGTTTCATGTTGCCTATTCAAAGGGCCTGCTGAGCCGAGTCTCAATC
>scaffold215|size216185.9.30745	13296	13317	98320-7
ACGTCTCCCTCTCCGCTAGACCTTTGGCCCTTGACGTTTGGGAATCAGATCAATGGACTCTG
>scaffold5602|size9464.0.7887	5299	5320	98387-7
TTAAAAAAAATTGCGGTTTCGACGAAGGTACTTATGAGAACTTATTGGCGGAGCCTCCCATT
>scaffold779|size111550.3.26835	25466	25487	98431-7
TACCACTAAAACATCTGCTGTATACACAGAAACAACAAACATTCATTATCATTCTATCATTC
>scaffold56|size352667.1.119616	106733	106754	98461-7
CGGGGCAGGCAGTGTTTTTTCTCTGCCTCGCAGCGCCTCGTTCGGCTCTGCGCCGTCAGTTC
>scaffold3906|size21806.1.4730	2887	2908	98622-7
TGGAAAAAAATTCCGCTTCAGCTCCTGTAGAAAGCATGCAGCATCTTGGTAAAAATCTGTTT
>scaffold119|size282362.24.15253	13139	13160	98799-7
CCCGTAGAACTACCGTTTCAATGCTGAAAGATAAGGAGTATGTGGTCAGACGATATCCAGTT
>99419-7	TTTCGTCAGTTTGGGTCATTAC
>scaffold2980|size33039.3.6828	6164	6185	99716-7
CTGAGATTTTTACCGTTTCGTAGTCTGGATTTATAGAATTCTATTCCGATTTTCGTTCGTTG
>99754-7	TGTTGAAGTCGTACTGGGCTTC
>scaffold1822|size58720.8.6006	3684	3705	99842-7
AAACCCGCGCATTGTACGTAGCTCTGTTTGAATAAGATCTAGAGGTTTTTATGACTTCAGTT
>scaffold985|size94672.17.6635	2571	2592	100030-7
TGAAGGAAAATCCCTGTTTCTCCCTGTGTATATGAGATTCTGGTATAGGACTGTCTATAGTT
>scaffold997|size94083.7.9278	2905	2926	100168-7
TAGCAGTATAAGATACGTTACGGGCAGGAAACATATAAGGAAAGGCTGGTAACTGTGTAGTG
>scaffold2517|size40937.5.13931	5344	5365	100334-7
ATTTAGGATTTTCCCCGTTTCAAATCCCATAGATGAGGACTCCACTTTTTTAGAGGGGAATG
>100351-7	TGAAACGGGAAGCGCCCAAAAT
>scaffold270|size198746.10.39251	19026	19047	100417-7
CACTGCCGCCGCCTATACGACACACGATCTATTGTATAACGAATGACCAGCCACCTTCGATG
>scaffold19|size471396.3.2413	1479	1500	100452-7
AACCCGCGCCTAATACCGAGCGAAAGCTATTTGATAAGGAAGTGGGTGTAGCGACTACGGTA
>100561-7	GTACATCCAAATCGGCTTTTGT
>scaffold1112|size86901.15.3346	2480	2501	100748-7
CAGCAGCGTAAAATACGGTACATGCAGTTGACGTGCTCCCGTGGTGGCCTTTTTATGGGATC
>scaffold3129|size30856.4.7620	1458	1479	100810-7
CATGGATTTTCCCGTTTCAGTCACCATATTTCCGGTACCGACTATGGATAATTGGATTGGTC
>101153-7	TCATTTCGTTATGGTTCAGATT
>101312-7	TCATTTCGTTATGGTTCAGATT
>scaffold62|size336004.24.38266	7268	7289	102024-7
GGCATCTAAAAATTGCCGTTTCAAGTCACTTACAAAGTTAATTGGATGAGTCAATGAAAGTC
>scaffold4945|size12979.0.1169	504	525	102072-7
GCCAGTTATATTTACTCCCACCTAGTTTCCCGCTACACAATCCTCTGGAGGATCTCACCCTC
>scaffold1078|size88836.4.26986	12296	12317	102429-7
TTACAAATTTTCCCGTTTCGTAGAGTATAGAATAGAAGTCGAAAAGCCGGCATGATACTGTT
>102628-7	GTTGTGTGAGAACTTGACGTGC
>scaffold126|size277030.0.14324	3221	3242	102671-7
GCCAAGAAGTTCCCGTTTCAATCTGTCAATGTAATCGGATGAAAGGCAATTTTGGGATGGTT
>102697-7	TTTCCACCATCAACAAATAGCT
>scaffold11439|size1679.noN.1679	436	457	102877-6
GGCTTCCAGTGCAATAATGCAACCGATCCCAGGGAAGCCTGTGGGAGCCCCGAGGAGAGTTC
>103065-6	TCTCTTTTCTTTGTGAAGGGCA
>scaffold3794|size22885.4.4383	1779	1800	103110-6
CGAGGCGCATTTCATATGTGAGAATCTCTACCGACCACGCACATCGTGTCCCATGTGGTCTA
>103181-6	TAGTGGTTAGGATTCGTGGTTT
>scaffold26|size435901.11.10276	6801	6822	103288-6
CTGGCGTGGTCCCGCCCCTCGACATGGGTATAAAAGGGCGGCGCAGGTGCCTGCAAGCGCTC
>scaffold128|size276432.4.66926	25205	25226	103300-6
CTTATCAATTTTAACGTTCACTTCTGAACGTGTTTTGTTTCCTAATATATAAGCATTGAAAT
>scaffold10354|size1908.noN.1908	269	290	103344-6
CGTACCGCAAACCGACACAGGTAGATGAGGAGAGAATCCTAAGGCCAACGGGAGAAGGGTTG
>103552-6	TGTTAAGGAACTCGGCAAATTG
>103815-6	TGTTAAGGAACTCGGCAAATTG
>103907-6	TGTTAAGGAACTCGGCAAATTG
>scaffold11479|size1673.noN.1673	551	572	103985-6
AATGTAAATTAACGGACAGAACGAAAAGCCAAGCTTAAGTTCTTAGCCGGATTAAACTTTTA
>scaffold79|size313243.14.44189	7520	7541	104254-6
ATTCCAAAAAAAAACTGTTTCGCAAGTCTAATATAAGAAATCCTGGGGGAGGCCAATTGATT
>scaffold20376|size1163.noN.1163	263	284	104332-6
TAGTCTTGAGTGAGTTCGATGTTGGCGGAATTCGTGGTGTAGCGGTGAAATGCTTAGATATC
>104374-6	TCACGAAGAACTCCGATTGCGA
>scaffold822|size107471.9.14066	6252	6273	104442-6
TTGAGCTAATATTCTCGAACATCAGCGGTTATCACGTCATCAAACATCAGCAATAACACGTT
>scaffold1386|size74028.11.3296	2705	2726	104450-6
GAGCTTGAAATTCCCTGTTTCAAAAAACAGATTATAAGAATTGTAGAGCCTCAATTTGAATG
>104502-6	TGGAACTATTTTTTCTCGAAAG
>scaffold944|size97805.1.10739	8192	8213	105282-6
GTTTTATTAGATTTTCTGTTTCATGACTACTATAACCACTAACACTCCTTCATTGTGCGCTT
>scaffold944|size97805.5.10226	1803	1824	105291-6
ATCATCAAATTATCCTGTTTCGCCATAGATTCTTCACCATCTCAAGATTGATAGCATCACTA
>scaffold1498|size69170.0.21518	10381	10402	105368-6
AGTGTGAATGGGAGCTGTGGAAGTGGCGGTGTACATAGCAAGGCTGTGGAGATCCCGAAATG
>105386-6	TGGCACTGCATGAATTCACGGT
>scaffold994|size94242.9.19476	14258	14279	105797-6
CGACCGTGTTAGCTCACTCATCCCGTTGCTACATAAGCAACGGGATGAAGTGATCGCCATTA
>105819-6	TTATGAAGTGACCACTCGTGGC
>scaffold1914|size56211.0.14628	8425	8446	106012-6
TTCAGAAATTTGCGTTTCAAAAGAGAGTTAAGAACATCAAGTGAGTAGCTTAGTTTTTACTT
>scaffold896|size100823.3.14310	4242	4263	106042-6
ACTCCGGAATTTCCCTGTTTCATACATCAAACATAAACTGCAGTGCTGGTGGATTATCGATG
>scaffold2081|size51010.8.9086	4264	4285	106065-6
ACTTCTGCGTAATACAAATAGGAATATATCTTTTATCATTATGGACGAGGTATATAGAGATC
>scaffold1715|size62267.0.6569	3305	3326	106154-6
TTCAAAACAAATCTCGTTTCAGTGGGATAATAAAGAAGCTGAGCCCGGAGGGTTGCTCGGTC
>106374-6	GTCTGTGTGCGGCCTTTATCTG
>scaffold4620|size15203.0.6226	1857	1878	106831-6
CCTAACAGATTTCCCGTTTCATATTCATGACATGAAAAACGCACCAGCTTGAATTCCTGTTG
>106832-6	TGGAACTTGCATCTGTTGGCAT
>106833-6	TGGAACTTGCATCTGTTGGCAT
>scaffold5424|size10353.1.2453	968	989	106914-6
AGATTCAGTCATTTTCCCCCTTTTCTAGAATATTGTGTATAATGTAAAATATGTAATAAGTT
>scaffold3516|size25691.1.4636	2340	2361	107135-6
CGGACGAGATTTCAGTTATTGCAATTGCACAAAGAGCTGACTACATCAAGCCAGAACTGTTC
>scaffold19848|size1177.noN.1177	500	521	107199-6
ATGTTGGCTTGGAAGCAGCCATTCATTCAAAGAGTGCGTAACAGCTCACTGGTCGAGCGGTC
>scaffold119|size282362.19.17753	17105	17126	107651-6
ACGTGGCAGACGTGGCATTCCTACATCACGATATGAACTCCAGCTGCAAAATTGAAATACTC
>107897-6	TCATTGGTCGAAAGAACTCCAA
>scaffold234|size210057.2.22894	4040	4061	108443-6
AGAACTTTGAAGAGAGAGTTCAAGAGAACGTGAAATCGCCGGAGGGGAACCTGAGAGAGTTG
>scaffold85|size307648.0.94999	17656	17677	108662-6
TCGAAAAGTTGCTGTTTCACTGCAAGTATTTAACGAGATTCAGGTCATATCATGTTATGATC
>scaffold1582|size66370.16.9422	8772	8793	108743-6
AGCCATGCATGTCGAGTTCATCTTTGAAGAGAAACTGCGAACGGCTCATTAGAGCAGATGTC
>scaffold3463|size26459.1.23009	3811	3832	109256-6
TCACGTCTTTTTCGCCGTTTCTTTATAACTATATCAGTCTTCACTTCTCACTTATAATGTTG
>scaffold709|size119720.3.13044	9309	9330	109402-6
CCTGGCGGTCAACGATCAGTCCTGGCGCTATAAAAGGGCGTGGGAAAGCCGCAGCAGCATTC
>109457-6	TTCCTCTTCGACTGATGCCTGG
>scaffold1336|size75984.8.13271	2356	2377	109641-6
TAGAGGTTACTTGGTCCAATCAGTGCGAATAGTCCTCAAAGTTGGGTAAATATTGTGGCATG
>scaffold139|size266895.2.19534	588	609	109995-6
CTAGGGTAATTCCGGTTTCTAGAATAGTTCATAAGACGATCAAATGATAAGGTTTGATATTC
>scaffold63|size335846.2.25615	5123	5144	110066-6
GCTTAAATCAGGCCATTCGAATGAATTTTGTGATACGCTTTCGCCGCCCAAGTACGTCGTTC
>110067-6	TCGTTTCCCGGCCGATGCACCA
>110130-6	TCGTTTCCCGGCCGATGCACCA
>110937-6	TCGTTTCCCGGCCGATGCACCA
>scaffold531|size140842.3.15635	11749	11770	110963-6
CCTGCACATGAGGATCGAGGCTGTTGAATCAATGGTGCCATACTACGGACATGTCGAAATTG
>scaffold1367|size74808.0.14645	1141	1162	111041-6
AATGAAAAAAATTCGGCTTCAGTGGGATGTCCTACCAGAGGCTCCCGTGATATCCATCGGTC
>scaffold246|size205525.7.6972	5066	5087	111160-6
ATAGGTGATAGCAGGGAGAATTTTCGCTATATAAGGCGCAATTCGGTAAGGTTCAATCAGTT
>scaffold283|size192008.4.4254	2105	2126	111225-6
ATTTTTTGTGTTTCACTTTAGATATATATATATATATATGCAGTGGACACGTGAGCCCAATT
>scaffold986|size94671.6.12908	8796	8817	111362-6
ACGGGAATGAAATTTCCTGTTTCATTGACTGATCATGAGAAAAGGACCGACTGGGTTGCGTT
>111459-6	TTTAATGCCTCATTCCTGAACG
>111609-6	TTTAATGCCTCATTCCTGAACG
>scaffold24948|size1070.noN.1070	452	473	111747-6
ACTCGGAGATAGCTGGTTCTCCCCGAAATAGCTTTAGGGCTAGCCCTGTATCAAACCTTTTG
>scaffold1335|size75991.2.23375	6901	6922	111859-6
TGGCATCGTTCTGATTGAAACAGGTCGCACAAGGTTGGCGATTTGTGGGCAAAACTCCAGTC
>scaffold996|size94121.7.9758	6084	6105	112145-6
TTTGACGAATTGGTTGCAGTGGTGATCAGTTGACCTATGAGTTATCCTTATACACCATGATA
>scaffold2209|size48017.1.7543	5019	5040	112278-6
TTCGTGAAAATTCCCGTTTCATTCACTATATTTGATTGGAACGCTATTTCTAAATAGCAGTC
>112354-6	TCGGCTCTTGCTTGCTCTTCAT
>112430-6	TCGGCTCTTGCTTGCTCTTCAT
>scaffold163|size247635.9.23199	7479	7500	112525-6
CTATTGCAAATGCCCGTTTCATGAAAAATTGAAAAGTGATGTTTTTGTTTGTAGTTTTGGTT
>112700-6	GTTATTTGTGCGGACTTTATGA
>scaffold11439|size1679.noN.1679	961	982	112899-6
CCAGAAAAGGTGTTGGTTGATATAGACAGCAGGACGGTGGCCATGGAAGTCAGAATCCACTA
>scaffold119|size282362.19.17753	17098	17119	113143-6
AGACGTGGCATTCCTACATCACGATATGAACTCCAGCTGCAAAATTGAAATACTCATTGGTC
>113273-6	TCGAAAGAACTCCAAAGAGGCT
>scaffold78|size315019.0.16265	13600	13621	113469-6
TGTATTTCGGCTTGTATACTTCGAGGGCAGTATTAGTTTTGATAAATCTAAGGAGAAGTTTT
>scaffold1582|size66370.16.9422	8813	8834	113473-6
CGGCTCATTAGAGCAGATGTCATTTATTCGGAACGTCCTTTTGGATAACTGCGGTAATTCTG
>scaffold1208|size82145.2.14617	12990	13011	113799-6
ATTTTTGGTTTCCCCGTTTCACTTAATGTACAAAGCCCTAAGAGCAATGCCCCATGCCGGTT
>scaffold1879|size57169.2.33804	2144	2165	113920-6
AAGGATTGACAAACACTCTCCCGATTTGGTGGTTGGCGGTGCATGGCCTTTCTTAGTTGATG
>scaffold626|size128336.18.9202	1699	1720	114450-6
ACGCACTAATTCCGGTTTCACGATTTTCTAAAACGAGCTGCACGTTCAGGATAATTTTGGTG
>scaffold5083|size12004.noN.12004	3999	4020	114468-6
ATGAGCAAACTCGCCAGGCTTTTCTGGCCCGATCTTCTTGTTCAATCATGAACAGGCGAATT
>scaffold24948|size1070.noN.1070	357	378	114572-6
AGGATGAAGCGGCCGTAAAAGGCTGTGGAGGTCCGAACACACATCCGTTGAAAAGGGTGGTG
>scaffold1191|size82785.7.18311	16770	16791	114801-6
TCATTGGAAATTCCCGTTTCATTAGGTGAACTTCATTAACCCAGTGAGCGGTTTTACTGTTT
>scaffold101|size301579.20.20014	2443	2464	114824-6
CGATTGGTTGATAGACCCTTAATACAGATATATTCAAGGTTTCATCCGAGTATGCTTCAGTT
>scaffold31|size424267.0.10496	1965	1986	115145-6
CTCCACCAGTACTGGTGGCGAGATGGCCGAGCGGTCTAAGGCGCTGGTTTAAGGCACCAGTC
>115242-6	TCTCTTCGGGGGCGTGGGTTCG
>scaffold1782|size60076.3.15417	7038	7059	115275-6
TACACTAAAATTTTTATGTTTCATGTTATCTATAACTGAAGAAGCATTCCCACTCGCCAGTT
>scaffold39|size406749.22.57786	50278	50299	115396-6
AACCCGTGCGGTATACGGGGCAACTTACAAATATATATGCGTTTCAGGCCAGTTGGGCGTTC
>scaffold839|size105542.5.14821	5062	5083	115488-6
TCTTCATGCTTATCTTATCAAAAAAGTGGGTGTCTTGACGAATGGTATACCCACTTTTGCTC
>scaffold778|size111914.6.38525	30886	30907	115641-6
GAGCTGTATGCAGTCTCGATATGACTACTCTCAAAAATATGAGTGAATCTATCCAGGCAGTC
>scaffold86|size307234.5.66876	52796	52817	115720-6
ATTTTTTAGCAACCTTCCACAATTTCTTTTTATTTCACTGCAGGAAAAAAATTCCGTTCCAT
>scaffold1697|size62902.0.46527	44279	44300	115884-6
TCGAAAATTTCCCGTTTCAAACCGTCCCTATGCTCGTTTTCGGTTGCCCTTTTCGGTTGTTT
>scaffold267|size199547.0.21603	17078	17099	116171-6
AGGCAAATATACGGCGCGGAAGCAGAATCTGTTCCACTGGAGAATGGAGATCAACCGTGTTC
>116220-6	TCATGAACCGCAGGGGTAACGT
>scaffold828|size107014.4.6954	2747	2768	116237-6
CAACCCGTCACATATACGGCACATTGAGGAAAGGCCTTGTGTGGTGAATCTTGATGACAATG
>scaffold20376|size1163.noN.1163	222	243	116241-6
GCGGTGAAATGCTTAGATATCACGAAGAACTCCGATTGCGAAGGCAGCCAACAAGGCCTTTA
>scaffold402|size165995.1.80418	43711	43732	116309-6
CCTCCGGAGAAATTTCCTGTTTCATGTGGTGTTCTTATAGAGTTTCGGATGGTAGCATTCGC
>scaffold5753|size8815.1.1695	839	860	116311-6
AAACCATCTCAGAAGTTCCTGAAATCCATGAGGAAACCGTTCACCATGTGAAGAAGGCACTG
>scaffold3674|size24059.1.17939	5693	5714	116355-6
AGCGACAAAACTTTACGGTTTCAAGGAAGCCTCTTAAAGAGACTTCTGGAAGTGAGTCAATG
>scaffold5753|size8815.0.7071	5429	5450	116382-6
GACGGAGTTGAGGCCAACATCAAGCTCTCGCATCTGTACAAGAACAAGCAGTGCGGAATCTG
>scaffold1446|size71625.15.3030	2030	2051	116410-6
TTATCTTTGATCTTTGGTTCGACCAAGGAGTATAAATAGACGGAGGGCTTCTCAGTCGGTTC
>scaffold1582|size66370.16.9422	7460	7481	116532-6
CGATAGTAATCCTGCTTAGTACGAGAGGAACAGCAGGTTCAGACATTTGGTTCATGGACTTG
>scaffold259|size202427.3.50749	28669	28690	116936-6
TCATCAGCTCACGCTGATTACGTCCCTGCCATTTGTACATCGCCCGTCGCTGTCCAGGACTG
>scaffold4884|size13376.0.11060	10093	10114	116948-6
CTATTGACGAACTTCCGGTTTCAGCTCTCCTATATAGGAGAGCTGGCAGAGGCTGTGCAGTA
>116998-6	TATTGTTGTATCCCACTCGTGT
>scaffold1144|size85154.7.10911	2300	2321	117323-6
TTCTGTAATATTTCCCGTTTCATCAGTTCTTGAAATAGCCTGTCTCGGTCCAGTGTTATTTA
>scaffold1605|size65630.4.4154	2051	2072	117348-6
AAAACCCTCCATTGTACGGTGTAACTGAGAAACTGGCCAATGGCAGCGTTTGACTGTCGTTG
>scaffold5503|size9891.noN.9891	7134	7155	117598-6
ATCCTGTGCGTGAACTACTTCCGCAAAACAAAGCAAGCAGGCGAAAAAACTCCGAAGGCATG
>scaffold41|size403605.28.35604	15188	15209	117866-6
TCTCTCATTCTAACCTTGAACCTCTTTCTGAACCACCACACCAGCCAGACCTGCTCGGGTTC
>scaffold2286|size46082.1.16318	13173	13194	118067-6
AGGTCCGAACTTTCCCCGTTTTACGAATCTTTTTTGATTCCTTCGTCTTCGGCGCACTATTC
>scaffold61|size337683.33.20507	7137	7158	118453-6
GGTCCAAAGATTCCTGCTTCAGCGACTATATATTAGGTTGACGCATAATTGTTGCAGATTTT
>scaffold1582|size66370.16.9422	7445	7466	118482-6
GTTGACTAATTGTTGCGATAGTAATCCTGCTTAGTACGAGAGGAACAGCAGGTTCAGACATT
>118541-6	ATTTGGTTCATGGACTTGACCG
>scaffold2|size755755.51.38051	2472	2493	118588-6
TTTTACCAGTACAAAGTACGGAGCTCACGGTGATGGGGTTCAAAATAAAGGACCTCTTCGTT
>scaffold1582|size66370.16.9422	6685	6706	118623-6
CATGCTGAAGGCCGGAACGGTCCATAGTGGGAGGGAAGCGGAGGTGAAACATATAAAAACTG
>scaffold1770|size60477.3.2199	547	568	118675-6
CAGGTACGGTATATGCTGCAACTCTAATATATATAAAAGAGCCTAATGGCGAGACTTCAGTT
>118754-6	GTTTTCCTTTGAGTTTCGGTAC
>scaffold429|size159662.10.33599	21657	21678	118785-6
TTTACAGTAAGCAGAACAGTAACAAGACGATCATCGTTTCAGGCAAAGGTAGTGATTCAATG
>scaffold139|size266895.2.19534	591	612	120190-5
GCTCTAGGGTAATTCCGGTTTCTAGAATAGTTCATAAGACGATCAAATGATAAGGTTTGATA
>scaffold3919|size21642.3.2935	632	653	120191-5
TGATAAGGGACAGCTCTTATCTAATCAGTTCCCCTTTACCACTTGAACTAGATCAGACAGTC
>scaffold134|size271923.12.11300	9691	9712	120369-5
GGTAAGAGGTACGGCGCACAGAAGTATGGTAAAGAAATCCTGTTGCTTGAACAGCAATGATG
>120378-5	ATGGATTGTAACGAGCTAAGGT
>scaffold320|size182936.11.16536	1645	1666	120581-5
AGAATTTTGAAATTTCTGTTTCAAAGGCGGTATAACTTTCACACCGTCCAGGACTCCCAGTT
>120611-5	GTTATTCGTATTCCTGCTCGTC
>scaffold3123|size30915.noN.30915	21866	21887	120635-5
TGAATTTTTTCTGTTTCATCCTACGTATATGAAAATTACTGTACCCCTGGGTTCCCTTAGTA
>120930-5	TAAAAGCGGCAGTTATATAGGA
>scaffold3080|size31595.1.24545	4925	4946	121085-5
AAACCCGCGCATTGTACGCAGCTCTGTTAGATTAGTACCCAGAGGTTTTTATGGCTTTAATT
>scaffold413|size163862.4.16283	10749	10770	121465-5
GCGCCAGCTAGATGGTGTTTCAAGGAACATACTTTACCAGAAGTCGCTTTTTTCACACATTT
>scaffold1073|size89092.3.15920	10038	10059	121479-5
AATTATAGATTTCTCCGTTTCAAATCTTTTTTTTTACATGTTGGCCTAAGGCACATTCAGTT
>scaffold1582|size66370.16.9422	7438	7459	121500-5
CCCTACTGTTGACTAATTGTTGCGATAGTAATCCTGCTTAGTACGAGAGGAACAGCAGGTTC
>scaffold451|size155573.2.22745	4583	4604	121644-5
TCTTAAACTTTTACTGTTTCAACTTTTATAAATAAACCTTACAACATCACTAGCCCACACTG
>121868-5	TGATATAATCGACCTGCCTATT
>scaffold2669|size38382.2.11039	7648	7669	122176-5
GCTGGATGTTTACCGCTTCATCGTTCTTACGAATGGCAACTGTGGGATGCGAGCTTTTGTTG
>scaffold5713|size9007.0.4611	954	975	122212-5
CCTGCCTGCGGAAAATATCGCTGGTCTACGAGCTGAGGGCGAGTCCCTGCGTGCGAAAGATG
>scaffold556|size138341.3.27006	11422	11443	122282-5
GATGTTTTGCTTCTTCTAGCGCTGTTTTCTCCCCGTCCAATAGTGACCTGTAATATCGCATG
>scaffold836|size105674.1.39187	17698	17719	122432-5
CGAGTGTTACATGAAATACCCACAATTCGGCTAGGAGTTTGTGCATTAATATTCCTGGCATA
>scaffold215|size216185.9.30745	12769	12790	122494-5
GCACCCACCGTCTCTGACCTCTTAGTCCTTGACGTTAGGAAATCAGATCATAATGGGTTGTT
>scaffold1894|size56752.9.13880	3028	3049	122553-5
AATAAAATTTTAAGTTTCTGAAGCTGGCTATTAATGCTCGAATTTCCAGGAGCGATTCAGTA
>scaffold16|size502612.8.70213	1796	1817	122676-5
AACCAGTTCGGAATACGAACCATCTGTAAGTGGTGTCACTGGAGAACATCTGGGCACCAGTT
>scaffold5498|size9921.1.4684	276	297	122814-5
ACCCGCGAGATATACGAATCGCTCCATAATGTGATGCTGTTGGTTACCGTCTTTCTTCAGTC
>scaffold1694|size63002.5.2721	1112	1133	122886-5
CCCTGACTCTGCTTCTCCCGTTTTCGAGTGTCGTAGTGGCTTTTACAAACTGATGTATTGTA
>scaffold710|size119688.1.25365	10252	10273	123009-5
CGCTCCCGACCGGTGTTCACCGTCCCTTTACAAAAACCACTGATCTAGGGTCATGTTCATTC
>scaffold1681|size63373.12.13757	773	794	123053-5
GAAAATGAAATGTGAAGATAAGAAGATGCACAAATTCTCCTAGTCCCATTAAAACAATGATA
>scaffold1763|size60655.2.26368	3217	3238	123214-5
CATGTCAACGCAATCACGACCTCAGGCGTGGCTATCTTATCGCCTAGTCGTTTCCAACGTTA
>scaffold1|size953448.30.29416	3363	3384	123311-5
GAACTAGATAATATACGCTGCGAGCAAAGATAGGGAAAGTCGGTGTGGTTGTTGCTCGGTTG
>123404-5	TTGCATCGGGACATGTATTCAA
>scaffold3799|size22826.4.14921	6011	6032	123480-5
CGCCATTCCACTTACTTAGCATCTTTGGGTGGGTGATGCCAAGGTGAAGCCATCTGGACTTC
>scaffold5157|size11652.0.2709	703	724	123548-5
TTTCTTTGAAACTTCCGTTTCACATGAAAAGTTATAATTCAGTATGAACCGTGCTTCCAGTT
>scaffold1582|size66370.16.9422	7518	7539	123570-5
CTTGACCGATCGGTCAATGGTCCGAAGCTAACATACTGGGGGATTATGACTGAACGCCTCTA
>123726-5	CTAAGTCAGAATCCCACCTAGT
>scaffold996|size94121.10.4423	1728	1749	124252-5
ATGTCGTTGCAGTTGTCTTGAATCGTCGTCAGGTTGAGATCTCGGTGGGTTAGTCGAAGATG
>124592-5	TGACTGTTGTTTCGATGCATCG
>scaffold1582|size66370.16.9422	7454	7475	124914-5
TTGTTGCGATAGTAATCCTGCTTAGTACGAGAGGAACAGCAGGTTCAGACATTTGGTTCATG
>125030-5	ATGGACTTGACCGATCGGTCAA
>scaffold19971|size1174.noN.1174	510	531	125236-5
CGAGCAGTAACGAAAGTTGGAGTTAGTGATCCGGTGGTATGTGAGTGGAAATGCCGTCGCTC
>scaffold3364|size27802.2.2302	1556	1577	125270-5
TTACCGAAACCATTTCATGCTCTGGTTGAGGGTCAGCAGACCCAGTGGGAGCGCGGCGCATA
>scaffold3373|size27690.1.6861	1631	1652	125423-5
AATTTGAGAATTTTCCCGTTTCACACCGTACTTTTCTACTATTACGTTCCCACACTTCAATC
>scaffold73|size323815.7.48207	27807	27828	125554-5
ACGAAAATGCTTTCCTGTTTCACAATACCTTTATATGCGCGGCGGCTTCTAGTACTATGGTG
>125833-5	GTGGTTATGCATCTCAGATTTG
>scaffold480|size149889.13.25753	11781	11802	125893-5
CGATTAGCCTCCAACTTGTTTTACGTCAACCAAGTACACATTTGCAGGTATGCTTTTCATTA
>scaffold171|size241265.18.66249	45010	45031	125906-5
GTCAGAAACAAGAAATTCTCGAGTCCTTTGAATATGCTTCAGGATTTGCAAAAAGTTTTTTT
>scaffold26|size435901.16.12819	5942	5963	125930-5
ACCCGCGTTGTATACCCAGCAAAGCGGCTGTGATATGAGAGTGGGTCTGATCATCACCGTTT
>scaffold672|size124299.3.5412	3900	3921	125944-5
AATCATTAGTGAGTGGTGTCGCTGGAAAGGCCTGCGCTTCAGTTATCTTTAATTGTTCTGTC
>scaffold1364|size74898.5.15185	2144	2165	126094-5
TCGACAAGAAAGTTCCCGTTTCTTGAGTGATATAAGTTTGTCAGCTGCAAAGAACAAGACTT
>scaffold2798|size36201.0.4252	1372	1393	126181-5
TTTTGACTTGATTGTTGTGCTGTTGTTTCGCCGCAGAGCGCGATGTCATAGCCTCTTTAGTA
>126533-5	GTAAGGCGAGTTGTGAACACGG
>126581-5	GTAAGGCGAGTTGTGAACACGG
>scaffold519|size142920.9.8816	1593	1614	126817-5
TTTGGTGATTATTCCGGTTTCATAGTCAATATAAAAGTCATTTCAACCAAAAGGATGGATTC
>scaffold385|size169470.13.7784	3139	3160	126862-5
GGGCTTCGGAGATAAGCGGAGAAGGCATCGCAAAGATGTATATAGAATCTTTACCGCAGATA
>126869-5	TAGCGATATCCTCTGAATGGTG
>scaffold1581|size66386.3.35093	30427	30448	127047-5
TTCTGATTTTTTCCGGTTTCTATTGCTTATAATAAGACCAAGTTATTTTAAGCCATTTGTTT
>scaffold706|size119851.2.5160	3797	3818	127145-5
TACCCAGTTATTTTCCCGCTTCAGTCCAGCCATATATGTCTTGATCAGCTTCTGCGCTATTA
>scaffold951|size97270.2.10732	2959	2980	128028-5
CCCCAAAGTTTTACCGTTTCCTATCACCATCTTCAGTGATCTGAAGAATATCTCCTCTATTG
>scaffold26|size435901.18.22314	10982	11003	128131-5
GTGAGGTTTAGCATTATCATGAAGTAGGATTGGACCTTTTCTATTTATCAATGCTGGGCATA
>scaffold1582|size66370.16.9422	8729	8750	128627-5
CCTGATTGATTCTGTCAGCGCTATATGCTCAGTTTAAAGATTAAGCCATGCATGTCGAGTTC
>scaffold2375|size43996.noN.43996	329	350	128754-5
AAGAATTCTTTACTTGTCATCACTCCGCTGAGTGCGATTTACAGTAGCGCTCAAAAGTCTTC
>scaffold202|size227116.9.81942	31201	31222	128855-5
TTGAAATAATTCCCGTTTCAAGTTTTTAATTTGATAAGTTCTCAGTAGAATGTAATACATTT
>scaffold807|size108439.6.37278	3422	3443	129235-5
TACTTCATTTTCCTGCTTTGACTCAGGCAGATTACGTTTTCACTTCTTCAAGGGGGTTCTTC
>129283-5	TCTAGAGGGATTGGAAACAGCC
>129333-5	TCTAGAGGGATTGGAAACAGCC
>scaffold3481|size26163.5.3934	1237	1258	129447-5
CCTAGACTTTCCCTGTTTCACCTTTCCTTCTTACTGCCTCCTCTGCTACTGTTTACCCGCTC
>129522-5	TCATATCAGCTTTTTTCGTTCC
>scaffold513|size144063.0.8090	3662	3683	129555-5
ATACGAATCATCAGTAAATGGTGTCGCTGGGATAGACATACTCTACAGTTCCTGCAATTTTT
>129619-5	TTTGTAGAGTTTCAGCACGGTA
>129740-5	TTTGTAGAGTTTCAGCACGGTA
>129750-5	TTTGTAGAGTTTCAGCACGGTA
>scaffold1582|size66370.16.9422	7370	7391	129883-5
TTGGATTGTTCACCCACTAATAGGGAACGTGAGCTGGGTTTAGACCGTCGTGAGACAGGTTA
>130039-5	TTAGTTTTACCCTACTGTTGAC
>scaffold294|size190044.18.20365	8624	8645	130366-5
GTTATCTACGATTGCTGTGTTCCACCACGAACGCGTTCGTGGTGTAATGGTTAGCATGGATG
>scaffold1582|size66370.18.2020	357	378	130450-5
GTCTCTGATTTCTGCCCAGTGCTCTGAATGTTAAATCGTAGTAATTCGAGTAAGCGCAGGTA
>scaffold312|size185118.7.38675	2349	2370	130459-5
TTTAAATTGCATCGCATTAATCGATAAATGGGCCAATCGATGGTCACAGTGCATTTGGCATG
>scaffold5974|size7843.1.4611	1651	1672	130775-5
TGACTTGATGTTTTGTTAACTGCTGTTTTAAGAAGGCGAGGGCAAGCGGGGTCTCAGTAGTT
>130799-5	GTTTAAGGGATAAGAGCACGGT
>scaffold158|size251928.6.19534	10299	10320	130845-5
CCAAAAAAAGTTCCCGTTGCACTATAGATTGAATAAGGGCTTACTAAAGCTTTCAAGCGTTT
>scaffold2986|size32958.5.8916	6468	6489	131009-5
ATTCTGAGAATTTTCCGTTTCAGTCTTGGTACATAAGCTCTCTCCCAGTGGTGATGCGATTG
>scaffold3320|size28345.2.9003	5091	5112	131090-5
TTTCTAAAGGGACTCGGTATGGGCGCTGTTCCGGTACTTTAGATTGTGTTATGAACTTGATA
>scaffold196|size228740.16.41852	13474	13495	131231-5
GGCGCGCGCGCGAAAGGCGGTGCCGTGGCGGCCGTGGTGGCTGTCCGCAACGATGGCCATTC
>131428-5	TCGACTCGGTGTCTTGGCCCCG
>131946-5	TCGACTCGGTGTCTTGGCCCCG
>scaffold7846|size3563.noN.3563	1005	1026	132017-5
ATGAACGTGTCTTGACATGTTAAGGAAGTGCTTTATAAAGGCGATCCCACTAGGTAACGATT
>scaffold9823|size2077.noN.2077	759	780	132063-5
GAAGACCGATAGTGGACCAGTACCGTGAGGGAAAGGTGGGAAGCACCCCGAACAGGGGAGTG
>132163-5	TGAAATAGAACCTGAAACCGTT
>scaffold63|size335846.11.14141	2761	2782	132404-5
CTGCAATTTTTCCTGTTTCAATCATTGTACTTAAAATCTGTTCGGCAAATCATCACCCAGTG
>scaffold3288|size28733.2.3924	2897	2918	132671-5
AAAACCGCGCATTGTACGTAGCTCTGTCAGACCGGTACTAAGTGGTATTTACTTTGCCAATA
>132825-5	TAGATCTTGAGTCATTTTTGCT
>scaffold119|size282362.20.17035	3354	3375	132972-5
CAATAAAAAAAATCCCTGTTCCAGCAACTCTTCACATAAAGTGAGAGGAAGGTCGGATGGTG
>scaffold9105|size2426.noN.2426	321	342	133084-5
GTACTGTAAGGGAAAGTTGAAAAGAACTTTGAAGAATGGGTTCAAGAGGGCGTGAAACCGTT
>scaffold105|size294063.3.36081	8460	8481	133129-5
ATCCTAGGGCATTTGCTGCTTCAATATTATTACAAGAGCGGTCATACAGGTCATATGGGATA
>scaffold5101|size11946.1.6930	3232	3253	133159-5
ATTTGAAGGAAATTCCCGTTTCCATAGTTGTTCAAATTGTGAAGATCAGGAGGCTGGTATTC
>scaffold167|size243953.2.29809	8486	8507	133417-5
CTCATAAATAATTCCCGTTTCAACATTCAATATAAATGACAGAATGAGAAAGCCCTCCACTT
>scaffold1582|size66370.16.9422	8728	8749	133555-5
ACCTGATTGATTCTGTCAGCGCTATATGCTCAGTTTAAAGATTAAGCCATGCATGTCGAGTT
>scaffold2263|size46684.4.26950	14293	14314	133686-5
CCTCAAGTCGAATGGACTTCTAGTCCCCTGGATTGGTGGGCTGCTACCACCACTGATGGATT
>134136-5	ATTGTCGACGAAAAACCTCGCT
>134976-5	ATTGTCGACGAAAAACCTCGCT
>135652-5	ATTGTCGACGAAAAACCTCGCT
>scaffold1582|size66370.16.9422	7054	7075	135885-5
AGGCGGGGAGTTTGACTGGGGCGGTACATCTGTCAAACCGTAACGCAGGTGTCCTAAGGCTA
>135958-5	CTAGCTCAGAGAGGACGGAAAC
>scaffold104|size295898.4.22073	9146	9167	136070-5
CTCGAAAATTTTCTGTTTCAGGTGTGCTTTTTATAATCCACGCTTTCTTTAAGCCTCTAGTA
>scaffold1348|size75491.4.30776	23149	23170	136136-5
AACGATATGGAGATATGCGACTAACGACATGAGATATCAAGAGACTGATGACATAAGGCATA
>136277-5	ATATGTCTGATGATCTGATGAG
>scaffold1325|size76625.4.6237	3456	3477	136446-5
ATTGTACCTTTCATGCTGTTTTCAATATTTTGCCTTCTTTCGCGGTCCCTCTTCCGCAGGTG
>scaffold34|size422287.17.54131	41676	41697	136564-5
AAAGGCTAGAAATGAAAACAAAACAGTTTCACATCAAGGGATAACCAGTATGTACATCGTTT
>scaffold669|size124464.3.34280	19010	19031	136625-5
TTAACATGAAGGCTGTGCTTCCACGTGGAAGCATTGTGGCAGTATTCGCCACATTTTCATTT
>scaffold515|size143668.7.28557	16196	16217	136689-5
AATGATACGGCAGATACGGTATAAAGAGCGCGCTGACCTGCACTTACACATATTTCGCAATG
>scaffold97|size302309.17.36856	23482	23503	137105-5
ACGGGCCCCAGAATTCCTGCTTCAGCCGTCAATAAAGTTGGTTCCCATCAATATCAGAGGTT
>scaffold320|size182936.13.9328	6071	6092	137279-5
TAGGACATACGATACAATTGTCTATATAAGACCGTTGTAGGTCCACCCATTGCTTTCCAGTG
>scaffold201|size227241.13.24801	13818	13839	137866-5
AAATCAACGGCCTAACATTTCGACGTAATCGTCGTCTTCGGAGGCCTGAAGGCAACTCGATA
>scaffold1684|size63335.2.5041	1376	1397	138166-5
CCTCTAAAAATTTACCTGTTTCATCTTCACCTTTTCTATGAGGTAAGGGAGGAGTGGTGGTT
>scaffold341|size177899.5.20113	13188	13209	138380-5
AAAATAATTGTTTCTGCTTCAAACACCCCATATCCCGTGTAATTGAAATGAGATAATTGCTT
>138628-5	CTTGGCGAGTTTGAATAGGAGG
>scaffold5753|size8815.0.7071	5633	5654	138632-5
AAGAAGATCGAGAAGGAACGTGAGGAGAAGAGACTGAAGATCGTTACTCCTGAACATATCTA
>138815-5	TATGTGATGGAGATCGTCAATG
>scaffold2209|size48017.4.10270	237	258	138863-5
TTTGGTGATTATTCCGGTTTCATAGTCAATATAAAAGTCATTTCAACCAAAAGGATGGATTC
>scaffold408|size164635.8.55616	8286	8307	138878-5
TTCCCCGTTTCAATGTGATTATAAATAGGATAGGGAGTATCTACAGCTGGTCATATCTACTA
>scaffold3267|size29022.0.8221	834	855	139112-5
AGCGGTTCACAGCCGCATGCGTGCCAAGCCCGCGTGGCCTAATGGATAAGGCGTCTGACTTC
>139222-5	TCTAATCAGAAGATTGTCGGTT
>scaffold6028|size7644.0.7084	5482	5503	139370-5
GAAGGCACTGTTGTGCTTAACCATTTCCTTTTCTCGTTTCGCAACTTTACAATAGTGGCATA
>scaffold374|size171454.21.13380	365	386	139383-5
CTTGGTAGCATAGGCTTTGGTGATTAGAGCCTGATAACGTCGAGGCATAGATACCACCAGTC
>scaffold465|size151508.1.124839	36958	36979	139939-5
GGCGGGAATTCCAACTGGGAGGGGCATATAAATGTGGGTGAACGGCTGGGAGAAATACGTTT
>scaffold83|size308778.3.172598	79384	79405	140227-5
CACGAATGAGCTCCGTCTCGCCGCCTGAACCTTTCGTCTCAACCTCTATGCCGGGCAGGTGA
>140261-5	TGAGCAAAGTTTCAGGTGTGCG
>140279-5	TGAGCAAAGTTTCAGGTGTGCG
>scaffold7841|size3567.noN.3567	738	759	140313-5
AGATAAGAGCTGATCTGATAGGAATTCAAATATAAGGATTCTGTCGGTAAGTTCATGCATTC
>scaffold7|size554549.48.24489	9071	9092	140408-5
CCGACGCGATGCCAGCTTCCCTGGCTTGGGCTAACATGTCTTCCAGATCTTCTCTCCGCATC
>scaffold3630|size24611.0.19289	16985	17006	140463-5
GCTTAGAATATTCCCGTTTCAGCAACGGTTTAAAACCAGCTGGCTTGCTTGGACTTGCACTT
>140472-5	TTGTGTCTCGTGCTCTAGAATA
>scaffold219|size214654.13.46377	34601	34622	140525-5
TAAGAAGAGTACGATCTCCTCTTGTTGCGACTGCCGTTTCGTCCTGTTCAATTTCACTGATC
>scaffold1582|size66370.16.9422	7357	7378	140533-5
AATTCGCCAAGCGTTGGATTGTTCACCCACTAATAGGGAACGTGAGCTGGGTTTAGACCGTC
>scaffold160|size250279.5.19544	1615	1636	140552-5
CAATCGATAGTGGTGATAAAGGGGGGTTACCTGATACGTTCCCCATTCAGTAAGGTTCACTT
>scaffold418|size162606.13.1782	798	819	140784-5
GACCGGTTTTGACTAAACTGAGTCTGGACGGACGTGCAACTCTCCGCGCTGGAGATTCAGTA
>scaffold93|size304097.3.13402	6149	6170	140791-5
AAGAAAAATCGCCGTTTCAAGCACCTCATAAAAGCTGGGATGAGTTTCTCCTCAAGTTGTTC
>scaffold648|size126464.5.5244	281	302	140920-5
TCTGTCTATTACCCTTAGCCACAGCGCTGCCAAACCGTATACCGACGATTCTGTGGTAATTG
>scaffold1544|size67711.5.30039	462	483	141118-5
AGCGTGTTGCGTGGCGTGCGCTCGATGCCCACCATCACTACGCTACAACTTCGATGGCGATG
>scaffold796|size109709.0.2274	1022	1043	141134-5
TCGGTCTTCTGATGTGAGCCGGGCTTGTTTCCCTTTTTCTGTAATGACATCAGTTATGCATA
>scaffold531|size140842.3.15635	9840	9861	141235-5
AGGTCGTCGAGCGCTCACCTGTCATCCGCCAATCTCTTTGGCTCACCATTGGATCTGTCATG
>scaffold4411|size16922.1.14059	11989	12010	141395-5
GAGAAATAATTGTTATTCCGGTTATAGGCTGTTTAACTTCTTGCTTTTTGCACTATAGACTG
>scaffold684|size123128.7.21429	20638	20659	141528-5
GCAACGAGGGGCGTGGTTGAAGAAAGGTTGGCGGCATCGTAGGATGTATCCGATGTGGTCTA
>141545-5	TAGTGGTTAGGATTTGCGGCTC
>scaffold528|size141510.9.10685	4801	4822	141889-5
CGAGCGAAAATTTCCCGTTTCACATGATACACATACATGACTCAATCTCAATCCGACTGCTC
>141896-5	CTCGATGAACTCACTGTCAGTA
>scaffold67|size333355.10.56069	49712	49733	141921-5
AAAAATAATAATTACCGTTTCACAGTTTCCTTATAAGGTTATTAATTTCCGGGAGGATGGTT
>scaffold2864|size35113.2.18474	12816	12837	142004-5
CCCTAAAGGATTTTCCCGTTTTATTTCGGTTATTTCCTTTGGAATGAAGTTGAGCTAGAGTG
>scaffold1122|size86230.11.19130	6375	6396	142291-5
GGAATTGAAAAATTCCCGTTTAATTGCTCATACTTCTGTCACCTCACACTCTTTGAACACTT
>142347-5	CTTCGCCTAGAAAACCAGCACA
>scaffold2219|size47779.0.3810	870	891	142733-5
AAACCAGCTCGGGATACGTTACACGCACGAGTGGGCCCGGTGCTGATTCGTCCTTTGTATTC
>142751-5	TCAGATTCAGTTATTGCCGAAC
>scaffold304|size187381.16.34504	14099	14120	143380-5
AGTAGTTTAGTTGCCTGTTTCAAGTATCGGATATTAGAAAAACCAGCAAATCGTCGGAGCTC
>143417-5	TCTCTAGAACGCTCCATGTACC
>scaffold310|size185342.6.124234	123672	123693	143452-5
TTTTCACCCCCTGTGTGCGTACTTTTATCTTCCCATTCTGAACAAAATCAATAAACGGTCGA
>scaffold19|size471396.1.41480	1599	1620	143548-5
TTCTCTCGCCTCCCGCCCCCTCGAAAAGGTATATAAAGGAGGGAAGGACTTGGTCAGCGGTA
>scaffold1217|size81584.4.34711	25722	25743	144151-5
GGGAACCCATGTAGGAGGTTCAAGCAACTTGTCATGACCCATAACGACAGTGAAATGCAGTT
>scaffold320|size182936.11.16536	1649	1670	144343-5
TTTTGAAATTTCTGTTTCAAAGGCGGTATAACTTTCACACCGTCCAGGACTCCCAGTTATTC
>scaffold1378|size74322.2.16823	11086	11107	144747-5
AACCACTTCGAAATACGAATCATCTGTAAGTGGAGTCAGTGAGGAAGGCCTCCGCACCAGTA
>scaffold355|size174567.25.2733	1010	1031	144785-5
GCGAAAGAATTTCAAGTTTCAATATAGTTAAAGTAGCCATAAAGTTTTGAGAAGTTTCAGTT
>scaffold4520|size16045.1.10948	2128	2149	144975-5
TACAAAAATTTTCCGTTTCAATGAGTGTTCATATGTGTCAATTGTCTACCTACTCCTTGTTG
>145006-5	TTGAAGCGTTGATTTCTACTGG
>scaffold1|size953448.30.29416	4478	4499	145116-5
CGAATTGGATGACATACGCTGCGAGTAGAGAAGTTAGGGAAGATTCGGTTAGTCAGTTGTTC
>scaffold29157|size1008.noN.1008	389	410	145290-4
CTCTGTCACTTTAAACTGAATCCATAGGTTTAAAGAGGGAACCCGGTGAACTGAAACATCTA
>scaffold430|size158883.13.42306	36047	36068	145396-4
CAACATGAGATACGCGGCGGGCAAAGTAGATATATGAAGGTTCGTCACGGCTCTTATTGTTA
>scaffold8735|size2691.noN.2691	795	816	145426-4
TTCAGTATATTCCTGTTTCACCTCGTCTAATTAAGTCCTCCAATTGATGTGAATTGGACATT
>scaffold2141|size49532.8.13174	698	719	145455-4
CGAAACTTATCCAATCTTTAAAAGATGAGATAGTGACTAAAAATAAAAAGACCATTCCTATG
>145469-4	ATGGAACGGTCATTTCAATGAG
>145678-4	ATGGAACGGTCATTTCAATGAG
>scaffold1266|size79358.11.20262	12422	12443	145854-4
TCTAAAAAGTTCCCCGTTTCAACTGCCCTTAAAGTCAGGCGAAACCAAGTTTTTTGGTATTC
>scaffold9823|size2077.noN.2077	1099	1120	146272-4
CCGTCTGGTTGAAGACCAGTCACTGACCTTGCGTCAGAGCGAACCCGGGGAACTGAAACATC
>scaffold10354|size1908.noN.1908	1299	1320	146532-4
GAGTACCTGAAACCTTGTGCTTACAAGCAGTCAGAGCACGTTAAAGTGTGATGGCGTACCTT
>scaffold9823|size2077.noN.2077	496	517	146735-4
CAGGGTGAAGGCGCCGTAACAGGCGCTGGAGGCCCGAACCAGTTTCCGTTGAAAAGGGCTTG
>scaffold79|size313243.8.74633	34391	34412	146864-4
AACGAACACAAAAAAATCCGGTTTCAGGTTCCATACTTAAACGCTGTACTCGCCCGTTGGCC
>146902-4	CCGTTTTTCTGCTAAGGAACGG
>scaffold1119|size86490.0.10191	9294	9315	146948-4
CTCTTTTCGACGCCTCGTATATGTGAACGGTAAAAATTTACGTGTTAACACGTGCCGGATTA
>147192-4	TACTGTAAGAGCCGAGTGCCGG
>scaffold87|size306865.15.31023	12599	12620	147327-4
GGTTGTAAATCATGCTGACGTAACGTTTCACCTGGCGTAGTGATGGGATTGTGTGCAAGATA
>scaffold3688|size23876.0.10584	8124	8145	147518-4
GGATCAGTTTTTTTCCGTTTCCAGTGAGAACAAAGAGCGCGGTCTCTTTGTATGAACCGATT
>scaffold3776|size22994.0.6258	1472	1493	147748-4
AAACATTGCGAGATACGCCGGGAGCAGGGAAGGCATGGTCCAGTGTAGTTTGGCCTTCAGTT
>147856-4	GTTCCAATTCCATAGCGATGAC
>scaffold519|size142920.7.4781	2916	2937	147926-4
ACTCATGGAGATTCCCGTTTCATCCACCATATTTGAGTGGAACGCTCTCCTACCCACCAGTT
>scaffold1582|size66370.16.9422	7281	7302	148095-4
TTGTGGCAGCCAAGCGTCCATAGCGACGTTGCTTTTTGATCCTTCGATGTCGGCTCTTCCTA
>scaffold1914|size56211.0.14628	8428	8449	148131-4
ATATTCAGAAATTTGCGTTTCAAAAGAGAGTTAAGAACATCAAGTGAGTAGCTTAGTTTTTA
>148169-4	TACTTTTTAAATTGGACGAACG
>scaffold1085|size88565.16.4055	1611	1632	148491-4
TTTCTGTCCTCAACACCGGCACGGCACGTCAAAGTGGTGGGTGATTTGTCGACTTGCTCATA
>148735-4	TATCACAGCCAGCTTTGATGTG
>scaffold780|size111534.12.13660	4727	4748	148979-4
TCGGTACGTTTTTTCTGTTTCCAATGCACCTTAGAAACAGCTGTAATCGTGATCTAACAATA
>scaffold862|size103753.9.48569	12706	12727	149506-4
ATGATCAGCGCACATGCGCTTGCGCTGAGACGGGCAGTCCCCGAGCAGTGTCCGCGCACGTG
>scaffold5|size607000.8.11358	1216	1237	149593-4
TTGTTTCTTCGCTGATAGGATAATGGGTAACACGAATCGAAGACGAGCTTTTGCATCTGCTC
>scaffold862|size103753.9.48569	11691	11712	149743-4
CGGGGTAGACATTTCCGCTTCGCATATTCATCACTTTACGCTGCAGCGCGAACTCCACGATC
>scaffold236|size209655.3.18447	14211	14232	149746-4
TTTGAAAATTTCCTGTTTCAAAGTTACTATTTGAGGAATCTTTGAAGTGGATGTGGTTGGTA
>scaffold2159|size49065.5.16827	9074	9095	150357-4
CCCGTCGCATATACGACGCAAAGGAAAGGTAACCCGGGTGAAGCCCACGGGGGTGGGTGGTG
>scaffold213|size217006.25.9122	1084	1105	150418-4
CTGCTTTATACTTCCCGTTACTGTCAGCTATGAAATTTAAAAATATCATGAAAAAAACGTTC
>scaffold3693|size23817.5.3768	928	949	150489-4
CCACCTGGAAAAAATACGACGCGAATTTGAATAGTTTTGGGGCACGTGTTAATTCTATAGTA
>scaffold3787|size22915.1.16087	7264	7285	150542-4
GCGTGTACATTTTCCCGTTTCAATGCTCTCAATTATTTTCGTACATGTACTGGTGGTCGATT
>151354-4	TTTGTTACCATTTGCTTCAGAG
>scaffold458|size154446.13.13127	7800	7821	151650-4
AAAGAGCCTGCGTACGGTGCTGGTGAATATTAAGTGGTGTGCGGCTCTTTGGGATGTCATTT
>scaffold12915|size1505.noN.1505	252	273	151856-4
GAGTACGAGGTCAGATAGGCACAAGGTGTAAGCATGGTAACATGTTCAGCTGATGTGTACTA
>scaffold218|size214758.3.40503	11219	11240	152604-4
TAATTGTTATTCCGGTTACAGGCTGAGTTTAACTCGTTGCTTTTTGCACCACAGACTGAGTA
>scaffold33|size423512.3.9105	436	457	152770-4
ATTCAGAAATGTTCCCGTTTCAGTGGTTAAATGAGTACTAGTGATGCAAACGTGCGAAGTTG
>scaffold73|size323815.3.82312	50751	50772	152904-4
CACGAAAATTTGCGGTTTCACGAGGAATACAAACCGCATATAACCCCTCTTTCCTGGTCGCT
>scaffold9105|size2426.noN.2426	1810	1831	153254-4
ACTCTTAGTGCTGGATCACTCAGCTCTTGTGTCAATGAAGAACACAGCTAGCTATGAAAATT
>153438-4	TTAATGTGAATTGCAGGACACA
>scaffold294|size190044.10.10141	5407	5428	153798-4
GGAAATAAGATTTCCGGTTTCAGACTGATTATTTAGCTGGGGTCAAAGAGTCACCGTTGTTT
>scaffold36|size409148.3.40078	19091	19112	154026-4
TTCACCTGAAAAAATCCTACTGGAAGCATTCTCACGGCCGATGGACTTGCTCTTTAGTAGTT
>154086-4	GTTATAAGATGTCGCGCTGAAC
>scaffold338|size178297.17.53017	32150	32171	154096-4
ACAGGTTAAAATGAAAATCAACCTGGTATAAATAGTCCACAGAGTGGTAGGTTTACATGCTG
>scaffold24948|size1070.noN.1070	458	479	154449-4
AGATAGCTGGTTCTCCCCGAAATAGCTTTAGGGCTAGCCCTGTATCAAACCTTTTGGAGGTA
>154632-4	GTAGAGCACTGAATATCCGCGG
>scaffold622|size128626.0.11064	6810	6831	154843-4
ACTATATATATATTTTTCCGGTTTCAAAATTCGGTTAAAGTGATCCTGCCGGTTGTTTTATT
>scaffold1761|size60689.2.4316	1980	2001	154861-4
CACCGTAATCTTAGCGGTGATGCACCCTCAGGCAGCGGTTACATCAGCGTTTCGTCATATTC
>scaffold303|size187565.11.22674	5241	5262	154909-4
AACCTGTAACCCCCTGTAATCTCTCTATATATAAAGCGCTAACTTTGCGTGTCTGTCTGTTT
>scaffold1582|size66370.18.2020	293	314	155064-4
GACTCGGGGAATCCGACTGTCTAATTAAAACAGAGGAGACAGATGGTCCTTGCGGACGTTTA
>scaffold531|size140842.3.15635	12286	12307	155148-4
GAAACTGAACGTTGACCCAATCACCCGTGACCTGATCAACGTCATGCTTGAGACCCCATATG
>scaffold1629|size64838.4.10095	6776	6797	155222-4
CGAGCGAAAATTTTCCGTTTCACATGATACACATACATGACTCAATCTCAAGCCGACTGCTC
>scaffold201|size227241.7.10840	4156	4177	155244-4
GAAGTCATGGAGGGAATACTTGGGCGACAAAGTGCAGGTAGATGCATGTGCCCGGTTAGCTC
>155497-4	TCAGTCGGTAGAGCACCAGACT
>155529-4	TCAGTCGGTAGAGCACCAGACT
>scaffold1582|size66370.16.9422	8880	8901	155646-4
AATACATGCAAATAAACCCTGACTTTTGAAAGGGTGCAATTATTAGAGCAAATCAATCACTT
>scaffold652|size126252.4.35204	8178	8199	155883-4
CAATATTTTCCCTGTTCCACTGTAGCCAAATAAAGCAGACAAAAACGTGCAAAATTCTGTTG
>scaffold1080|size88719.2.10890	5490	5511	155895-4
ATTTGAAAAAATTCCTGTTTCAGTAGTTTTATTCAAAGAAACCACTCGGCCGTACTGCAGTT
>scaffold593|size132959.0.18660	4777	4798	156144-4
AACATAGTGTAGTTCACATAGCAGTGATTCACTCCTTCTGACCATAGCGCTGTTGGACGTTA
>156199-4	TTATGGTCAGAAGGAGTGAACT
>156446-4	TTATGGTCAGAAGGAGTGAACT
>156466-4	TTATGGTCAGAAGGAGTGAACT
>scaffold27102|size1037.noN.1037	480	501	156511-4
GATAAACCCGGGAAACTGGGCCTAATACCCCATATGCCTCGAGGACGCATGTCCTTGAGGTG
>scaffold1894|size56752.9.13880	6965	6986	156612-4
TTTGTCTCCAATTTCCTGTTTCATATGATGCACTTAACCATCTTACTGTGGGTCATTTGTTT
>scaffold696|size121523.4.52184	6181	6202	156658-4
AGACGTCGCTTTTATACGTATCCTGAAATTTCCATGCCAGAACTCGCTAGGCAACTTCATTG
>scaffold531|size140842.3.15635	10020	10041	156685-4
AGAAAGTGCTTGTGCTTAAATGCATCGCCAACGCCGGAATTGACCTGTCTGTCTATGAACTC
>scaffold1169|size83623.2.22754	6671	6692	156756-4
TCTATGACGTGTTGGGAACGTGGCATATTCGTTTTTCTAGGGATTCCTGGCATTATCAAATG
>scaffold9823|size2077.noN.2077	871	892	156991-4
ACAGTCCCGTACGGGTAAGTTTGATAGACTCAGAGAGGCACCTGAGTAGGGCGGGGCACGTG
>scaffold2797|size36212.2.10619	5240	5261	157079-4
TCCGAATTTTTTTCTGTTTCTCGAAGAGTTCTTAAAGAATGAGCGAAGGTACTGTGTTACTA
>scaffold540|size139845.7.12490	6282	6303	157152-4
TAAAAAAAGATAATGTTTCAGCGCTTCATTAATAACTTTTCATATTACTGAGATGGTCACTA
>scaffold268|size199177.7.62058	61087	61108	157285-4
GTATTTTTTCCCGTTTCACATTTTTTTGATAAGTGGGTGCTAGGGGCTGGGGACGGTCGCTC
>157336-4	CTCGATGGTCGTTGATGTATAG
>scaffold725|size117483.23.9091	3169	3190	157398-4
TCATCTCTTGATATACCGACATTGTGATAGGTGCCCCCCCCCACCCAACTACATTTTCACTC
>scaffold23957|size1088.noN.1088	534	555	157952-4
ATTTAATTGCAAATTAAAAGGTTAACAAGATTTAAAATAATAAAAATAGAGTAGGATAAATA
>158014-4	ATATAAGTCTGTTGGGTTCATA
>158644-4	ATATAAGTCTGTTGGGTTCATA
>scaffold3152|size30544.0.11022	7511	7532	158919-4
AAGCAGGACTAAATACGTTACACATAGCGATGGGACACCGTGGAAAAGCAGTGGAGGTGTTT
>159138-4	TTGAACCGGTGTTGTGTCCCCC
>scaffold1582|size66370.17.1551	1005	1026	159298-4
CGCCGATATTCCGAAAAAGTGTCTGCCCTATCAACCTGATGGTAGTCTATTAGTCTACCATG
>159692-4	ATGGTTATTACGGGTAACGGAG
>scaffold205|size225330.11.28951	16635	16656	160207-4
ATACAATGAGTACCGCTGGTCCAACGTGTGGATGGTGATGGCTCCAACTGAGGACGTCGATC
>scaffold582|size134098.17.5826	1898	1919	160222-4
GACCCTGTTCTTGCTCGCCGCGGATCTCAAGTTGACTGCATCACGATGCCGCAGGATGCATT
>scaffold1437|size71911.7.10115	2567	2588	160592-4
TAGAGATTACGTAAGAAACTACTACAGTCCAAACGTGAGCAATTCGAGCTATTAAAGTGATG
>160661-4	ATGTAAAGGACTTCACCATTGC
>160770-4	ATGTAAAGGACTTCACCATTGC
>scaffold119|size282362.20.17035	6019	6040	160814-4
TTTTGGAGAATATTTCTGTTTCAGCATCTTTATATGTGAAGCAAATAGGTCTTAAGGCAGTC
>160978-4	GTCATAAACCATTCTTTGCTGT
>scaffold1325|size76625.3.16874	15246	15267	161014-4
TGACTGCTACACATCTTCTGAACATCTTACTGTAACTGCTTAATGTTTGTTGATGGTGTTTT
>scaffold2648|size38596.0.8842	1549	1570	161337-4
ACTTCTGCATAACACAAGTGAGAATATATCTTTTATCAATATAGGCGAGGAATATCGAGATC
>scaffold1421|size72466.2.43620	21385	21406	161504-4
AGTCGCAAAAATTTCAGTTTCAACTGGTGCATAAAAGTGACAAAATATAGCAGCCATTGTTA
>scaffold1362|size74939.6.2789	1016	1037	161510-4
AAAAGCTATGGCTGAACTAGTGAACATTCTGTCGTTTGTACAAAAGTCTTTGGAGGATTTTG
>scaffold1404|size73118.4.16837	16134	16155	161889-4
GCAAGCCCTCTCACTTGGGAAAAATACTTCCCTGCCCATTTGAAGATGTTGCAGCTCATGTC
>scaffold1085|size88565.16.4055	3502	3523	162119-4
AGTCAGACGACGGGAGTGGCCAAGGACGCAGACATAACAAAATGATAACACAGCAGCCAGTC
>162233-4	GTCAGAGAAACCGCGAGCATGC
>scaffold907|size100027.6.5551	1144	1165	162243-4
TACCCGTGCCAGGTACGATTCACTGCTAATGGGGGCCATCCATAGAAGGTTCGTCTGCGGTA
>scaffold1991|size53477.10.5805	4880	4901	162321-4
GCACACAGTTCCAGTTTCAATGCGCATATAAGAGAAAGTGCTAAGTATTCCCTGGTGCAATG
>scaffold2031|size52503.0.18195	2554	2575	162369-4
ATTTATGCATATTTCCTGTTTCATGTTAGTCATTTCTATCTTGACCTATCAAGTAGAAGGTT
>scaffold11977|size1601.noN.1601	599	620	162378-4
TTGACAACATAATTGACGTTTCGAGTCGTACTCTTAAGCAAAAGTATGGCATTCAAGTGCTT
>scaffold290|size191028.9.64856	17450	17471	162453-4
ATCCCCTCTGGCTTCATTGAAGATCAAAGCAGAGGCCATTTGCAGTACGCATTGTACTGATA
>162556-4	TACGCGTCGTTCCGATTCTGTA
>scaffold26|size435901.25.10008	1125	1146	162751-4
CGCGTTGTATACCGAGCAAAGGCACTGTGATATAAGAGTGGGTCTGTACAACATCGCTAGTT
>scaffold17740|size1240.noN.1240	646	667	162964-4
TATCAGAAAAATTCCCGTTTCACACTGCCATTTAAAGTAATTCGGAATAAGTGGCCGAAGTT
>scaffold1902|size56446.11.4146	413	434	162986-4
CTACCATTTTGATCATGATTTGTTGGAAAATTCCGGGTGCTGTCTTGATCCCCAACGGCATG
>scaffold3758|size23152.2.11148	1306	1327	163086-4
AATTTCAGCACGTTACCGTTCCCTCAAAAAGATGTTAGCAGCGGTCTCTACACGAATTGGTT
>163091-4	TTGGAAACGATATCTCACGGTC
>scaffold234|size210057.2.22894	4063	4084	163132-4
GAGAACGTGAAATCGCCGGAGGGGAACCTGAGAGAGTTGACGTAACCGGGTAACTAAGTTTC
>scaffold898|size100698.7.6319	4384	4405	163217-4
TGTTACGAAGCTTACCGTTTCCGGGTGGCATCTTCTGGAACCCAACAATGCATTCCCCGTTG
>scaffold5391|size10489.noN.10489	6191	6212	163432-4
ATGTTGTCTATTATACGGAACGCAGCTCAATGAGATCATGGCTTTTGGCACGGATGGTGTTT
>scaffold671|size124364.6.25372	14931	14952	163502-4
AAGTATTTTTTTGCGGTTAATCAATCTAACTATGAGGATACGCGTGCATTCGACTTCTGTTC
>scaffold200|size227541.12.13063	10380	10401	163634-4
GCGTTAACAACACGTGGCCGGCAACGCCGTAGGTCGGTCGATCGAAACAATGCACGTCGTTG
>scaffold343|size177553.5.30141	10123	10144	164152-4
TCGCAGTTCGTGTTCCCTTAAAGTCCAAAAGCCCTTCGTTAGGGGCCGCTTTCCTGACAGTG
>scaffold761|size113556.10.4154	562	583	164217-4
GCTACATATCAATCCAACGTGGACTCCACGCAAACTGGACGAGCACACAGCCAGCGTCATTC
>scaffold2921|size33962.2.18096	6805	6826	164366-4
AAGAAAAAGGTTTCCGGTTTTGCCGAAAGCTTCTTAATCAGATGTTTCAACTCTTGTTCCTG
>scaffold6506|size6081.1.1578	694	715	164563-4
AGCACCGTTATCAGATATTTTTTATCAATGGACCCTTTTCTTTACGGAGATATCATTTGTTG
>scaffold1354|size75220.1.26888	19418	19439	164576-4
CATGATATGAAATTCGTTGTGATTCTTCAATCAAGTTTGAGGGCTGAATGGTAGTACTGATG
>scaffold5671|size9154.noN.9154	5324	5345	164711-4
CGTGTCTTGACATGTTAGGGTAGCGCTTTATAAAGGCGATCCCACTAGGGAACGATTCAGTC
>165381-4	GTCGTAGTTTTCATGGCTTGGT
>scaffold2761|size36725.2.6862	1311	1332	165382-4
AGGAGCCAAGATTCGTCGTTCTCATGAAGAAGATCGAAAAGGAACGTGAGGAGAAGAGGCTG
>scaffold2|size755755.6.49868	47115	47136	165423-4
CTTGGTTGATATACGGTATTCCTCCGATATTGACCGGAACGAGAGGACCAAGTGAAGCGTTC
>scaffold1582|size66370.17.1551	1008	1029	165654-4
CGATATTCCGAAAAAGTGTCTGCCCTATCAACCTGATGGTAGTCTATTAGTCTACCATGGTT
>scaffold22133|size1124.noN.1124	286	307	165677-4
TTGCACAATGGGCGAAAGCCTGATGCAGCGACGCCGCGTGAGTGAAGAAGTATTTCGGTATG
>scaffold442|size157039.21.35796	11945	11966	165967-4
TGATCTTTGATCTTTGGTCCGACCGAGGGGTATAAAAAGCCGGAGGGCTTCTCAATTGAATC
>scaffold742|size115654.5.6782	3839	3860	165981-4
CGGCCCCGCCCCCTTTCGAGCCTATATAAGGCCGGCGATCTCTTAATAGGTTTTTATTGTTG
>scaffold636|size127573.11.10263	3875	3896	166087-4
GAACAGTGCGGTATACGGTGCACTGACTCAAACAATAGACGTGGGCACTGGATCAGACGGTC
>166488-4	TCTTGAGATGGCACCTATTGCA
>scaffold1582|size66370.16.9422	7374	7395	166518-4
ATTGTTCACCCACTAATAGGGAACGTGAGCTGGGTTTAGACCGTCGTGAGACAGGTTAGTTT
>scaffold907|size100027.6.5551	1414	1435	166750-4
TACCCGTGCCAAATACGATTCATGGTTAATAGGACCAGCGTAGAGAGGTTTTGACGATGGTT
>scaffold1589|size66064.1.13097	10639	10660	167226-4
TTCCCTACGATCCAACGGCGAGATGGCCGAGCGGTCTAAGGCGCTGGTTTAAGGCACCAGTC
>167290-4	TCCCTTCGGGGGCGTGGGTTCG
>167409-4	TCCCTTCGGGGGCGTGGGTTCG
>scaffold544|size139470.0.35860	20131	20152	167512-4
AAACCCGCGCATTGTACGTAGCCCTGTTAGGATACTAAGCAGAGGTTTTCGCTAATTCACTT
>scaffold1378|size74322.6.20196	5874	5895	167802-4
GTGCGAAATACGAGTCATCTGTAAGTGGAGTCAATGGGGCAGACCTACAACATCAGTTGTTG
>167813-4	TGGTTCGTCAAGTAGTTTGTAG
>scaffold594|size132927.17.8670	3274	3295	167956-4
GATATAACTTGTTCTGATTTGATGCTTTGTTAACTGCTGTTATATCGCCGCAGTACGTGTTC
>scaffold84|size308287.3.58347	53965	53986	168064-4
AGCCCTGAATCACGTCCGATTCATATCTGAAATGACTCAGATTTAGAGGAGAAAAAACGATT
>scaffold10857|size1780.noN.1780	382	403	168087-4
TTCACTGACGCACACCGCGTCACACTATTGGCGCACCTTCGGTGTTGGGGATAACTGTAGTC
>168415-4	GTCGTGAAGTACCTAGTAGAAC
>scaffold3532|size25602.1.3022	2166	2187	168640-4
AGATTTGGCAAAACCCCGTTTCAGGTCCTCCATAAGGAATGACAGGATTTGTGCCACTGTTT
>scaffold1502|size69078.2.25378	21588	21609	168670-4
GTGGCTGATAAAGCCTTTGCGTGGTCCGGAGTCGGAGGGTTATCTGATCAAAACTTCCCTTC
>scaffold4801|size13902.noN.13902	11558	11579	168793-4
ATCCTGTGCGTGAACTACTTACGCAAAACAAAGCAAGCAGGCGATAAAACTCCCGGGGCATG
>169259-4	ATGCTGCTGACTGGTAGTGAGC
>scaffold1582|size66370.19.2221	332	353	169419-4
GGGGAAAGAAGACCCTGTTGAGCTTGATTCTAGTTTGACATTGTGAAGAGTCATGAGAGGTG
>scaffold941|size97892.2.10414	9173	9194	170123-4
CCGCGCATTGTACGTAGCTCTGTTAGATTAGTACCCAGAGGTTTTTATGACTTTAATTCATT
>scaffold455|size154848.14.17783	7902	7923	170222-4
CTTAAATAATGTTTGCGTTTGAGAATGAACTCTTCAGCGACTGAGTACACAGAATGTTGCTG
>170232-4	CTGATGACGTTGAACCAGCAAC
>170559-4	CTGATGACGTTGAACCAGCAAC
>170956-4	CTGATGACGTTGAACCAGCAAC
>scaffold171|size241265.14.9869	8719	8740	171185-4
GTTGATCTTGAATGTGATCTCTGTGTTTTGTCAATACCTCCCATGGGGTTCGGCCATTACTA
>scaffold6569|size5872.1.2925	870	891	171712-4
AACACGTGCGATATAAGCGGCAATTCATATATATACATTCGTCTCAGGGCAACTACTCGGTC
>scaffold110|size291185.20.51401	38903	38924	171804-4
ATACCCGTCGCATATACGACGTCACGAAAAGGTACCTTGAGCGAATGCGTCACTTTGGGCTA
>171823-4	CTACTCTCTGTATCTCACATTC
>172324-4	CTACTCTCTGTATCTCACATTC
>scaffold3281|size28785.4.18646	9945	9966	172548-4
AATTACGGTACTGATTAAGAGCCCTATAAAAGAACGTTCTGACGTGGTGGTGCTCTTCATTT
>scaffold1093|size88043.1.14646	8168	8189	172673-4
GGTCTCCAAGGTGAACAGCCCCTAGTCGATAGAATAATGTAGGTAAGTGAAGTCGGCAAATT
>scaffold551|size138773.5.41794	10660	10681	172798-4
ACATGGGCTCCTGTGGTGTAGCGGTTATCACGTCTGCTTCACACGCAGAAGGTCGCCGGTTC
>scaffold1958|size54704.1.18182	8023	8044	173157-4
TCCCGTCACGTATACGACGCGTCGAGAAGGGGCCTTGGGCAAGGACACTGTGTAGGGTGGTG
>scaffold18900|size1204.noN.1204	566	587	173199-4
CAAAAGCTACCCTGGGGATAACAGGCTGATCTCGCCCAAGAGTTCACATCGACGGCGAGGTT
>173329-4	TTTGGCACCTCGATGTCGGCTC
>scaffold683|size123183.6.47649	23488	23509	173470-4
GTTTTGACTTGATGTTTTGATAAGCCATTAGCAAGGCGAGGGTAGGTGGGGTTTCAGTAGTG
>scaffold840|size105398.12.11370	5208	5229	173572-4
CCTAGCCCGTCACATATGCGACGCATTGAAAAGGGACTTTGGGGGAAGCTATAGGACTGTTT
>173580-4	TTTGTTAGGCGGGTTAGTAGGG
>scaffold66|size334699.7.22608	1814	1835	173773-4
CGATCTGTGTATAGCTCCTGCAGTTCAATATGAAACAGGTGAGCAACAATGTCAGGCCGATC
>scaffold1582|size66370.16.9422	8845	8866	174055-4
ACGTCCTTTTGGATAACTGCGGTAATTCTGGAGCTAATACATGCAAATAAACCCTGACTTTT
>scaffold152|size255329.9.18066	11424	11445	174137-4
AAAAGAAAATTTCCCGTTTCAACAGCGATACTTATAATGATCGAGATGGTCCGGTGTTAGTA
>scaffold15|size507353.3.94795	8588	8609	174674-4
ATTTTAAGAAAGTTGCTGTTTCAACTTTTAAAGATAAAACCGAGGACTCCCTCTCTTTGTTG
>174677-4	TTGTACAGATCACAACAACACC
>scaffold698|size121108.5.6181	4331	4352	174931-4
TTCCTCGTACTTTTTTGTTTCAAAGAATGTTCATAACTCGAGTGGAGGGCAAGTATGGGATT
>scaffold1103|size87428.5.11248	8191	8212	175039-4
GAGAGAAAAATTTTACGGTTTCAATTGCCATATTTGTAAACAGCATTCCGAACCTGTCGATC
>175398-4	ATCAACCTGGGTTTCGACTTTT
>175465-4	ATCAACCTGGGTTTCGACTTTT
>175496-4	ATCAACCTGGGTTTCGACTTTT
>scaffold27102|size1037.noN.1037	301	322	175524-4
TATATTCTTGCAAAAGAAAAAACGAAATACAACAACGAAGAGTTTGATCCTGGCTCAGGATG
>175737-4	ATGAACGCTAGCGACAGGCTTA
>scaffold1993|size53430.6.22729	10401	10422	176242-4
TAAATGGCTTACATACCATAGCTTATATAAGCCACTAATAAGCCGAGGGCAAGCGGGGTCTC
>scaffold4480|size16381.4.2922	2040	2061	176537-4
TCTAGCGCTTTGAGCGTTTCCTTATACCATTCTGACAACTTGTGCGCGGACGTTGCGAAGTC
>176938-4	TCGCATGGTAGACCGTTAGACT
>177015-4	TCGCATGGTAGACCGTTAGACT
>scaffold61|size337683.11.40287	20151	20172	177040-4
AGCGTTTTTCGGTTTCAATTAGGCTATTTAACTGTAGTGTAATCACTGATTACCCGATAATA
>scaffold1057|size90700.3.50445	28302	28323	177050-4
TCAAGAAAAAAATCCGGTTTCACGTGTACCATATAAGCGCGCTAAGAGTTTCCTCGGTGTTA
>scaffold42|size394175.10.24364	3245	3266	177283-4
CTGCGTGTGGTGTTTGGTCCGACAGAGGGGTATAAATAGCCGGAGGGCTTCTCAGCCGATTC
>scaffold1|size953448.47.9692	3433	3454	177381-4
CTGCTGATTTCCCGTTGCAACGTGGGTTCATAAGCGCGGCCTCCGCCATCCCATTTCAGTTG
>177439-4	TTGGTATCGTCTACTTTTAGGA
>177793-4	TTGGTATCGTCTACTTTTAGGA
>scaffold1935|size55664.1.1250	623	644	178153-4
CGCGAAGAGGATAGAGGGCAGACGGAAGAGCTCGCCATCTTCAATGGCTCCTATTGCTAGTG
>scaffold116|size285720.14.3672	1564	1585	178182-4
TTGATAATAATTTTCTGTTTCATACGAAGGATAAATGGCGAACGTGTTTGTGCAAAAAGTTA
>scaffold6280|size6759.0.2265	244	265	178225-4
ACCGTCATCAAATATTTTTTATCAAAGAATATCCCTTTTCTTTACGGAGATATCATTTGCTG
>scaffold613|size130076.11.12400	685	706	178387-4
CTTACATTTTTCCTGTTTCTGTTACCAAAGTTAAAGTCGTCCGCAGAAATTCATCCTTGCTG
>178388-4	TGGTTACTGCTTATAATAAAGC
>scaffold1254|size79762.7.39098	18023	18044	178420-4
TAAACTCAGACTCACGAAGGGGTACACGGTCCGCTCCATGCTCGGGTATCTATGCCCTGATA
>scaffold2596|size39439.10.5204	754	775	178448-4
TGCACAATTGCGGTTTCAAGGAGTTTTAAAAAGCGTAGGACAAGGTCCTCAGTTTTTTGATT
>178581-4	TTGAGCTTGACGGAAACAGAAA
>scaffold663|size125142.7.6731	3976	3997	178722-4
ATTTGAAAAAAGCCCGTTTCAGTTGCACAAGAAGTTGTCGGTTGTACAGATGGCATGTTCTC
>178874-4	TCGCAAAGAGACTGACATGAAG
>scaffold1063|size90179.2.14668	2463	2484	179018-4
ATGCCTAGTGGCTGGTTGCAAAGAGGATGGTGTCCAGCTGGTCATCCAGGGTGCGCGGCATC
>scaffold34|size422287.15.20945	348	369	179234-4
CAACGAGTCGCACCTGATTGATTCTGTCAGCGCTATATGCTCAGTTTAAAGATTGAGCCATG
>179260-4	ATGCATGTCGAGTTCATCTTTG
>scaffold253|size203920.12.26003	13506	13527	179417-4
CTAACCTGTGTCGAGTGCGATACACGGGCGAATGGGCCTGATGGAGAGTGCCAACCACTGTT
>scaffold402|size165995.1.80418	13146	13167	179489-4
TTCCCTGGAAATTCCCGTTTCAAGTAATCTTTAATTGTGCAAATTTATGAGTGGCGTGGTTT
>scaffold638|size127304.1.22371	17085	17106	180120-4
TATATGAGATTGCCGTTTCAACCGACATATTTAATCAGACGTCAGACGTGGTGACCTTAGTG
>scaffold8810|size2634.0.2053	1051	1072	180208-4
TGATATGGGCACACTTGTTCCTGAATACCGCATATGCAAAGCCCAATCCACGCGGGTCGATC
>180295-4	ATCACTTTGTCGTCCAAGTTTG
>180424-4	ATCACTTTGTCGTCCAAGTTTG
>scaffold2927|size33841.0.32580	3446	3467	180483-4
TGCTTATAAGCTATGGCATATAAGCCGATAAGAAGGCGACGGCAAGTGGGGTCTCGGTAGTG
>scaffold15|size507353.20.43379	35885	35906	180562-4
TAGCGAATTGTTTCCCGTTTCAAATTCTGTTAATAATGAATGAGTAATGGGCATTACCGATA
>scaffold2163|size48987.0.15999	15195	15216	181011-4
GTGGTCCCGCACAGATCGATGAATCAGCAGCCGGCCTCGGCTCGGCTGTGAAACGCGCACTC
>scaffold1076|size88940.5.21935	10229	10250	181151-4
TGGTTGATGAAGCGTCGTGTGTGGTCCGGAGTCGGAGGGTTATCTGAACAAAACTTCCCTTC
>scaffold9823|size2077.noN.2077	613	634	181175-4
GTTGCTTCACGCTGGCGAGGTTAAGGGCTTTAGGCCCGTGAGCCGGAGCGAGAGCGAGTCTG
>scaffold121|size280967.1.13523	10495	10516	181181-4
AACCCATAACATATACGATGCATAGAAAAGGCCTAGCCTGCAGGGTCTGGGTGGAGGTGTTG
>scaffold1014|size93194.2.30129	4561	4582	181465-4
TTCGGACGGGAAAAACCAATTGGGAACATGTCAACAGCAACACTATCGGGATACCAACACTT
>181503-4	TTGAATGTCGTGGTAACTCCCG
>scaffold267|size199547.3.10777	9370	9391	181552-4
ACTCAGCAGGTTCCCGTTCCTCATTTTCCTCAAGACCGATTTCTCGTAAAGCCGCACCAGTT
>181602-4	TTCTTCTAGACTGAATCACGGC
>181718-4	TTCTTCTAGACTGAATCACGGC
>scaffold238|size208548.2.29277	3551	3572	181835-4
AGGCGAAGCACTCGTAGTACAGATAATTGGTAAACTCGTAATTGATAATCTTCATGAAATTT
>181957-4	TTCTCAGTCTGGGTTGGAGAAG
>scaffold2056|size51876.4.1935	506	527	182159-4
TTGTTTTCGACCGGAAATATCACATATTGAAATAGTCAAATAGTTATTGGGGCCCAAATTTG
>scaffold2605|size39290.2.13717	7325	7346	182595-4
TTGTACATCTGAGTGCTGATAAGATGGCATAAAAGTCGAGGGAAAACGGGATCTCGGTGGTG
>scaffold3010|size32576.3.14962	10095	10116	182735-4
TGAGTGCTGATAAGCTATGGCATATAGGCCATTAAGAAGGCGAGGGCAGGGTCTCGGTAGTG
>scaffold402|size165995.2.6695	4868	4889	182866-4
TAACGACGGCTTCTCATCTCACCAATCCGATTTAAATCAAGAAATATACGGGCTATGTTCTT
>scaffold603|size131272.5.51080	29848	29869	182879-4
TGATCTTTGATCTTTGGTCCGACCGAGGGGTATAAATAGCCGGAGGGCTTCTCAGTCGGTTC
>scaffold234|size210057.2.22894	3987	4008	182891-4
TAGATATAGACGCGAATTCGATAGCAAACAAGTACTGTGAAGGAAAGTTGCAAAGAACTTTG
>182935-4	TTGAAGAGAGAGTTCAAGAGAA
>scaffold4576|size15563.1.13200	8192	8213	183094-4
TCAAAAGATTTTCCGTTTCATACTGTCTATTTGACACCTCAAAAGCTATGTTTCCGCCGTTG
>183293-4	TGATTTCCTGGATTTACTCTTC
>scaffold3421|size27046.5.1043	387	408	183407-4
AAAAATTTAATGTTTTTTTGAAGAGTATTTAAAAATGGTTCAAATCATCCATCAATTGCCTA
>183448-4	CTAAAGGGGAGTAAGTTGTAGT
>scaffold10354|size1908.noN.1908	266	287	183462-4
ACCGCAAACCGACACAGGTAGATGAGGAGAGAATCCTAAGGCCAACGGGAGAAGGGTTGTTA
>scaffold531|size140842.3.15635	10557	10578	183721-4
AGATGATGGTCAAACTCGACACCGTCTTCTCGGGAATGTGGCACAAATACCTCTTCCAGTTC
>183873-4	TTCGGAATCACTCAGCAGAACA
>183889-4	TTCGGAATCACTCAGCAGAACA
>scaffold2344|size44704.2.2395	1681	1702	183934-4
ATTTTCAATTTTTTGTCGTTTCATAAGCATAGGATCACCCCCGACAGCACGAACGAACGTTC
>scaffold134|size271923.8.24206	3231	3252	183936-4
AACCGGAAATTTTCCTGTTTCTGCACTGATTTATCTATCGATCCTTCCACTTCTTCGGATTC
>scaffold1949|size54980.3.32336	26094	26115	183962-4
CTTACGAATTTTTCCGGTTTCTCTGACTCTTGAAGTACTCGCTGGAGGTTTTATTGATGATT
>scaffold22617|size1114.noN.1114	511	532	184166-4
GGCTGCAACCCGCCTGCATGAAGTCGGAATTGCTAGTAATCGCGGATCAGCATGCCGCGGTG
>184576-4	TGAATACGTTCCCGGGCCTTGT
>scaffold22133|size1124.noN.1124	216	237	184674-4
TATCAGCAGGGAAGAAAGGCCTATATGGGAGATGACGGTACCTGACCAAGAAGCCCCGGCTA
>scaffold1148|size84884.0.21302	839	860	184873-4
GAGATTGAGTTTACGGTTTCAGTCGTAGTATAAACTTACGGCAGTATCATTAACAAGAATTA
>scaffold1662|size63814.2.12598	4102	4123	185009-4
TTGTTCATGAAAAACCAGTTTCAGTCTAAGTTAATGAGGAAACACGAAAAAAAAAATTAGTC
>scaffold529|size141415.7.17986	16712	16733	185117-3
AAATGTCTGGAGACGAGTCTGGTGCCAACTAACCGACCCAGAAATGGTGAAAGACTCAGTTG
>scaffold1832|size58419.3.17086	15485	15506	185608-3
AATTTTGAAGTTTACCGTTTCAACGTTCACATTTAAATTACTCAACTGATCGCATCAGCATT
>185616-3	TTTCCAAGAGATTCCCGATAGG
>scaffold2554|size40112.2.8232	7070	7091	186131-3
CTCAAAGAAAAATGCGTTTCAGGACATTATTGAAATTCAAAAGGATGCTATATCAGCTGGTT
>scaffold236|size209655.2.23014	5098	5119	186490-3
GGGACAGGTTCATGGGATGGAATCGTGTCATTCCCGCTAACCTCCTCAGACAGTAGCCATTT
>scaffold157|size252121.0.69391	57967	57988	186491-3
GGAGTTTTGCAAGAACTTTGTGAGATTTCCTGTTTCATACTGTGAAGATAAATACCGGTAAG
>scaffold35|size411520.36.9910	208	229	186542-3
GATCTTGATAGAGGTTTGAAATGCCCACTGTTGGTGAAAGTAATCCCATCCCTTCACTCTTC
>scaffold13|size515214.16.32753	24787	24808	186704-3
AAATTGTAACTTTTACTGTTTCATCGTCTCAACTTATAAGAGGAGAAGCATAGCAAACAGTC
>scaffold43|size388747.11.15823	13650	13671	186970-3
CATCGATGGCCGCAACGCTGTTCCTGAGCTGGAAACTGTCATAAAATCCTTTCTGAGCGATA
>scaffold305|size186098.4.10536	8881	8902	187061-3
TTAGGGAATTTTTCCTGTTTCATCCCTTATTTTTGTGGATCTCGTTTTGAGATGGTCTAGTA
>scaffold2761|size36725.2.6862	1500	1521	187335-3
TGCTCTACAAGATCGACATCGAAGATGTTGTCGTGTTGTTCGACGGAGTTGAGGCCAACATC
>187556-3	ATCAAGCTCTCGCATCTGTACA
>scaffold6498|size6099.noN.6099	3858	3879	187835-3
TCTCTGAATTTTTCCTGTTTCAGCTTGCATGTATTAGCCCGAAACTTCCCATGGGAGCGGTT
>scaffold11|size524082.15.38677	34551	34572	188319-3
TTTTCAAAAATTTTGTGTTTCAGCCTCTCAATATAGGCGCAACCGCGACTTGATAGACAGTA
>scaffold2049|size51991.0.24900	21037	21058	188480-3
TGTTAGAATTATTTTCCGTTTCAATGACCATAGAATAGCTACCCCATTTGGAAGTATGAATT
>scaffold5753|size8815.0.7071	4756	4777	188885-3
CATCTCGAGGGAGAGCCCTGGACCACCACCGTCTATGTACCCAAGACTTGCACTGTGTATTG
>scaffold139|size266895.7.33985	22811	22832	189154-3
GTTGTGTTTTTTTTTGTGCTTCAAAGTTAAAATATCTCGGATTCTATCGGGTGCTTTTCATT
>189159-3	TTGGTCCAATCGTCATGTACCT
>189477-3	TTGGTCCAATCGTCATGTACCT
>scaffold459|size153794.1.24935	2082	2103	189903-3
GGAGCCTTCTTGGGTAAAGGCAGAACAATAGCATGCTTCCATCTAAGAGGAACTTCGGCATA
>scaffold3140|size30731.2.7568	3963	3984	190020-3
GAAATAGCGCCGTACAATACCCAATTAACTTCGAAAGTGCTGTTTGATTGCAAATATTGATA
>190072-3	TACCTTTGAAGAACTTTAGGAA
>scaffold300|size188528.0.65004	45532	45553	190118-3
TTTTGCAGATTTTCATGTTTCATGTTGACCATATTACAGCTTAAAGATAAATGGCCGTACTA
>190136-3	CTACAAGGGTTTTCGTAAGATG
>scaffold1620|size65244.6.29167	21975	21996	190212-3
ATAGTATAAGTTTCCGCTTCAAGTCACTATCATTCGGAAATGGCCCTAGAATTAGTCCATTC
>190496-3	TCATCGCGGAAAAGTTGCTGCC
>scaffold20376|size1163.noN.1163	308	329	190517-3
ACGTGAAATGTAGCCGCTCAACGGCTGAACTGCGTCGCGAACTGGTAGTCTTGAGTGAGTTC
>scaffold6548|size5936.noN.5936	2463	2484	190527-3
TCATTGAAATTCCCCGTTCTCTCGAATCTACAAGTGAACGTTTTGTTGCTTTTTCAGCAATC
>191230-3	TCTCGGACGAACTCGTTTCAGA
>191255-3	TCTCGGACGAACTCGTTTCAGA
>scaffold9823|size2077.noN.2077	297	318	191499-3
CCAAATCCTGACAAACTCTGAATGCGCGTAGATACAGTCCGGGAGTGAGTCGTCGGGTGCTA
>scaffold1330|size76327.0.74761	16760	16781	191845-3
GCGTGTCAAAAAGGGCCAATCTGCGCCTTCACTGTAATCGACTTCTTCTGCCAAGTTTTGAT
>scaffold10354|size1908.noN.1908	1296	1317	191859-3
TACCTGAAACCTTGTGCTTACAAGCAGTCAGAGCACGTTAAAGTGTGATGGCGTACCTTTTG
>192007-3	TGTAGAATGGTCCGGCGAGTTA
>192230-3	TGTAGAATGGTCCGGCGAGTTA
>192242-3	TGTAGAATGGTCCGGCGAGTTA
>scaffold1582|size66370.16.9422	6960	6981	192264-3
TATTCGGTGAGGAGAGAATTGAGCTCCGGCTCTTTTTTCTTTGTTTTAAGCAAAGCCACCTG
>scaffold20298|size1165.noN.1165	378	399	192546-3
CGAACGGCGAGTCCGATGGCTGACACGGTCAATATTCCGTGACTTCCGCATGGGGCGACGTG
>scaffold1329|size76328.3.21155	13308	13329	192613-3
TCACCTCAGTTTTTTCTGTTTCAAGTAAATATTTTCACTGTGTCCGGGGAAGGAAGCCATTC
>192756-3	TCTGTTTGTGGTCGTATGTGCG
>193073-3	TCTGTTTGTGGTCGTATGTGCG
>193133-3	TCTGTTTGTGGTCGTATGTGCG
>193220-3	TCTGTTTGTGGTCGTATGTGCG
>scaffold1109|size87039.0.22699	13715	13736	194040-3
TGATTTCTAGAAAATATCGGTTTCAAATTCTTTATGTAATGATCATCTCCTCCCGATAGGTT
>194622-3	GTTGGTATAATGCTAGAGCCAT
>194830-3	GTTGGTATAATGCTAGAGCCAT
>scaffold1409|size73021.0.20250	6310	6331	194984-3
TCATTCGAAGTGATTTGTGAGGATTGCGAAGGGAACTCCAATTTAGCCGTTGCGGAGAGATA
>scaffold2596|size39439.10.5204	760	781	195143-3
AATATTTGCACAATTGCGGTTTCAAGGAGTTTTAAAAAGCGTAGGACAAGGTCCTCAGTTTT
>scaffold2333|size44985.6.5021	4070	4091	195382-3
TCTGTTGAACTTTCGCTGTTTCTAATAGCCTACCAGTGTTGGGGTCACCAGTGCTTCTAATT
>scaffold259|size202427.0.29150	11404	11425	195489-3
GATCCTGTGAGATTCCGGTTTCATGAGGAAGTGAAACGGAAGATGAATCTGGGTAACCGATT
>195582-3	TTGGTCGGTGCTTACCGAAGAA
>scaffold2852|size35354.6.5658	4821	4842	195832-3
AGCCATGACAGGTTCATGGAATGAAATCGTTTCATTCTTCACTAACCTTCCAGACAGCAGTC
>195888-3	TCATTTCGTTTTCTTGCCTGAT
>scaffold1514|size68787.4.16639	9372	9393	196011-3
AGGGATAGTATTTGCTGTTTTAAAATGACGTTTTTTTATCACAATCTAGTTAGATAAATATT
>scaffold2137|size49657.0.24515	5046	5067	196479-3
TATAAATAAGAAGGATAAGATAAGATACTACCGTGTGATCGGACTTATCAGGTGCTTCACTA
>196488-3	CTACGTCGATTTCGTGAGAGGC
>scaffold1582|size66370.16.9422	7437	7458	196519-3
ACCCTACTGTTGACTAATTGTTGCGATAGTAATCCTGCTTAGTACGAGAGGAACAGCAGGTT
>scaffold1220|size81516.9.13720	12033	12054	196630-3
TAGCCATGACACGTGAAAAGATCACAATTGAGAAGGCGATTACAAGCGCGATCTCGTTCGTG
>scaffold1582|size66370.16.9422	7568	7589	196808-3
TGAACGCCTCTAAGTCAGAATCCCACCTAGTCAAGGCAGCGATAACTTTGTTTCCCGGTGTC
>scaffold564|size137437.1.114554	87782	87803	196915-3
TGACCACTCAAAATCGCGGTTTCAGCAGAAATTCTTCCCTCGAAAATTGTAGTGATAGTATT
>scaffold685|size123020.5.17961	760	781	196970-3
GTCTTCACTTTGGGACCGTGAACTCTGCTTGCTCAGTCGGTTGTTCGATGTTTACTGTCATC
>scaffold1582|size66370.16.9422	7369	7390	197190-3
GTTGGATTGTTCACCCACTAATAGGGAACGTGAGCTGGGTTTAGACCGTCGTGAGACAGGTT
>197242-3	GTTAGTTTTACCCTACTGTTGA
>scaffold561|size137748.12.6770	221	242	197311-3
ATTACGGTCCCATATTCAAGTATAGGTCGTACGTACATTTACATACTGTTACTACTGGCATA
>scaffold9823|size2077.noN.2077	349	370	197795-3
GGTTGCTACGTGAGGTAAAGCTACTGATAGGATGCGGGGGCTTCATCGCCTGCCAAATCCTG
>scaffold850|size104931.6.58471	9217	9238	198075-3
TTCAAAATAAGCAAGAACAAGTATAATAGGAAAAGGTAGGAGCAACGAAAATAAATGCGCTA
>scaffold105|size294063.1.20346	12030	12051	198146-3
TCCTAGGTATATGTATAAGCGGTCTGTAGAAACTTGCTTAGGTGGTGTAACGAACACAACTG
>scaffold4138|size19358.0.1055	280	301	198287-3
AGGCTGACTCCCGGGGCGCCTAGCAGCTGCCTCACACACGTAGCTTCCCTAGCGCTCTCCTC
>198385-3	TCCCCAGCAGAGACGTGTGCAG
>scaffold849|size104954.2.57332	45965	45986	198479-3
CTCTCTCGCCTCCCGCCCCCTCGAAAAGGTATATAAAGGAGGGAAGAAACTGGTCACTGGTT
>scaffold7196|size4529.noN.4529	3853	3874	198692-3
ACAGGCTGATCATTCCCAAGAGTCCATATCGACGGAATGGTTTGGCACCTCGATGTCGGCTC
>scaffold207|size222819.31.25431	17137	17158	198970-3
ATAATTTTTGTTGGAAATAAGTTTTGCATATAAAACGTAGCCCCGGTACCAGCATACCGTTT
>scaffold386|size169288.1.46420	32910	32931	199216-3
CTCAAATAGAAAATACGTTTCAGCACCAGCTGACCATCATCTGGATGGAACCTTCCATATTA
>199444-3	TTAGTCACTCTCAAGAAGTTGC
>scaffold11104|size1733.noN.1733	290	311	199772-3
TTCTTGGAGTCGATACGAACGTGATTAACGGGATCAAGACTATAAAAAATCAATGAAGAGTT
>scaffold7196|size4529.noN.4529	2255	2276	199815-3
AAGCTTCGTCGTCTAAAGGGGAACAGCCCAGAACGACGTCTAAGGACCCTAAGCGTGTGCTA
>scaffold485|size149019.10.47028	46178	46199	199836-3
TACATTCAGCTGGCACATCTCGAAGAATTGTCCATGTACGACTCTCTATAAATCTCGGCATG
>scaffold1582|size66370.16.9422	7349	7370	200171-3
CGAAGCAGAATTCGCCAAGCGTTGGATTGTTCACCCACTAATAGGGAACGTGAGCTGGGTTT
>scaffold1773|size60419.1.23962	1472	1493	200576-3
GGACCGAATTTTCCTGTTTCAGCCTCACTAAAAACGTTTTTGCTAATTCTGTTTTCCTGTTA
>scaffold1582|size66370.19.2221	206	227	201140-3
TCGGTGAGGAGAGAATTGAGCTCCGGCTCTTTTTTCTTTGTTTTAAGCAAAGCCACCTGGTG
>scaffold1137|size85425.2.19681	15463	15484	201227-3
GGCTCGTCGATTATGAAGATAGCTTGCTGGGAAAGGCTTGGTGTGGGGTATTTTGTGGCATA
>scaffold530|size141287.10.4074	895	916	201396-3
ACAAAAACTTTCCCGTTTCACAAGTTGTATAAGAGGGTTTGCAAGACCAACAATCAATGATT
>201591-3	ATTATATCATGACTAGAGAATT
>scaffold1681|size63373.12.13757	8191	8212	201795-3
AGCAACTTCGCTGGATCATGTATAGTGTAATACAATGAACCTTTGCGTAAAGGAAATCGATG
>scaffold2|size755755.51.38051	7643	7664	201931-3
TGCTGCTCTCACTTCGCAGTTTAGCTTTTAGAGAGCTTCAAGAGTACGCCTAGGGGCGGATA
>scaffold20376|size1163.noN.1163	351	372	202116-3
ATTTATTGGGTTTAAAGGGAGCGCAGGCTGATTATTAAGCGTGACGTGAAATGTAGCCGCTC
>scaffold2427|size42890.1.5161	1052	1073	202131-3
CCACGGAAACTACCGTTTCACTATCTTAATTTAGGCTCATACATTTTACTAAGCCTCTGTTT
>scaffold26|size435901.17.75799	45383	45404	202374-3
CCGAATATACGGAGCACCACAATGTAGTAGAGGTGGTTGTGGATTCTCAACCCAATTGTGCT
>scaffold277|size195068.21.11003	1440	1461	202508-3
CCGGCTAGAGTAAGCAATCAGGTGTTTTCCCTGGGTTTTTGGGTTTGATTGCAACAGGCATG
>scaffold260|size202183.3.33196	1213	1234	202631-3
AAATTTTTGTTCAGAAAAGTATCATTTGTTCCAAAGGAGTTGTGACGGTTCGTCGATTATTA
>scaffold19|size471396.28.37517	15841	15862	203020-3
CTACTCGTCACATATACGACGCACTGAGAAGAGGCTTTGGGCAAGAACGAAAGGAGTTGGTA
>scaffold117|size283494.1.26494	13340	13361	203220-3
AAAACCGCGCATTGTACGTAGCTCTGACAGACCGGTACTCAGAGGTTTTTGCTTTATCAGTT
>scaffold60|size338627.30.8198	3841	3862	203263-3
TTAACCATCCTTGCATCGATCTCTTTATATTGTTGTATTGTTTTGTTAGTCTAATACATGTT
>scaffold169|size243194.4.124539	122440	122461	203291-3
TGTATACACTAGACTTGAAGAGATGGTAGCATCTCTAGGATTCTACAGTACAGTTCGCTATC
>scaffold356|size174334.18.9776	1640	1661	203683-3
GTCCATGTGAGTGCTGATAAGCTGTGGCATTTAAGACATTGAGAAGGCGAGGGAGGGCAATT
>scaffold1582|size66370.16.9422	7150	7171	203738-3
AGGGCAAAAGCTCGCTTGATCTTGACTTTCAGTACGAGTACAGACCGCGAAAGCGTGGCCTA
>scaffold129|size276253.7.49589	4015	4036	203927-3
TCCACGACATTCCTGTTTCAAAGTATCTTCTTAAGCGTTTCTATGTAACAGTGCAGGTATTT
>scaffold1539|size67847.13.5347	496	517	204165-3
ATCCAAAAATTTTCATGTTTCACCTATTCACTATAGGATGCGGTGTGTAAGGCTAGTCAATT
>scaffold2232|size47448.3.5209	3108	3129	204511-3
GCGGATCGATCTCGGTCAGACCACCCCGACGAGGAGGTTGGCCAGGAGTGGTGTGGTTAGTC
>scaffold1266|size79358.11.20262	9733	9754	205119-3
ATTTTTAGATGTTCCTGCTGCTTCATTTATTTTTCTGTCGACGGGGCACGTGGTCATTCTTC
>205141-3	TCTCATTATGAACTCAAGAGCC
>scaffold1937|size55598.8.25525	21739	21760	205475-3
TTGCAATAACTTTTTCTGTTTGCCTTTTTCTATAAATCGACGAAAAGAACTGGAGACGGCTC
>scaffold1582|size66370.16.9422	7018	7039	205522-3
CCTGGTGGCATTGCGACTCTCGCCGAAGACAGTGTCAGGCGGGGAGTTTGACTGGGGCGGTA
>205541-3	GTACATCTGTCAAACCGTAACG
>scaffold205|size225330.11.28951	16886	16907	205670-3
TGAGATGAGAGGCCCTAATCCCCTCCCGGCTCCCACTTAAGATGAATGTGATATGGGGCATG
>scaffold559|size138005.6.17386	4977	4998	206038-3
GTACGCAAATTCGCCGTTTCAAGCCAATCTTATAAAGGATTCGCAAGATCATCCTGTTGTTG
>scaffold528|size141510.9.10685	7498	7519	206043-3
CTAGTTTTACTTGTTTTGAAAATTGGCTTTCTTACAATATGGATTTAGATCAATATGAGATA
>scaffold205|size225330.11.28951	16562	16583	206165-3
GGGTGAAGACGACACGACTGACGACCGCTTGAACCGAGGCAGCCGCTTAGGACGACGAGATG
>scaffold412|size164058.8.13022	4372	4393	206370-3
TACGCCCGGATCTCTGGTTCGGCGAACTGTACCGTGGTGGGTTCAAAGATGCACGATCGATT
>scaffold129|size276253.8.90050	86300	86321	206391-3
TCAGAATGCTCATTAACCAAATGGTATCAGCTGGTCAAGACATTCGCATTGCGCAAGACGCG
>scaffold531|size140842.3.15635	12284	12305	206648-3
CTGAAACTGAACGTTGACCCAATCACCCGTGACCTGATCAACGTCATGCTTGAGACCCCATA
>scaffold4210|size18705.1.12752	5611	5632	206731-3
CGGCGTCTGCAGTCCTTCCTAACCGCGGCGGCTGTCTGAAAGTTGGCTGCTGTGAGTTCGTC
>scaffold325|size182556.10.8574	1690	1711	207603-3
TGTCGGTATCCGCTAAGGAGTGTGTAAAAACTCACCTGCTGAATCAACTAGCCCTGAAAATG
>scaffold1362|size74939.8.17527	4358	4379	207626-3
AGCGAAAGATACGTCCCAGAGTAGCTTGATATTGAAAGCTATCACTTAACATCAAGATGGTA
>scaffold4365|size17218.0.12330	7452	7473	207787-3
AAGCGAATTTTCGCGTTTCGACATAGTCTAGTAACAGTTTAGTGGCTCGCACAAAATTAATC
>scaffold1782|size60076.7.3709	1563	1584	208151-3
CGCCGACCTCCCAGGGACAAAACCATGTTGGACCCGCGGATTATTCTGTTAGCTGCAGTATA
>scaffold849|size104954.0.2308	558	579	208152-3
CTCTCGCTGCCCCGCCCACTCCGAAAGGTATAAAAGGGAGTCGCTGGTGTGTTGAATTGGTC
>scaffold17740|size1240.noN.1240	647	668	208218-3
ATCAGAAAAATTCCCGTTTCACACTGCCATTTAAAGTAATTCGGAATAAGTGGCCGAAGTTC
>scaffold1715|size62267.4.19938	7811	7832	208313-3
GCAGTCTTCCCTACGAGGCAAAGAATCTTCCACAGCGAACTTCTGGCCCTCCCTCAGTGGTC
>208338-3	GTCTCGATCCGCAGGGCAAAGG
>scaffold1502|size69078.2.25378	24164	24185	208473-3
TGAATAGTTATGGCATACATGGCGGTAGGTGAGTGATTGTTTTACGTTGGGAAGGTCCCTTT
>208582-3	TTCGGGTCGAACAATTCTGGCG
>scaffold2080|size51143.4.6026	4164	4185	208586-3
GAAAGGAATAATCTCCGCTTCAACAGTGCGATAAATATCGTAGTTCCTGAGTGAGCGCGGTG
>209076-3	GTGCAAGGATTATGATAAGCAA
>209446-3	GTGCAAGGATTATGATAAGCAA
>scaffold64|size335085.10.12578	3995	4016	209970-3
TGCTCACGCTGATGCTGGACTAGTGACAAGACTGCCTTGTGGACGTTTTCAGGTGTGTGCTT
>scaffold1737|size61570.2.32145	11527	11548	210024-3
TAACCACGTTTTTGTCTTGTCATTATCAGAAAACAAGATGAGTAGATATGGTAGTTCTCATT
>210543-3	ATTTCTGATCTGCGGACTCCTG
>scaffold702|size120832.7.14759	6826	6847	210558-3
GTTAGTTCAACCATTCATCAAGTAGAAACGGAGTTGGTGGATCTACGTGCACAGCGTTACTG
>scaffold66|size334699.7.22608	2687	2708	210757-3
CGAGTGCGAAGTGGACAGCTGGACACAGAGTGGTGTCTAAGCATCGACCCCACCTTGTGATG
>scaffold585|size133820.4.10103	7164	7185	210884-3
AAGAACCCTTCTTAAGAGGGTCGGATTAAGCTTTGTACTTTTCTCGAACAAAAATTGCGATA
>scaffold60|size338627.18.18940	17641	17662	210993-3
ATCATTTTGTTCGTTTCAAAGTTCAAATATAGTCATCGCTCTAGGTTATTACATCTCTAATA
>211137-3	TATATCAAACCACTCTAGAGCA
>scaffold145|size261365.23.40188	25123	25144	211740-3
TTCCCTTTGCTCTTACGAATCATTCCTTGACGGGACGTCAAACCAGTTAGCAAACAATACTC
>scaffold474|size150303.5.45147	26645	26666	211907-3
ATTGTTTGCGGCGAACACGAAAAGGGTTTGCATTCGCGTAGTGAAGCGTGGGGGTATAGCTC
>scaffold1711|size62427.4.7522	3856	3877	211943-3
TGGTAATAACATTACTGTTTTATGGCTCCCATTTGTAACGTTTGGTCTACTCCTTTCTAATG
>scaffold6258|size6824.1.2967	467	488	212019-3
TTCCCGAACCTTCCCGTTTTCCACATAGACGATAAGGTCAGCATTTTGAATTGACGATAGTC
>scaffold1497|size69426.0.9024	5779	5800	212275-3
GGGTTGGTAAATCCCGTTTTATCTGGTGTATTTTGCTTTCTTATCATCGCTCGTTTATAATA
>212299-3	ATACTTGAGACTTATTTCTGAA
>213545-3	ATACTTGAGACTTATTTCTGAA
>scaffold4884|size13376.0.11060	10090	10111	213832-3
TTGACGAACTTCCGGTTTCAGCTCTCCTATATAGGAGAGCTGGCAGAGGCTGTGCAGTATTG
>214165-3	TGTTGTATCCCACTCGTGTGCG
>214267-3	TGTTGTATCCCACTCGTGTGCG
>214717-3	TGTTGTATCCCACTCGTGTGCG
>scaffold10354|size1908.noN.1908	1387	1408	214853-3
ACCATCCAAGCCTAAATACTACCTGATGACCGATAGAGGAGCAGTACCGTGAGGGAAAGGTG
>scaffold2861|size35155.6.13955	3749	3770	214876-3
TCGATGTTTCTATGTTTGATTACAGCTCAAAAAGCTTTACATTTTTGTAAATAATTTTAGTT
>215054-3	GTTAGAATATTTGTTTTTGAAA
>scaffold1167|size83717.4.32364	18002	18023	215058-3
CTTTTGTAGTCAGGAAGATTTTCTGCACCGTCTTTCCATGGTAGTTGACTATAGTAACGATC
>215077-3	TCTTCTTTCTTCTGAATGGTGC
>scaffold129|size276253.5.33566	26816	26837	215373-3
GCATGCACATCAAGTTGGCCCGGATAGTTGCCAAACTTGTCGGAGTTTTTAGGATTCCATTC
>scaffold5274|size11034.1.2840	410	431	215749-3
GACACATCTTAGAACTAGTTTCCGCACTTGTTGTCTCAGCTTAGGTATCCAGTACTGTGATC
>scaffold2031|size52503.0.18195	2559	2580	215892-3
TGCATATTTCCTGTTTCATGTTAGTCATTTCTATCTTGACCTATCAAGTAGAAGGTTAGTTA
>scaffold90|size305917.23.55680	4241	4262	216070-3
TGCAACGCTATGACACAACTGAGCCGGGTATCAGCCTGGTCATTTCAGATACGCGTCTTGTA
>scaffold954|size96932.5.11213	6445	6466	216280-3
ACTTTTGCAATTTTCCTGTTTCAACTTAGCAATGAAGTGAACAGAGTAATGGGGACACAGTA
>216329-3	GTACTGTTTACCGATTTACCTC
>scaffold146|size259240.4.138590	42536	42557	216489-3
CCTTGACCCTGCAGTGTCGCCTCCCTGCCCCCTCCGTCATTTTCTAGTCTCTCATTCCATAG
>scaffold2761|size36725.2.6862	1083	1104	216522-3
GCGTTGTGATGAAGAAGCTCACCATGCCTTTCAGGCTTCCTACGATTCAGTTCCACGAAATG
>scaffold434|size158399.1.31666	18413	18434	216636-3
AAGGGATGGATCAAGGACAAAGAGATATCGAGTGGTTTTGCTAATATCTAGCGGGAGTGATA
>216673-3	ATACATGCAAACACACTCCGAA
>scaffold18|size486171.19.14796	3055	3076	216717-3
CCACAATGTACGGAGCTTGCGGTGATGGGTTCAAAGGAATGGTTGAGGATCGTTAGACGTTG
>216739-3	TTGTAGAGTTGCCTTCACACGC
>scaffold1663|size63811.2.24813	16285	16306	217039-3
CAGCAGCTCGCATCGCGACACTCTTCAACGAGTTCATGGAGGTCGGTTTGATTTCATTATTG
>217421-3	TTGAGCTCGATTCAGACGTGGT
>217748-3	TTGAGCTCGATTCAGACGTGGT
>scaffold259|size202427.3.50749	28712	28733	217850-3
TGTAATTATTTCCCTTGAACGGGGAATTCCTAGTAAGTGTCAGTCATCAGCTCACGCTGATT
>218002-3	TTACGTCCCTGCCATTTGTACA
>scaffold1144|size85154.7.10911	2302	2323	218347-3
ATTTCTGTAATATTTCCCGTTTCATCAGTTCTTGAAATAGCCTGTCTCGGTCCAGTGTTATT
>218609-3	TTTATTTTCAGGGTCGCGACCT
>scaffold340|size178067.3.5295	2489	2510	218698-3
GAGCATTTGTTGATAGCTGATTAATTGTTATCATTCGTCGATATCATTAGTAAGTTTCATTC
>scaffold922|size99075.7.33959	3434	3455	218783-3
AGTGCCGGCGAGGCATCCCGTCGATCTGGCAAGTTGTGCAACGTTGGAAATGGTAAGTATTT
>218808-3	TTGGATCGGAGACGGCCTGGGT
>scaffold611|size130287.16.5792	311	332	219198-3
GCGGTCGGATAAGTTTTGCTAATAACGATATCAAAACAAAAAGAAACCGTGATCTTTCACTT
>219376-3	TTAATCGCAAACTCTGCTGGGT
>scaffold495|size147682.1.22397	6094	6115	219468-3
TTCACGAATACTTCCCGTTTCAAGCTAGGCTTATGAGCATATCTCTCGATCATTAACGAATG
>219572-3	TGTAATCTTGCAGTAATGGCAT
>219836-3	TGTAATCTTGCAGTAATGGCAT
>scaffold12|size515383.21.6810	4412	4433	220096-3
TTTCCGTCGATGTTACGGCGCGTAATTGCTATGTGCGGTCGGTCGGCCGCCGGGCAGTGCTA
>220274-3	CTAGGGCTTTTGACTGGGAAGC
>220645-3	CTAGGGCTTTTGACTGGGAAGC
>scaffold1506|size68924.6.17511	7317	7338	221104-3
GCCACGTGGCATGTAGAGACAAGGCGCTCATATATAAAGTTGCATCGGCGTCAATGTTGGTT
>scaffold1708|size62493.3.25891	2511	2532	221360-3
TTTTTGACAATTCCTCTTTCAATCAGGGAATATCCCATTTCTATCATTGCCACGGCTGGATC
>scaffold2525|size40700.4.11704	7500	7521	221555-3
TGGCGTCATATCTTAAAAAAGGAGGAAAACTTGGATCTGCCTTTGGAGATTCCGATGATTTC
>scaffold2848|size35441.4.10671	2684	2705	221625-3
GCAATAAAGGCACGATGAGTTACTACGTGTCCAGATGTCTGAGGAGTGACCATGGATCAGTA
>scaffold1740|size61398.0.17983	749	770	221705-3
AGTGAAGTGTTGCTAAACCCTAATGATTCACAACTGATTTGATAGGAAAAGTTATGGCATTG
>scaffold3129|size30856.4.7620	1462	1483	221967-3
TTTGCATGGATTTTCCCGTTTCAGTCACCATATTTCCGGTACCGACTATGGATAATTGGATT
>scaffold871|size103314.8.2211	1660	1681	222056-3
ATCCAGGAAATGATCCGAGAATGCACACCAATCAAGGAGAGCTTAGTAATTAGCTTTTGATG
>scaffold2770|size36606.1.29489	22613	22634	222211-3
GTAGTAATTAAGTAGAAGCCGCAGCCTCGTATGTGGGCACCAATGGTGTAGCGGTATCATTG
>222326-3	TGTACCCTCCCACGGTACAGAC
>scaffold1568|size66795.1.14774	14216	14237	222833-3
ACGTTTCTATCACCCTTCTATGCTGGCCTTTCATTTGTTGTGATTAGACTAATCGAACCATC
>scaffold19|size471396.1.41480	40625	40646	223030-3
AACTCGCGGAATATACGGAGCACCACAATATAATAAAGCTGGTTGCGGACCAGGAGTTGATC
>scaffold84|size308287.6.11882	6216	6237	223077-3
CACATTTTTGAACCACGGTGAATGCAAACATTTCCTTGGAGAGACTCTCCCCTTCCCTACTC
>scaffold228|size211610.11.54210	37659	37680	223487-3
CGCGCCATATTTTTGATCTCTGAGAGGTATATAAAGTCCGCCATTTGATTGCTCTGTTAGTC
>scaffold440|size157666.7.13161	1608	1629	223911-3
TTTTCAGGAATTTTGTGTTTCATACCGTACATATATGTGTAGGTCAGGGAGGGTCGTTGGTT
>224731-3	GTTTGTATCCGTTACGGAGTGT
>225018-3	GTTTGTATCCGTTACGGAGTGT
>225410-3	GTTTGTATCCGTTACGGAGTGT
>scaffold1348|size75491.4.30776	22363	22384	225433-3
AGAGTAGTGGAAGTACCGCCAGCAATGTGACCAAGTGAACTTTGGTGGCGGCCAGGCGCATG
>scaffold3068|size31750.7.11613	6358	6379	225446-3
GCTCAACACGTTGTACGTGTGAGTGCTGATAAGCTATGACATGTAAACCGTACAAGTCATTC
>scaffold268|size199177.7.62058	61083	61104	225810-3
AAAAGTATTTTTTCCCGTTTCACATTTTTTTGATAAGTGGGTGCTAGGGGCTGGGGACGGTC
>226195-3	GTCGCTCGATGGTCGTTGATGT
>226353-3	GTCGCTCGATGGTCGTTGATGT
>scaffold531|size140842.3.15635	10803	10824	226413-3
TCATGCTTTACTTCCGCCACAAGGGCATGGACTATGCTGTTCTCCCGATTGACGAGAAGATC
>scaffold1582|size66370.16.9422	8832	8853	226674-3
TCATTTATTCGGAACGTCCTTTTGGATAACTGCGGTAATTCTGGAGCTAATACATGCAAATA
>scaffold1063|size90179.2.14668	5302	5323	227438-3
TTGTCGTCTCAGACAAAGAGACGACGACATAGTGACATGGGACGTCGCAGTAGGCAACGATA
>scaffold17360|size1254.noN.1254	504	525	228877-3
CCCATACGTTTCGTTCTACCTCCGGACAAAAGAAGAAGCGGATTGGAGTAGGGTAGGAGATT
>scaffold177|size239414.3.26247	23622	23643	228904-3
CCTGGCGCAGTTGGTGTGCGCGGCGCTATTGCCTAAGACGTCACAAGTTCGGTTTTTCGGTG
>scaffold1582|size66370.16.9422	7384	7405	228956-3
CACTAATAGGGAACGTGAGCTGGGTTTAGACCGTCGTGAGACAGGTTAGTTTTACCCTACTG
>229113-3	CTGTTGACTAATTGTTGCGATA
>229196-3	CTGTTGACTAATTGTTGCGATA
>scaffold531|size140842.3.15635	11301	11322	229204-3
TGCACTACACCTCAAGACCAATGACCTTCTTCCGATTCTTCAGCGGTGAGAGGAAGTACATC
>229248-3	ATCACTGAGACTGAGCTGAAGA
>scaffold470|size150792.5.69205	11141	11162	229376-3
CCTTGGTTGAAGTAATAGGCAGCTCAATGATACTAACACAATTAATACACGTATATCATGGC
>scaffold4300|size17898.noN.17898	5212	5233	229413-3
AAACAGTTCGAGATACTCCGCAGGAAGACAAGGAATGGGGAAATGGTGGTGGTAAGGCAATA
>229438-3	TAGACGATAGGGTTTCCTTTAA
>229563-3	TAGACGATAGGGTTTCCTTTAA
>229744-3	TAGACGATAGGGTTTCCTTTAA
>scaffold4680|size14774.1.8613	6863	6884	229951-3
CAAGTAAAGTTTTGGCGCGAAAGTTTTTCCGCCCAGAGCCCAGCGCCAGGAGGGTCCCATTT
>scaffold1217|size81584.0.16886	4715	4736	230028-3
TGCAGTGATTTTTTCGGTTTCATCCTTAGATAGATTACAGAGAGTAGGCAGACTGGGCAATA
>scaffold416|size163047.8.8855	2030	2051	230188-3
TTTTTCCTACTGTTTAATGACCTGCATTTTAACTATTAGATTACAAAAGTAGAGTATTACTT
>230848-3	CTTGAGATTTGGGAATTAGAAT
>scaffold234|size210057.2.22894	3985	4006	231126-3
GCTAGATATAGACGCGAATTCGATAGCAAACAAGTACTGTGAAGGAAAGTTGCAAAGAACTT
>scaffold1226|size81067.4.29819	1386	1407	231128-3
CTATATCGCATAACGTGTCCGGCTCACCTGATCTTCGATTTCTTGGCGTAATTAACGGCATC
>scaffold3464|size26430.3.13865	7972	7993	231137-3
GCAAACGTGAGCTATTATCTGTGAGCGGCTGTTGGCGCACTCTTGTCACCGGTCCCGTGGTG
>scaffold390|size168354.18.18705	17990	18011	231192-3
CCGTCCGATCTGGCAAGTTAAGCAACGTTGGGCCTGGTTAGTACTTGGATCGGAGACGGCTT
>scaffold455|size154848.16.4758	3793	3814	231279-3
CTAAATAAAATTTGCGTTTCAATATAAACTCTTTCAGCGGATAAGCACGTCCAATGTTGCTG
>scaffold4071|size19914.0.15761	6320	6341	231330-3
AAAGGAGCGCAAAGTACGTCACAGCCTTGCGATAGTAACTGTAGGATCAAAGTTTAGAAGTT
>scaffold105|size294063.1.20346	7350	7371	231369-3
GGTATAAACCTTTCCGTTTCAATTACCCTTGAAATACACAGGTGAATACTGTAGAGTTGGTT
>scaffold87|size306865.5.7489	6447	6468	231549-3
AGTGTGGACATGTTATCACAGGGTGCTGTAGACATCCCCTTTAACGGATTGCCCGCCCACTT
>scaffold304|size187381.16.34504	13204	13225	231763-3
AGTAAGTTTTTTTCGGTTTCATACAAGTTTTATCAAATTACTCGAAAATCCCCGAGACAGTG
>scaffold1994|size53405.2.18924	10540	10561	231823-3
TTCTGGCAAATTCCCGTTTCAGGTCTTCCATAAGAAATGAAGCCCTCGATCTCGACAGGATC
>scaffold3585|size25046.noN.25046	18195	18216	231882-3
GACATTGAATTTTCCTGCTTCAAAGAGAATATTTCCATGAACAAACGGATTTCTCATCAATT
>232263-3	ATTGACCAGGAGATATTAGCTT
>scaffold2151|size49306.5.2448	1836	1857	232554-3
GTCATCCCTGGAACAGCTCGTTGAACGACGAGTTGGTCGAGATACCGTGGTTGCAGCTATTG
>scaffold284|size191695.2.83592	78694	78715	232674-3
AATACCGCTAACTTTGCTGTTTCTGCTAGTGATTAAGAGCAGTTGAAGAGTTTAACAACTTT
>232736-3	TTGCTCATCACTTGGGAACAGT
>scaffold140|size265818.6.71521	33643	33664	232930-3
TAGTTTAGCGGTTTTCCTGTTTCAAATCGCTTATATCAGCAATAGATATGTGTCGAGTCCCA
>scaffold3137|size30743.1.17043	8013	8034	233054-3
ATGGCTATGTTTTTCCCGTTTCTGTATGAAGATATAAGGCCACAGTTGCTCTGAGGGTAGTC
>scaffold1337|size75983.1.31065	25720	25741	233219-3
CGTGACAAGTCAAACCAGTCATCCAATTCACTCGTTTTCAAAGCCAACCAGTTTGACCAATT
>scaffold81|size310677.0.99125	93873	93894	233387-3
CAGTCCCGTTGCATATACGACCCACAAAGCCATATTTCAATCAGGGCCCGCACTGAGATCAG
>scaffold4443|size16666.2.8864	4988	5009	234665-3
AATCTCCCAAGTTTTCCTGCTTCACCGACACTATGTATACCACTGATACCAAGGCATCCATT
>scaffold64|size335085.10.12578	4070	4091	234807-3
AAAGGATTGGCTCCAGTGACCGGGTCGGATGGCCTGTTAACTGATGCTTGTGCGGTTTCGTC
>scaffold8776|size2658.noN.2658	1787	1808	234891-3
TCACTCCATGTACACGTCAAAGGCTCTTTCCGTTTCGTTTCACTCAGTCCAATCACATGATA
>scaffold872|size103250.0.8532	6088	6109	235123-3
CGTAATTGCAGACCGGGAGAGTTGTGGAAAAACAGCACCGGGAGAGCGGGACCTCGGTAGTC
>235495-3	TCTGACCATAACTCCCCGAGCT
>scaffold2141|size49532.8.13174	834	855	235517-3
CCGCGGTATTTCCAGCTCCACTAGTGTAAACCGTCATTGCTGCAGTTAAAGAGTTCGTAGTT
>scaffold970|size95926.2.20882	8750	8771	235518-3
TTATCAGTACATCGGTGGTTCAGTGGTAGAATGCTCGCCTGCCACGCGGGCGGCCCGGGTTC
>scaffold20376|size1163.noN.1163	219	240	235673-3
GTGAAATGCTTAGATATCACGAAGAACTCCGATTGCGAAGGCAGCCAACAAGGCCTTTACTG
>scaffold469|size150934.10.63916	62038	62059	235871-3
CTGAGCGTTTCGGTATAAATGACTGACCCTTTATTCTTCTTGGAAATATTAGATGCTGCATG
>scaffold1718|size62210.8.9899	7639	7660	236171-3
TGGCTTGTGGCAGCCAAGCGTCCATAGCGACGTTGGTTTTTGATCCTTCGATGTCGGCTCTT
>scaffold15305|size1342.noN.1342	477	498	236428-3
GAAGGTAGTTGCTTGATCTTCTGACGCTAATTGAGCTAAAGCGATCTTAATGTACTCAGCTG
>scaffold728|size116944.1.108281	76902	76923	236675-3
TCATATCGGACAAAATTAGCGCAGAAATCAGACAGTGCATAGCACGCGCGGATTTAGCCGAT
>scaffold531|size140842.3.15635	13014	13035	236711-3
CCTTTTTTCAGAAGGACAACGAATTCTACACCCCAAAGAAGGAATACACCGACGACATCATG
>236723-3	ATGGAATTCCACAAGTCGTACC
>scaffold1002|size93827.4.35551	2060	2081	237415-3
TGAGGAAAAAAGTTTCGGTTTCAGTGCTTATTTAAAAGCAAAACTCAATAAACAGAACAATG
>scaffold17|size495895.23.15897	6056	6077	237511-3
CAGAGATTGTCCTGCGTGTATGCGCGACGAGTTTCAACGGCAATGTACAGGATGCACCATTA
>scaffold39|size406749.13.53947	49634	49655	237838-3
TAGTAGAGGTGGTTGCGGATGCGTGTCGGTATGGCGTGCCTGATTTTCTGTGTAGGAATTTC
>237865-3	TTCAATTGTGATTCGATGCCGG
>238299-3	TTCAATTGTGATTCGATGCCGG
>scaffold20376|size1163.noN.1163	622	643	238371-3
TCAGTAGGGGTTCTGAGAGGAAGGTCCCCCACATTGGAACTGAGACACGGTCCAAACTCCTA
>scaffold266|size199805.14.5522	3855	3876	238384-3
TTCACACCAACACCTTGCCCCTGAAGTCGTTTGCGGTAGACTAGGGACCACGCTTTTTGTTG
>scaffold3108|size31197.8.6360	3454	3475	239363-3
AAACCCACACATTGTACGTAGCACGGTCAGACTAATACTCAGAAGTTGTTTTAGTTCAATTC
>239666-3	TCACGTTTGGTCCTGTCTTCCT
>scaffold1337|size75983.1.31065	26966	26987	239736-3
CGTTCTTCCAACTCACATATGAATCCGAGGCAACTCGGTCTTTTCTAGTCGTTTCCACGGTT
>240273-3	GTTTTATGTGATCGGCAAGTGG
>240466-3	GTTTTATGTGATCGGCAAGTGG
>scaffold219|size214654.13.46377	35223	35244	240915-3
GACGCCGTCGACTGTGCTCCTCGAGAAGTCGGCGGCGTGCATTAAATACGTGTGATGAGATG
>240944-3	TGAGTCATGATACAGTGAGAAG
>scaffold156|size252138.6.76456	53898	53919	240956-3
TTTCCAGTCAAAGCAGCTGACTCTATGCTCCCATCCCACGGCCGTGTTGTTTTATGTGAACA
>241459-3	ACAACTGATTGCAAGGTTGCTG
>scaffold4305|size17849.1.4044	2765	2786	241555-3
GCCTGTTCTGTCACTGGGCGTCGTGGCGGGCGCCTGTGAGCCAGCTTCTAGGCAGTAGATTG
>scaffold291|size190855.5.62833	40283	40304	241932-3
TAACCCGTCACATATACGACACGTCGAAAAGCCAAAAGTCTTGGGCAAGGAGGTTGTGGGTG
>242171-3	GTGAGGATTTAGTGGGATACAG
>242308-3	GTGAGGATTTAGTGGGATACAG
>242436-3	GTGAGGATTTAGTGGGATACAG
>scaffold2397|size43383.0.30592	25290	25311	242496-3
AATCCCGTTGCATATACGACGCATACCGTCATATGCACCTACCGGAACAGCATCCCGTGCTC
>scaffold1502|size69078.2.25378	20211	20232	242533-3
ACTGCTGTGTGGTCCGGAGTTGGAGGGTTATCCATTCTGTCCCTTCGGGGAATTTCCCTCTG
>scaffold1582|size66370.16.9422	7375	7396	242734-3
TTGTTCACCCACTAATAGGGAACGTGAGCTGGGTTTAGACCGTCGTGAGACAGGTTAGTTTT
>242818-3	TTTACCCTACTGTTGACTAATT
>scaffold247|size205166.1.53278	31611	31632	242869-3
CTTTCTAAAAGTTTTCGGTTTTGGGTCGTGCTAATATAAAACAATCCCTAACCACCTAGATT
>scaffold20376|size1163.noN.1163	488	509	243073-3
GCCCTATGGGTTGTAAACTGCTTTTATAAGGGAATAAAGTGCACCACGTGTGGTGTTTTGTA
>243116-3	TAGGTACCGCATGAATAAGGAC
>scaffold956|size96749.7.10506	9132	9153	243650-3
CTACCCTATAAGGATGGTCCATCCCGCCTGACACTTGACTCAAACCTCATTCAATGAAGGTG
>scaffold6929|size5041.noN.5041	3165	3186	243710-3
GTAGGTGCATGCACTGACAGCAACTTCATCGTGCTACCCCATCCAGTTCAAGCACAGGCATC
>scaffold220|size214381.13.33928	24088	24109	243857-3
ATAGAAAAGTTACTGTTTCTTTCGTGCGCTATTTGAAGGACAACAGGGTCATTCCTTTGATT
>scaffold40|size403754.30.10280	7224	7245	244170-3
AGTAGTATAATATGTGGTGACTAGGCGGAATGGTGGCGCCTTTTATGTAATCAGAGAGATTC
>scaffold3722|size23488.2.2036	1138	1159	244246-3
TTAATATCTCGGTTCTACTGCTTGAAAATTTACTTCAAAACTAAAGGAAGAATGCCGAGATT
>scaffold390|size168354.18.18705	18022	18043	244247-3
TTACGGCCATACCACGTTGAAAGCACGCCATCCCGTCCGATCTGGCAAGTTAAGCAACGTTG
>scaffold5580|size9585.0.9258	5081	5102	244248-3
GAATGAACGTGTTTAGATCCGTTTAGTCTATTGATTGATTATAGCTACTATGGACGGTAGTA
>scaffold134|size271923.13.104037	1494	1515	244348-3
AAAGGCAAAATTTTTCGGTTTCAACCATTCTACTTAACTGCTCCAAAGTCTTCTTATCAGTC
>scaffold706|size119851.13.22634	10342	10363	244395-3
TTTGAAAAAAAATCCGCTTCACCGAGAGGATGAAGGCGTCCGCGGAGTAGTTACTTCTACTA
>244482-3	TACTGAACACAATGCATACAGC
>scaffold1582|size66370.16.9422	7727	7748	244880-3
CTCTGGTTCAATGTCGGGGCGCAAAATCACATGTTTACGACATGTATACTGGTCAAGGTGTT
>scaffold1469|size70367.7.2514	1138	1159	245587-3
TTGCTCACTGCTCCTATCCCAAATGCATCTTTCCTTTTCCACCAATTCGATCAGGCGAGATC
>scaffold432|size158577.7.62247	56632	56653	245689-3
CCTCAGTACAAAAGTAATTAAAGTTTCTACCGTATTCTACAAGACAGCACTTAACTGAGCTC
>scaffold404|size165899.5.5588	3842	3863	245724-3
CTTAATGGAGTGGAATCTCATCAAACATATCACATGAATAACAATGTGCAAAAACGTGCATA
>scaffold188|size234289.17.33281	22219	22240	245878-3
CAGATTTCTCCCCGTTGCCATACCATCCAGTTATAACCCAATTACTATTTTTACTCTTGTTT
>scaffold1082|size88667.7.27151	20087	20108	246023-3
TTCGAGGTGCTGAATCGAATGCAAAAATGACCAGGTCTTTATCTTGCCTAGAAACCGAGATA
>scaffold312|size185118.7.38675	26813	26834	246150-3
TTCACCGATGGTGCTGTAAAAGTCGACTATTCTTGCCTCGAACCCTCTTGCAGGCCCAGATA
>scaffold5753|size8815.0.7071	6214	6235	246201-3
CTCTAACCATGCGCATCCAGGGTGAGCCAAGCCGCGAGCAGAAGAAGTGGATGATGAATTTC
>scaffold11104|size1733.noN.1733	285	306	246588-3
GGAGTCGATACGAACGTGATTAACGGGATCAAGACTATAAAAAATCAATGAAGAGTTTGATC
>scaffold26|size435901.10.6200	3339	3360	246833-3
GTAAACCCGTGCGCTATACGAGGCAAGCTATAAAGGCATGCTGTGTTCCAGTCTGCGAGGTG
>scaffold129|size276253.7.49589	6497	6518	246929-3
TTTGAAACAAATATTAGGATATGATTCGCTGATTGTCATGCACTCCGCTTTTTACGTTAGTC
>scaffold1656|size63999.0.1389	734	755	247178-3
CTATCCTGTCTTATCATCCCTTATCTTACCTCGAAGCATCCAGTAAGGTCAGGACCTCATTT
>scaffold39|size406749.12.10222	7918	7939	247411-3
AAACTCGCGCAATATACGGCGCAACACAATGTAGTAGAGGTGGTTCTGGATGCGCATCGGTA
>scaffold3768|size23075.0.18069	12384	12405	248082-3
ACAACATACTTAAACAATTTACAAAAGAAGAACCGGAAATAACAATTAATAAAAAGTGCATA
>scaffold130|size273225.6.2779	2121	2142	248199-3
GATAATATTTGCGCGGTAGCGCGATGGCCGAGTGGTTAAGGCGTTGGACTTAAGTTCCAATG
>248636-3	TGGACGTAAGTCCTCGTGGGTT
>scaffold824|size107348.12.22153	14354	14375	248648-3
TAAATGTTGCTTGGGGAAAGACCATGTTCCCGCAGTCTTTCCTTGAACTGCTTGAACAAATC
>248856-3	ATCGTGCTTGTCCTTGTAGCTG
>scaffold1361|size75016.4.6671	4649	4670	248953-3
TCACCCGTTACATATACGACGCGTCGGAAAGGGACTTTGGGCAAGGATAGGGGTGGTTGGTG
>scaffold2840|size35590.1.10419	3596	3617	249142-3
ACTTACATACATTTTTATTAACATTTTTACCCTAGTGACGATAGATTTCACCTCTCCACATT
>249282-3	TTCACAGGCCATTTCGTCCGGG
>scaffold2761|size36725.1.1374	492	513	249445-3
ACTGAGAACTGTTGACACCGAATTCTATGAGAATCTTAACAACCGCGTTCTCCGATGGACTG
>scaffold1582|size66370.16.9422	7171	7192	249860-3
TTGACTTTCAGTACGAGTACAGACCGCGAAAGCGTGGCCTATCGATCCTTTTAATCCAGATA
>scaffold2141|size49532.8.13174	693	714	249899-3
AGGCGCGAAACTTATCCAATCTTTAAAAGATGAGATAGTGACTAAAAATAAAAAGACCATTC
>scaffold9823|size2077.noN.2077	231	252	250030-3
CCGTCGGCAAAAGGGTAAGAGCCCAGACCAACAGCTAAGGCCCCCAAACACGGTTTAAGTTG
>scaffold2769|size36608.1.20433	4964	4985	250076-3
CGCGCCATATTCTTGATCTCTGAGGGGTATATAAGGCCCGCCATTTGGATGGTCAAGAAGTC
>250586-3	TCTTCGTGGGAAATTCCGAGAA
>scaffold1134|size85624.3.33161	14577	14598	250590-3
ACGATCGCAACGCGACCGCATGCTACTGGGCAACTCTCCAGCCGCCCGGGGCCGACTCATTT
>scaffold92|size305415.25.15422	9418	9439	250619-3
CAACAGTGATGACGTGGAACGAGCTCATGTGGGTGCACTCATAGGCCAAAAGACCGATAATA
>scaffold131|size272966.3.12700	8689	8710	250779-3
ACAACGGCGCATGTTCAATCTGTGAGCGTGCCTCATTGGCTTAGTGGCAGAGCGTCTGTCTT
>251161-3	TTGTAAACAGAAGGTCGCTGGT
>scaffold1254|size79762.7.39098	19041	19062	251180-3
TACGTTGAAAGGTTTTTTCAAGACCGCTGAGGTGCTGGTCAATCGATTGGCTTGCTATGATT
>scaffold10354|size1908.noN.1908	624	645	251320-3
TAGGGGAGCGTCGAATACGGGGTGAAGTACGATCGGAAGGACGTGTGGACTGTATTCGAGTG
>scaffold2870|size34975.3.22547	11812	11833	251498-3
TAGTGATATGGAAAACTATTTCTTCTTATATAAAAAGCAGTCACTTTGTGGGTAGGCTAATG
>scaffold1568|size66795.1.14774	14225	14246	251585-3
TCACCCTTCTATGCTGGCCTTTCATTTGTTGTGATTAGACTAATCGAACCATCTAGTAGCTG
>scaffold2911|size34195.0.14072	6610	6631	251612-3
TTTAAAACATTTCCCGTTATGGGAACCTTTATTATTGAATAGCCTATTCATAATTGTTGATT
>scaffold1277|size78831.0.5476	1148	1169	251961-3
ACCCGTCACATATACGACGCGTCGAGAAGGAGCCCTGGGCAAGGACACGGGTATGAGTGGTG
>scaffold1254|size79762.7.39098	17499	17520	251994-3
AGTCGAGAACTGTGTACAGTTACAGTTCTTTGCCACTTGCAAAGTATAATATATACTGCATA
>scaffold1582|size66370.16.9422	7698	7719	252083-3
ATCCCTGCTGGTTGTCAAAAGCCAGATCACTCTGGTTCAATGTCGGGGCGCAAAATCACATG
>scaffold1087|size88501.5.14935	2424	2445	252100-3
TTTGTTATTATTGTGCCCAAGTACTCCCTAATGATGGGGTGACTGCGCGGTATGGTCTAGTT
>scaffold128|size276432.14.25568	19625	19646	252449-3
TTAATTGAATAAATACGGTTTCAACACTAATTTGTTTGCGGCGCGCTACAGCAGCAGCAATA
>252649-3	ATATTCTGACTGACGATATGGG
>scaffold445|size156568.0.19545	12537	12558	252698-3
ACCCGTCACATATACGACGCGTCGAAAAGGGGCTTTGGGCAAGGACACGGGGGCGGGTGGTG
>252724-3	GTGAGGTAAGCCAGGGGGTTAC
>scaffold577|size134738.11.25451	23208	23229	253479-3
CCAATTTTGCTATTTACTGTTTCAACGCTATGTAAAATTCGTCGGTTTCAATCAACACCGTT
>scaffold754|size114227.8.20948	12144	12165	253706-3
TCTCCTTCCTCTCCAGCATATACAAAGGCCACTTCGTTAGCTGTGGGCTCATTATAGCGATG
>scaffold2141|size49532.8.13174	618	639	254007-3
ACGGGTAACGGAGAATAAGTGTTCGACTACGGAGAGGGAGCCTTAGAAACGGCTACCACATC
>254804-3	ATCCAAGGAAGGCAGCAGGCGC
>scaffold3622|size24675.1.5486	3350	3371	254887-3
GAGTCATCGACCATCATTCATAGAGCGCACTTCGGCGCCCGTTGTTACAGCCGCCATAGCTC
>scaffold1969|size54476.2.10104	1603	1624	254944-3
GTTCTTTGAAAATTTCCTGTTTTAATCGACAAATTTCACGATTGCTAGGAGTAAGCCCGTTC
>scaffold6054|size7563.0.3478	2764	2785	254964-3
TTCAACAATTTTGCGTTGCAAGAACTCAATTTCGATATTTTCTTGTATGATACAAGCTATTT
>255294-3	TTCACGAAGACCGTAACAAGAG
>scaffold3979|size20860.0.9955	1907	1928	255869-3
AGCATGAAATGCGATACGCCCTTTGAATAAATTGAGAAGAAAGCTATGAAAGCCAATTATTT
>scaffold1256|size79694.0.67005	21041	21062	256228-3
CGATTCAACGACAAATAAGGTTTCCTGAATGTGGTGTAAATAAAAATTGTACGAGACTATCC
>256288-3	TCCTGAATGAAATAACATGAGA
>scaffold7196|size4529.noN.4529	3830	3851	256335-3
GGATAAAAGGTACCCCGGGGATAACAGGCTGATCATTCCCAAGAGTCCATATCGACGGAATG
>scaffold5753|size8815.0.7071	6491	6512	256535-3
CGCCTGTTCTTCAAGGTCGAAACTGCTGGACAACGTGAGAAACACGAAGCAGAGATGGAATT
>scaffold1509|size68866.6.5442	1215	1236	256567-3
GTGCCGCCAATAAGCCTTGTGGGATGTACCACATAGGCTGTAAGTCAGCGCGCGGCTGGATC
>scaffold8453|size2929.1.1821	1143	1164	257395-3
ACTTAAAATAACAGAAAGGGATGGTGCAATATTCCACAGTATTCCTATACTACGCTAAGGTG
>scaffold492|size148329.11.15289	6014	6035	257428-3
CTCCTAGCGACCCGTGGCGCATGATGGAAGCTGGCTCAATTGCCCGCGCCATATTACTGATA
>scaffold205|size225330.11.28951	18173	18194	257474-3
GGTGAGATCTTAACCCTAATCCCCACTAAAGGGTCAATGCAGGAAGTTGTGCTGATGGCATG
>scaffold1144|size85154.7.10911	2298	2319	258394-3
CTGTAATATTTCCCGTTTCATCAGTTCTTGAAATAGCCTGTCTCGGTCCAGTGTTATTTATT
>scaffold520|size142822.3.9766	3244	3265	258799-3
TCAAAGGGTTTTTCCCGTTGTAAGATGAGTTTATCTTCGCGCCGAGATCAACGGAAGCAGTG
>scaffold884|size101717.1.1671	927	948	258928-3
TTACACACAAGAAGTTGGCATGTTTAGACTTTTGTAACATCGGATCACAACGCGATCTACTG
>scaffold1798|size59633.3.5894	516	537	259501-3
TCGGTTTAATTACCTAAGTTTGAGGTACTTTCAAGATCTGACCCGATTCTATCTGTGGTCTG
>scaffold1348|size75491.4.30776	20824	20845	259768-3
TACAATATGAGAGACTGACGAAATGAGATCTCATAGGAATAAGAGACTGATGACATGAGATA
>scaffold205|size225330.17.7360	3267	3288	259769-3
CAGAAGATTTTTGCGCTTCATGACTTGCATATGTAGTTACAAGGGTCAATAGAAAAGTAATC
>scaffold4734|size14324.2.4964	3796	3817	260062-3
TGATCTTTGATCTTTGGCCCGATCGGGGGCTATAAATAGCCTGAGGGCTTCTCAGTCGATTC
>scaffold1664|size63795.4.29787	25012	25033	260362-2
CGGGCTGACCCGACCGAGGCGGGAGGGCAATACCCGCTGCCCATCACTGCGACCTGCTATTC
>scaffold226|size212313.1.17049	3204	3225	260934-2
TGTGAAGAGGTGACGGGCAAGGAGGGTAAGGGTTAGTAAGCTCATAGCAGTCATAACATTTG
>scaffold2456|size42007.9.8323	2277	2298	261085-2
CTGTCTTGTAAAATGCTGTTATCCGCTAGTCAAGTGGATAAAAGTGCGGTGCAGAGATAGTT
>261391-2	GTTTGGGCGCAGTTTCAAGACC
>261810-2	GTTTGGGCGCAGTTTCAAGACC
>scaffold1870|size57437.7.5210	4507	4528	261897-2
AGTCGAGACGAAGGGGACATCATGGTGCAAATGAAGGAGTTAGTGTTACAATGAGTGCGATA
>262112-2	ATATCACGACCTTGTAGGAAAT
>scaffold43|size388747.21.55309	37043	37064	262581-2
TTCATCCAGAATGCCGTTTCAATGTTTGGATATCAATCCCACCGCCACACTTCCCTCGGTTT
>262885-2	TTTCTAATGACTGTCGCATTCG
>scaffold727|size117233.0.35648	21305	21326	262955-2
CTTTGTTGTTCTGAACATGTTGAGATTTGCGCCTTGAAACTCCAAGTCGGTTTTTGTTAGTT
>scaffold22133|size1124.noN.1124	397	418	263076-2
CGGGGTAACGGCCCACCAAAGCGACGATCAGTAGCCGGCCTGAGAGGGTGAACGGCCACATT
>scaffold9|size546360.17.86387	85357	85378	263106-2
CGCCGTACCAGCTCCGGATACGATTCAACGGAGAAGTGGGCTCTTCGGAAAAGGCTTCAGGT
>scaffold5997|size7769.0.2486	1032	1053	263798-2
CTGCAACCCTCCCTGTCGCAACGGTAGACCACGTACATAGAGTCACTGCTAAGAACGGCATC
>263898-2	TCATGGATTGAATGTGGTTTGC
>scaffold2452|size42112.noN.42112	31312	31333	263935-2
AACAACCTGATTATGGCACAATAAGAGGCCAGAGACTGTATCGTGCGAATGCCACACCCATC
>scaffold1771|size60459.0.50795	13211	13232	263983-2
ATAGCTTTGATATTCCATAATGCAGACACAGAGACTGTATCTCGTTCAGTGTTTATGTGGTA
>264178-2	GTAACGCATTCGAACTTGGTTA
>scaffold1211|size81943.2.8578	5249	5270	264216-2
CATCACATATACGACGCGTCGAAAAGGGGCCTTAGGCAAGGATAGGGTGGGTGCTGGGGTTT
>264309-2	TTTCTAGGGGATTACTGTAACA
>scaffold625|size128425.4.9338	6253	6274	264453-2
AATTGTTCTGACTTGTAAGCCGTTCCATGATTGTTTACCCATGCGGTGCAGAAAAAACAGTC
>scaffold10329|size1913.noN.1913	1349	1370	264516-2
TCTTTGCTAAATTACCGTTTCACCGCTCTCAAAAGAGCCGTCCCGGAATCAGTTTGAAGTTG
>scaffold1897|size56675.4.10844	2562	2583	264642-2
TTGTAAGAAAAAGCAACGCGTGCGCTCAGTCGTCTCCGGATCTCCTGGGTACGTACGATATG
>scaffold39|size406749.22.57786	3740	3761	264658-2
CCCGCTGAGTATACGGAGCATAACAATGTAGTAGAGGTGGTTGTGAATGCGCGTTAGTGCTT
>scaffold1681|size63373.12.13757	3141	3162	264870-2
TAGTGGTCCCATTAGCTGCAACCGCTTGTGTAGTTGCAGTGGGTTGGACTTGGGATTGGTTC
>scaffold791|size110213.0.4321	3125	3146	265054-2
CAAGAGAAAACTACCCGTTGCAAACCGACTTCATCAGACATCAAACACTCTGCGAACTGTTT
>265339-2	TTTCCATTGAATCTCTAATGCG
>265417-2	TTTCCATTGAATCTCTAATGCG
>scaffold814|size107937.9.26666	11609	11630	265610-2
TTCGAATTAATGACGGTCGGTTAAGTTCTGTCGCAAATGATACCAAAGAGGACCCTTCACTG
>scaffold1817|size58834.1.14864	12539	12560	265714-2
ACCTACAATGTGGATACGGTAGCTGAAGAGAGCCGTCCGTTGACAGTTCACTATGGACGCTG
>scaffold429|size159662.8.20870	7211	7232	265727-2
ACACCCGTCACATATACGACGCAAAGGAAAGGTACCCCGGGTGAAGCCTTCAGGGGTTGGTG
>266060-2	GTGCTGGGGTAGTAGGGGCTAC
>scaffold643|size126965.3.20742	3242	3263	266070-2
CCTCTGAGAGGTCTCCAGTAACCATGTCGTACTAAGTCATGGTGAATAGGCCAATGCCAGTT
>scaffold2141|size49532.8.13174	720	741	266305-2
AGATGAGATAGTGACTAAAAATAAAAAGACCATTCCTATGGAACGGTCATTTCAATGAGTTG
>scaffold20376|size1163.noN.1163	318	339	266903-2
ATTAAGCGTGACGTGAAATGTAGCCGCTCAACGGCTGAACTGCGTCGCGAACTGGTAGTCTT
>266919-2	TTGAGTGAGTTCGATGTTGGCG
>scaffold64|size335085.2.19761	10597	10618	267707-2
CCTGGAGAGACTACGCAACAAACGGTCATCGTAGCGAACAGTCTTATCAAAGAAAGGTGTTC
>scaffold1889|size56843.2.8584	3812	3833	267733-2
TTTTCAAATTTTGTGTTTCAAGGAACCCTTTAATTGCTCCGAAAAAGCAATGGAGTCCGCTC
>scaffold13237|size1479.noN.1479	725	746	267948-2
CAGACAGCCAGGATGTTGGCTTAGAAGCAGCCATCATTTAAAGAAAGCGTAATAGCTCACTG
>scaffold2959|size33302.3.13061	5330	5351	268021-2
TATGATTGGCTATGTACAAGTGAGACTTGACAAGGGACGACGGCTACCACCAGTCGTGGATA
>scaffold28|size431456.9.76996	71843	71864	268034-2
CAGGGACATCCCAAAATTTCCGGATATGCTATGCTTATGAAAGTGAGTGGTATTTTTTCATG
>scaffold155|size252584.0.33041	25024	25045	268248-2
GCCTTTAACTCTACCGTTTCAGGACATCATCTAAACCAGCTTCGCTCATAAACACAGCGATT
>scaffold883|size101772.8.25096	7688	7709	268363-2
GTTCACTTACATTCTCAGCATTGTCACGCACTGGTGTGACAAGGACGAGCGCGTTGTGGATG
>268387-2	TGTGGTCGTCTATTTCGTCATT
>scaffold20|size471320.46.16757	10304	10325	268398-2
GCCGCCGCATTTTCCGGCTGCAATGAACGAAGGCGTGAAGGACTGGCTACTGGAGGACGTTC
>scaffold594|size132927.14.7022	3721	3742	268438-2
TTTACATGATATAACTTGTTCTGATTTGATGCTTTGTTAACTGCTGTTATATCGCCGCAGTA
>scaffold416|size163047.8.8855	882	903	268732-2
AATTCCCTAAGCATAACATCTAAATCGTAAAGCAACTAGAAAATAATTGAAAGGAATAGATG
>scaffold2761|size36725.0.24485	23590	23611	268809-2
ACAAAAACATGCTGTTCATGCCTATTCGATTCGTCTATAGGCATGGAATGATCAGCGACATC
>scaffold1582|size66370.16.9422	8702	8723	268925-2
GGTCTCACAACGTGTGGTCTACAATTACCTGATTGATTCTGTCAGCGCTATATGCTCAGTTT
>269107-2	TTTAAAGATTAAGCCATGCATG
>scaffold1334|size75998.9.21494	367	388	269169-2
ACTTTCAGAGTTTTATCCCGTATGACCACACAGAAATAATAAGACGCTATCTTCATGTCATA
>269249-2	TATGGGTACAACATTGTGTAGG
>scaffold16|size502612.7.98497	40209	40230	269303-2
GTAGCGGAAATTCCCGTTTCACGTTTATGGTATAAGTAGCGTTCAGAAATCCATCTCGATCT
>scaffold1586|size66216.noN.66216	27985	28006	269621-2
AAAAATTTTTGCAACAATTCAGTAATACCGTTTGGAACCAATGAAATTTTTCCCGTTTTTTC
>scaffold977|size95131.0.33097	12099	12120	269674-2
ATCGAGATAACATCGATAAGATATCGAGATAGGATTTGTTGCGAAAGTGAGGTTTAGAGTTC
>scaffold1737|size61570.2.32145	11534	11555	269939-2
GTTTTTGTCTTGTCATTATCAGAAAACAAGATGAGTAGATATGGTAGTTCTCATTTCTGATC
>scaffold64|size335085.10.12578	4234	4255	270048-2
ATTTTTGGAATATAAGAATTCTTAAATGTGGTGAAAGTAGAGGTTGTATAGGATCTGTGCTG
>scaffold690|size122455.3.13388	11154	11175	270384-2
AAGAATACTACCTCTCCCGATACGAAACAATAACAGACACTTCATCACTGGTGTGGTTAATT
>scaffold179|size237207.25.2131	330	351	270569-2
GGTGGTCGCGTGGTCCGGCGTTGAAGGGTTATCTTAAATATCGTCATTCGGGAATTCCCCTC
>scaffold1819|size58824.7.5214	1740	1761	270769-2
CGAAAATTCCCTGTTTCTCGGGAAACTCAAAAATTGTCGGAGAGCTGTGGAGGTGATAAATG
>270813-2	TGAACCTTACCGTGTAGGTGCA
>271116-2	TGAACCTTACCGTGTAGGTGCA
>scaffold1004|size93791.5.29200	2593	2614	271988-2
AATATTCTTACCATCTTGATCAATGTACCATTAGAAAGTTAGTAGATAATTACACTGGGCTG
>scaffold40|size403754.30.10280	5233	5254	272373-2
TGCAGTATATTCCTCGAGAAGGAGAGCGAGGTATTAGCGGGGCGGTTTGACCGTTCACGCTG
>272459-2	CTGAGCAAAAGCAAGTATATGA
>scaffold4514|size16076.2.4341	756	777	273078-2
CACAATTCCTCAACCCAATACACATACGATGTACTGAAAAGGGACCTTGGGCAAGACAGATG
>scaffold1837|size58324.11.10705	8931	8952	273599-2
CTCAAGTGGTTTTCCCTGTTTCAAAGGTTACAGAAAACGCTCAAGTTCCGGTCGAATCGGTT
>scaffold1081|size88698.6.23958	9804	9825	273861-2
TATAAGCAGTCGATAAGATAGCCAACATCACACATCTGATGGAGCCCTCCAGTACTCTACTT
>scaffold1173|size83434.0.25745	15313	15334	273946-2
ATGGCGGCCCGAGTGAACCGGTGAACCGCTGAGAGGAGTTTTTTGTGAGATCGACTGAGATA
>scaffold114|size288089.23.56255	14131	14152	274217-2
TCGCCCTGGAAAGACCGGACCAATACCGATCAATGATTCAGTGCTTTTTTCCAACACTATTT
>scaffold694|size121985.7.20715	18667	18688	274227-2
TTTATTTCACGGTCAATTTCGCCAGGTCTGAGCGCCCAGGTTATTTCGGTCGCCCTCGAGTC
>scaffold1282|size78653.7.12895	1984	2005	274360-2
AACCCGCGCCGCATACGTGGAGTGGACCGACAGCGCACGTTGACGTCACGAACGATCCGTTC
>274395-2	TCCGATGACGAGAACACTCAGC
>scaffold3290|size28709.0.9224	8460	8481	274406-2
TTTGAGCAAGCCGTTTCTCGTGTTTCGTTCACTACCACTTTGGCAGAGCGACCCACCAGTTA
>scaffold1582|size66370.16.9422	8882	8903	274525-2
TACATGCAAATAAACCCTGACTTTTGAAAGGGTGCAATTATTAGAGCAAATCAATCACTTTC
>scaffold636|size127573.4.40377	32324	32345	274561-2
ATCCCATAAATCTCCCCGTTATTGACTGCGTTTATTTAGTCCGTCCAGCTGTTTAAGTATTG
>scaffold20|size471320.10.13344	7483	7504	274593-2
CAGTGCTACGCTTCAACATCGCGCCTAAAAGATCGCTGACCGAGCAATTCCGATAATCGATA
>scaffold1662|size63814.3.4363	2116	2137	274818-2
CTTCACTAACAATGGTATGAACCATCCGAGGGGATCATATATTGAAGCAAGCTGCTGCGCTA
>scaffold4660|size14917.noN.14917	14138	14159	274825-2
AGAAATAAAATTCCTGTTTTTGGACGTCCCTAAAGGCCAGTCTTACTGTCCACCGCTTATTT
>scaffold52|size360119.13.13940	10035	10056	275491-2
AACTCGAATACGTCGTCAAGCTTTGGGCGTCCATATGGGCGGCTGATAAGAGGTGCCTTGTG
>scaffold1582|size66370.16.9422	7412	7433	275719-2
GACCGTCGTGAGACAGGTTAGTTTTACCCTACTGTTGACTAATTGTTGCGATAGTAATCCTG
>scaffold59|size342011.4.114723	20837	20858	275896-2
TATACATTTCGTTTCCTGTTTCTAGGAAAACCTTTTTAATACGAATTATTTAGCTGTAGATT
>scaffold3247|size29309.0.24356	684	705	275943-2
CTAATGCATTTTATTTGACGGCTAATTTATGTAAGAGCCAAGTGCTCTGCTAATTTCTGTTT
>scaffold9254|size2332.noN.2332	1153	1174	276283-2
AAAACACGGCTATATCCTCTGCGATGCTCCTAATCGAACGTTCTCAGCTGTCAGAATGGATT
>scaffold430|size158883.13.42306	30566	30587	276357-2
CAACCAGGATGATATACGTTGCTGAAGCCGCTCTCTTCAATGGAGGGGAGTGGAGCTCGGTC
>scaffold37|size407940.11.3561	840	861	276374-2
TAATCCAGGGCGGAATACGTTGCACCGATTGGAGCAGCAGAAGAGTGTGATTGGGTAAATTG
>scaffold2|size755755.30.56717	24175	24196	276658-2
TTTAACCACCGTTGCATCGATCTCTTATCTGTTATATTGTATTTGTTAGTACAATACATGTT
>276864-2	TTCAATTACCCAAGTTTGAGGG
>scaffold632|size128176.5.22772	8436	8457	277011-2
CGGTGCATCCCACTCGTGCACCATGGAATATAATTCGGCGAAACGGGCAGGCCACTCCATTG
>scaffold107|size293223.9.76687	22412	22433	277227-2
GCATGAAGGAATTTTCGCGTTTCATAGGAACACGAACAGTGGGAGGTGTTAGGATGGCACAA
>scaffold2306|size45755.7.6070	751	772	277542-2
TTTCTTGATACTGACCTCGGGCGCCCCCCCCCCCCTCCCCCAACTCATTTTCACCCTCACTC
>277696-2	CTCCTAACAGCTTTTCCATGCG
>scaffold11439|size1679.noN.1679	1005	1026	278066-2
CGGGATGCTGGGTTAAGGAGCCTGATACTGACACTCATCAGATCCCAGAAAAGGTGTTGGTT
>scaffold402|size165995.9.32031	9977	9998	278178-2
TTTATAATTGTTTACCTTTCAGAAGTACTATTTACTCCCATTACTGTTCTATTTCGCTGTTC
>scaffold690|size122455.2.11424	2513	2534	278774-2
GAAAATGGGCTCAAAAGAATAAACCTCTAAACTCCATCATAAATCACTTATCTTCGAACATA
>scaffold503|size145813.6.31393	25255	25276	278776-2
TTGAGCACAAGTCACAGAGAGATCGAGCGATGCCTTTTGAGGTTCAACCGGCTACCTCAATA
>scaffold3948|size21317.noN.21317	13776	13797	278892-2
AATGCTACGGCTGATACGGTACAAAGAGCGCATTGACCTGCACTTACACATGTTCCGCAATG
>279723-2	TGAACGCTTGAAGCAATCCCAA
>scaffold17142|size1262.noN.1262	414	435	279739-2
TCAACCATAATTCCCGTTTCGGACCGCATATTTCAATGGGGTGAACTATGACTGTTCTGATA
>scaffold26|size435901.23.2211	521	542	279817-2
TCAAATCAGCTCCGCCCATCGAGGGAGGGTATATAAGGGGACCCTGATGCCATGGGTTGCTC
>scaffold187|size234410.9.102608	87768	87789	280089-2
ACCCAGGAAACGTCAAACATTCAAAGGAATAATTAGAGACATATTAGCATCTTCGAGATATA
>scaffold862|size103753.9.48569	12460	12481	280174-2
GCCGATCCTCGTTGTTGTTGCACAATTGAACAACTGAAAAATTTGTCTGAACGTGTTCGATG
>scaffold3452|size26563.12.7349	546	567	280379-2
TGTCATCGCCCTGCCCATAATCCACCGTATATAAGGACGGCGGATGGCTCTGAGATTCAGTC
>scaffold1425|size72373.2.25877	13878	13899	281088-2
GCTGTCGGATAAGTTTTCCTAAGAATGATATCAAAGCAAAGAGAAACCGTGATCTTTCACTT
>scaffold39|size406749.6.46366	44192	44213	281661-2
TCTGATCTTGTCTATTATACGGTACGCAGCTCAATGAGATCATGGCTTTGAGGGACTTCTTG
>scaffold1582|size66370.16.9422	7250	7271	282387-2
TCAGAAAAAGTTAACCACAGGGATAACTGGCTTGTGGCAGCCAAGCGTCCATAGCGACGTTG
>scaffold255|size203592.23.16619	1128	1149	282614-2
AACAATATTTGTATCAGTCCATGACATGGCCATTGACTGATATAATATGTATGATTTTGATT
>scaffold3314|size28390.2.20281	12419	12440	282629-2
CCTGTTTGATACAAGGAGAAAGAAAATACATAACAAGCGTCTTCATTTCAGACCACTCGATC
>scaffold865|size103568.3.11005	8320	8341	282882-2
TGCAAAAAATTTACCGTTTCACATAGTGTACATAATGCTTTCTCGGAGAACGAGTTTTCTTT
>scaffold6518|size6051.0.5737	755	776	283126-2
TGGCGACTGACTAGTGCTGGCTGCATTTGCCCCAGTTTCGTGTACTTCTTGTTATTAGGTTG
>283264-2	TGAGTCATAAGTCCTCGGACAA
>scaffold20|size471320.2.65772	52976	52997	283312-2
GCTCTCATTACTTTGTTGAATCCTGTGGTCATCCGTTCCTGGAAGAGGGTGAGCTGTCCTTG
>scaffold1535|size67973.0.4814	2481	2502	283412-2
GATTGTAATGGGAGCCGTGTTGCAGTGTGTAGAAGCTGAGGTCGTGGGATACATGACTGATG
>scaffold2141|size49532.8.13174	887	908	283490-2
TTCGTAGTTGGATCTGAGTTACATGCAGTGATTCGCCTCTGGCGATATCGCTGTTGTAACTA
>scaffold83|size308778.12.1322	232	253	283551-2
AGTGTTCTGCAAGAAGAGTATGAAGAGCGGTGCTCCCAGAACGGAGCAAATCCGCAGGGATA
>scaffold971|size95851.7.7303	1269	1290	284525-2
GTGAATGGGTTGTCCAAAAGTTCGAGATCTGACTCGCATGAACGGATCAGCTTGCATGCGTG
>scaffold3287|size28739.2.2701	1180	1201	284530-2
ATCCGTCACATATACGACGCAACAGAAAGGTAATCCGGGTGAAGCCTACGGGGATGGCGATA
>284545-2	ATAGGCACTAGGAGGTTACTGT
>scaffold86|size307234.2.87814	74056	74077	284709-2
GAAATTTGCTTTAAAAAATAGGGTAAAAAATAGGAAGCAATTGAGCAGATGGAAAATACGGG
>scaffold1032|size92041.7.25449	24818	24839	284797-2
ATGCGACTTGCAGTCGGGAAGTCGTAGGGCCTCATTAAGCGGCGGTGGTTGGATCCTCGGTA
>scaffold253|size203920.9.42096	21712	21733	284806-2
CAACTATTTGACATACGGCGCGGTCAAAGAAGACATGGGGAAGTACTGACGAATGTCCGGTT
>scaffold2681|size38239.noN.38239	21318	21339	284948-2
CTTGTGAAAAATTGCGGATATTCTCGTGATACAATTACGTTTTTGGTTTTTTACATGAAATC
>scaffold5082|size12020.1.10278	9307	9328	285073-2
ACCTCCTCAATTTTCTGTTCCACCGTCACTTTTTGAGAGTTCGCACCAGCTGATATCTAATC
>scaffold1582|size66370.16.9422	7386	7407	285104-2
CTAATAGGGAACGTGAGCTGGGTTTAGACCGTCGTGAGACAGGTTAGTTTTACCCTACTGTT
>scaffold49|size377785.18.21993	7376	7397	285128-2
TAGGCGTGATTATTCCTGTGTCAGGGTGAATTGAAAGGAATCAGGTGCATCGTGTTGAAATT
>scaffold1348|size75491.4.30776	22404	22425	285601-2
TTGGTGGCGGCCAGGCGCATGCGTAGGTTTTCGATGGTGAGTAAAATGTTAGAAACGCGATG
>scaffold3081|size31561.4.4332	1928	1949	285694-2
TAATTATGCTATGCCTCAAAGCATAAATGGTCGCCTTTACGGCCGACTTCTCTCTAGCTTTG
>scaffold3053|size31960.0.9149	1131	1152	285777-2
CTTCTGCATGTTACGTAAGTGCGTCCGATCCAAATCGTCGATCATGCCATCGACAGCCGCTC
>286245-2	TCTTACTCTCGCTTGCGTGGCC
>scaffold576|size134789.3.13264	7493	7514	286251-2
AGATATACTAATGAAAAAAACTCCTTTGTGCTGGGTAAAAGGAGCTGGGAGCAATGGAGATA
>scaffold42|size394175.5.19876	1547	1568	286963-2
ACCCGTGCTGAATACGGAAAGGGTAACCACTTCACGTCAGTAAATTGGACCACCATTCAATT
>scaffold1681|size63373.12.13757	1705	1726	287030-2
GGTTGCAATATGTTTGGCAATATATAATGACATATTGGGTTGAATTCTATTAAACGTGGATT
>287638-2	TTCTTTGATGTCTGTTTCAGAC
>scaffold29|size428696.9.20020	15745	15766	287888-2
CAGCGGAATATTTCCCGTTTCTGCAGTATTTTATCTTTTGAGAGGACACCCGAAGCACGATT
>scaffold1875|size57330.0.23601	19426	19447	288008-2
ATCACGTCCATGGGCGGAGCTGGTCACGTGGTGTGGGCCGCTTGGGCGAGAGACCCACAGTG
>scaffold178|size238521.1.25107	17292	17313	288019-2
GGGTAGGATGAGCACAATGATGAACTCTTCACCAGCAGCGGTGGGTGTGGTCCGATGTGGTC
>scaffold1387|size74012.18.2020	1124	1145	288070-2
TCCCATCAATTTTCATAATCGAGTATGGTTTCAGCCAACCTTCTTCAAATAACCGGTGCATA
>scaffold2534|size40502.5.4471	3732	3753	288306-2
GGAGGCCAATAATTGCGGTTTTAGTATATTGTTATAAAACCGTAGAGCCCATATCATGAATG
>scaffold319|size183231.11.5727	2388	2409	288431-2
TTGCATCTGGTATACCTTACGAGTTAAGTCCTCAAGTTCAAGACAGTAATCTGTTACCGATG
>scaffold1737|size61570.3.17702	6218	6239	288451-2
AATTCAGTCACAAGACGGCTTCAAAACTGAGGTTCAAAGGTGGCTAGAGGTGTGCATTGGTA
>scaffold21|size449135.9.34451	27332	27353	288564-2
GAGTCCCTCTGAAGTGAGTGTGAGGAGCGCTTCCGTGGCGCAATAGGCAGCGCGATCGGCTG
>scaffold505|size145382.2.2942	827	848	288583-2
GCGGGACAGGCGCTGTAGAATAAGAAGAAGAAGAAAAATCCTCTACGATATTACGCCACTTA
>scaffold1073|size89092.3.15920	5038	5059	288612-2
CCCTCGAGAGATCAACTTTGAGCGATCGTCTCGCACAAAATGTATCGTTGCTCTCATCATTC
>scaffold4895|size13283.0.4710	3114	3135	288615-2
CGACCCTGTTCTCGCTCGCCGCGCATCTCAATTGACGACATCACGATGCCGCAGAATGCATT
>288772-2	ATTGAGTGTAATGAAAGGAACA
>scaffold121|size280967.13.56038	35601	35622	289633-2
TCTTTGTTGGGACCCTTCCTAACCACTGGTACTATAGGTGATGCAAATTTGCTCAAGCGGTA
>289689-2	TATTCGTTGGAGTGTCTGCTCG
>scaffold754|size114227.6.10955	1553	1574	289819-2
GTCCTTGGGCAACGCCTTCTTGTGTGTGGGCCATTCGGAAAGAAAGGAGAAAGCATGACATA
>scaffold4856|size13640.noN.13640	237	258	290094-2
GCTCCAATACCTGATCAAACAATGACAAACCTATCTATTGACTGAAATTACACCCATCATTC
>290288-2	TCAAATTTTCCCCTGTGTAACT
>scaffold301|size188362.0.22160	496	517	290410-2
CGAAAGGTTTCTATAGGGCATTAACACCCCTATATGTAACATTATCATGTTATAGGATGATC
>scaffold5155|size11662.0.9411	6550	6571	290536-2
TCAAGAGATTAATTAGTACTCCGAAGGAACTTGGCTCAAGTAGTGTTGACACCTCTCTAGTG
>scaffold8|size554544.27.49652	4332	4353	290592-2
ACCCGCCACACATACGACGCATCGAAAAGGGACTTTGGGCAAGGACACGAATGTGAGCGGTG
>scaffold532|size140766.5.29878	25466	25487	290753-2
AATCCTGAAAAATTCCCGTTTCGGCTCGGTAATTTATTGGTTGGGTTGAGAAAAGTTGAGTT
>scaffold2456|size42007.9.8323	2074	2095	290794-2
CTTACATGTTGAACACGTCATACGTGTGAGTAAGTTGAGCTATGGAGTCTACTGGTGTAGTG
>scaffold1582|size66370.16.9422	8709	8730	290866-2
CAACGTGTGGTCTACAATTACCTGATTGATTCTGTCAGCGCTATATGCTCAGTTTAAAGATT
>291267-2	ATTAAGCCATGCATGTCGAGTT
>291300-2	ATTAAGCCATGCATGTCGAGTT
>scaffold4596|size15382.2.2821	601	622	291435-2
CCTAGCACAAATTTCACTGTTTCACCTTTACTCTTTAATGGTAAGCGGTTGACTCGACAATT
>scaffold683|size123183.2.5151	3767	3788	291452-2
CTATATCGCGTAACGTGTGCGGCCAACCTGATTTTTGATTTCTTGGCGTGATCAACAGTATC
>scaffold6793|size5321.1.950	351	372	291588-2
TCCTGTATAATCTCGTTGTATCGGTCCAGATATGAGGGCTTCTTCGCTAACGTTTTCCAGTT
>scaffold477|size150022.0.34403	25755	25776	291614-2
ATTAATAGGTTTGCAGCAAGGGAGTGTCAATTATTAATGAGGGCAACTGCTGCCGGTTGATC
>scaffold635|size127715.8.30900	16707	16728	291837-2
ATGACGTGGTTGCTTCAAGTAAAAGAAATCGCATTGGAGGGTTTTTTAAGGTGTGTTTAATT
>scaffold2141|size49532.5.4632	2511	2532	291857-2
TCCAGATCCAATACCAATCGACATCAATGACCCATATGACCATGATAGACACAAAACCGATC
>291930-2	ATCTCAACCACTTTTTACAGAG
>292015-2	ATCTCAACCACTTTTTACAGAG
>292230-2	ATCTCAACCACTTTTTACAGAG
>scaffold666|size124951.9.25498	17274	17295	292405-2
CTTTCCCTATTGAGCATCCCTTTTACCCCTTTTCGCCTGGTACTTCCACTTTCTAAGTAATA
>scaffold109|size291379.2.56538	41877	41898	292690-2
CAGCTTTGTTCTGCTTTTGCCGGCGAAATCGCATAATTGGTTTGCACTGAATTCCAATAGTT
>292916-2	GTTCTCTGTTAGCTAGCCTTCC
>292996-2	GTTCTCTGTTAGCTAGCCTTCC
>scaffold946|size97565.12.16350	7894	7915	293134-2
TGCATGGTTACCATGTTCCATCCAGCGACGCCTATTCTGAAACGGACGCAGACTGTGATATA
>scaffold1887|size56895.7.2936	813	834	293690-2
CAGAATGGAATTCGATACGGGCGAGGAGTGTAACAAGAGCTCGGTCGTGTTCTTTGCCAGTA
>scaffold2240|size47267.1.4121	3011	3032	293829-2
ATCTTCGGATGGCTAGAAGCAGCTTGTCGGTTGATGTGTCCGTCACCAATTCTATGTGGATC
>scaffold5753|size8815.1.1695	953	974	293950-2
CCATGCGCAAGATTATGGAGACCAAGCCTGAGCAGGTTGTTGTCGACCAGATCGTCCGCCTG
>294149-2	TGATGGAAGTCGAGCGTGACCC
>294256-2	TGATGGAAGTCGAGCGTGACCC
>scaffold548|size139025.7.20803	8889	8910	294367-2
GTCATTTTCCAACTGATTTCACTTTGTGCTACAAAACAGTCAAAATCGTAGTTTTTCAGGTA
>scaffold19815|size1177.noN.1177	275	296	294669-2
TCATATTTTACATAATGGAAACTATCTTAGTTTCTTTTTTTTGTTAATAAGAGTTAAATTTT
>scaffold2118|size50069.1.20518	16281	16302	294681-2
TGGGCTGACTGTCGACGCGACCTGAGCAGGTTTAGTTTTCTTTCGAAGTGGCATTTTTGATA
>scaffold1525|size68319.3.31224	6024	6045	294691-2
CCGGGCGATCGATCGGGTCACTCGTTGTCTTAGGCAACAATGCGCACGTCTCCGAGGTGGTT
>scaffold2282|size46161.0.21873	9578	9599	294801-2
TCGTCGTTCTCCGGCCATGGCTGCTCATATGCATACGCCCGCCCACATTCGCGCCCTTAGTG
>scaffold88|size306687.1.35257	753	774	294890-2
GTATCACAACTGACTGCATGAACTGCACTGGTGTCGGGTGGAATTGGACACGACTGAGGATA
>scaffold257|size203095.4.37143	12527	12548	295043-2
TGTTGAAATCGCTTTCTATTGATCCCTTTCCGTTTACTACCATGCATCTTGCTTCGTTGATG
>scaffold2235|size47392.0.46912	45074	45095	295417-2
GAGCAGTGCGGTGTACGGTACAGTGACTCGTACAATAACGGCGTACAAGCGACTTTTCGCTT
>295536-2	TTATAGCCTATTGACCAAATGT
>scaffold140|size265818.6.71521	61852	61873	295919-2
GATTTTTGTGTTTCATGACGACAATTTATTTGGTTATTTATTAATTTATTTATTCGATTGTT
>scaffold4|size627557.45.7006	1859	1880	295972-2
GTGCAATATATACGGCATTCATGACTCAAAATTTCTGCCAAAGTGATCTTCAGACTTTGGTG
>scaffold2169|size48852.3.14525	586	607	296160-2
TAATTTGGCACCTTTACCCCACGTGGGCTATTCTTAGCCATCCTTACACTTGTTGGCTATTC
>scaffold1582|size66370.16.9422	7670	7691	296742-2
CCTAATAATGGCCTTGCCGGTATGGATAATCCCTGCTGGTTGTCAAAAGCCAGATCACTCTG
>scaffold519|size142920.2.24476	13430	13451	296802-2
ATTCATGGGGATTCCCGTTTCATCCACCATATTTGAATCAAACTCTCTCCTACGAAGCGGTT
>296811-2	TTCATCCTTTCCAAGAAGTACG
>296907-2	TTCATCCTTTCCAAGAAGTACG
>297058-2	TTCATCCTTTCCAAGAAGTACG
>scaffold1217|size81584.0.16886	8645	8666	297383-2
CGAAAAATAATTTGGTTTCAAAGTAATGAGAACAGAGTCTGTAGAAACTTCCACGTTCAGTC
>scaffold1582|size66370.16.9422	7278	7299	297478-2
GGCTTGTGGCAGCCAAGCGTCCATAGCGACGTTGCTTTTTGATCCTTCGATGTCGGCTCTTC
>scaffold1031|size92162.7.7649	1988	2009	297489-2
CTGATTCCGTCAGTTCCTTTTCCTGACGTTGCAACATTGCCTTCATGTCTTCAATCGCGATG
>scaffold377|size170686.2.24193	23041	23062	297523-2
TGCTCCAAAGTAGACGTCTACCGCTACTCCTAAGCGGCATGGTTGCACAGAGGGTCTCGTTC
>scaffold1119|size86490.4.8157	6294	6315	297624-2
AATGCATTTCTTCTGTTGTATCGATGCGAACTACTACTTATCACTAGTCGTGCTTGTATTTT
>scaffold229|size211229.15.5784	4046	4067	297866-2
CACCAGCATGAAATGCGACACATTCATCGAATAAATTGACAGGAAGGTTTCGAAGACTAATG
>scaffold13|size515214.16.32753	31105	31126	298198-2
TAGTGCGCCACTTGCCGTTTCATTAGTTATTGGATAGGTACGTTAGCAATGAGGGAACAATA
>scaffold1173|size83434.0.25745	19143	19164	298416-2
ATAATAGATCGACAAAGATCACCGCTGATATTTTTGTATCGGCAATTGATTGATAGTCAGTT
>scaffold5850|size8391.1.1903	786	807	298626-2
GATGTAAATTTGTCCATATTGTCCCTGTTCTCCTTCCTGCAGATGAGTGGTCCTATGCGATG
>scaffold853|size104742.12.25699	20416	20437	298783-2
CGAGCTGCGACTGGTCGTCTTTGAACAGTTCCTGCTCTATTGCCAGTGCGAACTTCGTCATA
>298875-2	TACTTCGGTACTTCAGTGAGTC
>300032-2	TACTTCGGTACTTCAGTGAGTC
>scaffold121|size280967.12.20446	11315	11336	300143-2
TGGAAGGAGCTTTTTCTGTTTCAATTAACTGTGATATGACAAAGGATCCTTCTTTGTTGATT
>scaffold1724|size61961.1.29317	465	486	300154-2
TTCTCAGTAAAATTTCCGTTTCAGATAGGCCATAAAACCTTACAACACATTAAGCCACAGTT
>scaffold108|size292296.7.63503	2023	2044	300275-2
CCGAATGTTATAATACATTCGCACTCGACACGTCTATCTCGCCGGTCGAATCTCTTCTATTC
>scaffold1917|size56122.7.29622	7710	7731	300464-2
CTCTGTTATGAATCCGGTTCAATGGCGATGTTTTCACGATGCTCCAACCAGGCTGGGTTCTT
>scaffold80|size313127.5.75097	13367	13388	300521-2
CCAAAATCAGCTCTCCATTTCATGTTCAGTCACCCGGGACTGATTCATGTCGAAGGTGATAT
>scaffold711|size119652.12.7437	1700	1721	300670-2
CAGAAACCACCATCGTTTCAGGCTGATTATAGATAACATACAAAGGAAATGCCCTTTTGTTG
>scaffold324|size182701.11.41454	23685	23706	300771-2
CAGAGCTTTCTTTTCGGACGTCATAGAGTTCCTTTTCTGTTTCGCCCATTTGTCGAAGGATC
>scaffold2561|size39975.3.30119	16333	16354	300793-2
GCCACAGTATGCCTAGTAGAGTGGCGTTAGATCAATTAATGGCGCGGTCTTAGGATGGCATA
>scaffold490|size148367.4.105099	7596	7617	301272-2
TTGAACGTTCGCGCCCTTCGCAAACATTTCCTTCCCCTCCCCTACCCCGGGAGTTGTGCATA
>302002-2	ATACGGGCCGGTATCTCGTCGG
>302489-2	ATACGGGCCGGTATCTCGTCGG
>scaffold1958|size54704.1.18182	8026	8047	302529-2
TTCTCCCGTCACGTATACGACGCGTCGAGAAGGGGCCTTGGGCAAGGACACTGTGTAGGGTG
>scaffold5632|size9346.noN.9346	1259	1280	303661-2
AGCACATTTCACGTTTCAGTACGCACATGAAAATGCTCAGAGAAATTACTAAACTAATGTTG
>scaffold5405|size10440.0.9871	3428	3449	303703-2
CCTCAAGGGTTAAACAGAGCGAAGACGTTCATAAATAACCGGTGAGGCCACTCAGATGTGTC
>scaffold2937|size33680.2.13518	2208	2229	303815-2
GATCAAAATTCTAACCTTTCGGTATTTACGACGTAGCTTTGGCTGTTCAGTATGTTTCATTC
>scaffold576|size134789.3.13264	7632	7653	304083-2
ATCACATCTCTCATTCTCCTTTGAATGATCTCGACTTCAAACCTAGAGACGGTTACGAGATG
>scaffold2283|size46153.1.2352	1811	1832	304309-2
AAACCCGTCTTGAATACGACGCTCAATGAATGCTCATAGCAAAGACGGTTGTGGCTGCATTG
>scaffold406|size165559.12.61596	55175	55196	304768-2
CATAAGAAACTTCCCCAGTTTAATCTATCCAAAATCGGAAATCGGAAGGAGTTCCGAGCATT
>scaffold19971|size1174.noN.1174	566	587	304838-2
TCGCTCAACGGATAAAAGCTACCCTGGGGATAACAGGCTGATCTCCCCCAAGAGTCCACATC
>scaffold1110|size86949.11.9292	2712	2733	305683-2
GAAATTTCCTGTTTCCTATGCGATACATTAGGCTCCTCCTCGTTCGGGACAACTGTCAACTG
>305767-2	TGAAAAGGAGCAAAGGAAAAAG
>306078-2	TGAAAAGGAGCAAAGGAAAAAG
>scaffold25|size437140.12.53450	22002	22023	306528-2
TGTAGCAAAAAGTCTGTTTCAAATGTACCATAACTTTGGGCTGCAACAACAAAGAAGCAGTT
>scaffold2551|size40194.3.16323	7850	7871	307107-2
CGTTGAGTTTCCGGATATAAGCAAATGCAAAAAGTGAACAGAAATTCCGTGCCCCTTCGATG
>307142-2	TGAAAGAAGTGTGGAAGCAGAA
>307204-2	TGAAAGAAGTGTGGAAGCAGAA
>scaffold22|size447538.8.47485	3077	3098	307440-2
TGCTGGTAAGCTATGGCATGCAAGCCGTTAACAAGGCGAGAGCAAGCGGGGTCTGGGTAGTG
>scaffold371|size171839.7.54300	18764	18785	307448-2
CACTTGCAAAATTCCTGTTTCGTTCAATCTACTGAAGGAGACTACTCATTCCCCTTGTGGTT
>scaffold551|size138773.5.41794	10482	10503	308240-2
AAAGCGAGCGACCGGGGTATCAGGTGTGTGGTCCTGTGGTGTAGTGGTTATCACGTCTGCTT
>308260-2	TTCACACGCAGAAGGTCGCCGG
>scaffold1057|size90700.3.50445	20941	20962	308301-2
ACCAACGTTCTCCGATAACATTCGGGCGATGATCAGGATCGTAGCGATGTTTTTGACAGATG
>scaffold699|size121106.10.51060	10663	10684	308804-2
TACACATGTTTGCCAACGTGATGTAAGTCTGTCCATTCCATTCTTATAAAAGTCCGGAGATC
>scaffold1313|size77054.6.12380	11468	11489	308898-2
ACTTGAATGATAGAAACGCTGACGTCCTTGGTCAAAGTCGCGGTCAGCATACCAAATCGATG
>308916-2	TGACTGTAAAATGTGACACTCG
>scaffold531|size140842.3.15635	10524	10545	308963-2
CCATCTTTGGTAAGAACACTGTGTGGCCGAGGGAGATGATGGTCAAACTCGACACCGTCTTC
>scaffold474|size150303.5.45147	26631	26652	309015-2
ACACGAAAAGGGTTTGCATTCGCGTAGTGAAGCGTGGGGGTATAGCTCAGTGGTAGAGCATT
>scaffold156|size252138.6.76456	59908	59929	309166-2
ATCACTTATCGCTTTATTCCATGATAGCCCACTGGATGCTACTAAGAAGACCCCAAAGTAGT
>scaffold1234|size80541.5.18620	8975	8996	309218-2
TAACAAAACATCAAGTCAAAACAAGTTCTATCATGTGAAGCTTTCAGCTTAACGGTTCAATG
>scaffold11162|size1723.noN.1723	976	997	309442-2
AAAACCGCGCATTGTACGTAGCTCTGTCAAACCGGTACTAAGAGGTATTTGCTTTGCCAGTA
>309461-2	TACGTTTTGAATCCTTTCTGTT
>scaffold79|size313243.8.74633	16203	16224	309855-2
TTTTTCAATTTTGCTGTTTCAATGCTTCTTTAATTGCTTTTACGAGAGATGGGCTTTGGTTT
>scaffold2999|size32739.0.31121	20094	20115	309981-2
ATCCTCAAACTTGGGTAGTTAAACTGTAATAACCAATAAATCGATACAACACTAACGAGATC
>scaffold1054|size90759.2.3985	578	599	310021-2
ATTTTTTTCTTACTGTTCCAAACTTGGTACATATTCTGCGTCAGCGTGTTTGTTCTGCGTTC
>scaffold1388|size74002.0.26333	15979	16000	310051-2
TTGACATGTATGTATGATAGGATAGTTATTTTTAAAGGTAGACCTGGTCAGTAGGGTCAGTT
>310460-2	GTTGTAGCTTTTGGATAGCCCG
>scaffold116|size285720.14.3672	1565	1586	310536-2
ATTGATAATAATTTTCTGTTTCATACGAAGGATAAATGGCGAACGTGTTTGTGCAAAAAGTT
>scaffold2106|size50426.6.19939	13964	13985	310709-2
ATCCCGCGTCGTATACCGAGCAAACACTCTGTGATAAGGAAGCGGGTATAGTTGCCACGGTT
>310825-2	GTTTTGCTATCAAAATTTTGGC
>scaffold259|size202427.3.50749	28715	28736	310974-2
AATTGTAATTATTTCCCTTGAACGGGGAATTCCTAGTAAGTGTCAGTCATCAGCTCACGCTG
>scaffold143|size263192.10.12773	7095	7116	311158-2
TTCTATTTATAGGGGCCTGGGCGCCTGCCCAGGGCAGAACAGGCTAAGGAATATTTTGTATT
>scaffold234|size210057.2.22894	4062	4083	311240-2
AGAGAACGTGAAATCGCCGGAGGGGAACCTGAGAGAGTTGACGTAACCGGGTAACTAAGTTT
>scaffold2359|size44364.2.10173	7918	7939	311296-2
ATAATACTAGTAACAATAGGGCCTTATATACGGTACAAAGGGGCGGTACGTCAGTGGTCATA
>scaffold33|size423512.3.9105	435	456	311326-2
CATTCAGAAATGTTCCCGTTTCAGTGGTTAAATGAGTACTAGTGATGCAAACGTGCGAAGTT
>311328-2	GTTGTTGCCGTCTACCTGGTAG
>scaffold531|size140842.3.15635	11443	11464	311479-2
GGGAATGAAGGCTATTGCTCGCGGAAACTGGCTCCACAAGTGGAACGTGCGCGATATTCTTC
>311635-2	TTCTTGGTGAGTACGACTGGGA
>scaffold759|size113798.0.32621	20569	20590	311797-2
TGTCCACTTGCCCCGCCCCTTGCCTATAAAACCCCGGCAGAGTCCGAGGTCCACTGTCAGTC
>311826-2	TCTGTGCCGAGATGCTACGTCT
>312826-2	TCTGTGCCGAGATGCTACGTCT
>313151-2	TCTGTGCCGAGATGCTACGTCT
>scaffold6498|size6099.noN.6099	3857	3878	313706-2
CTCTGAATTTTTCCTGTTTCAGCTTGCATGTATTAGCCCGAAACTTCCCATGGGAGCGGTTT
>scaffold1582|size66370.16.9422	8747	8768	313811-2
CGCTATATGCTCAGTTTAAAGATTAAGCCATGCATGTCGAGTTCATCTTTGAAGAGAAACTG
>313962-2	CTGCGAACGGCTCATTAGAGCA
>scaffold118|size282868.8.2528	687	708	313994-2
TCTTCGCTGGCCCCGGAGCTTTCTTATCCGAATTCCTTTTCTTCAAGAATTCTACTATGATC
>scaffold2761|size36725.1.1374	487	508	314183-2
AAGGCACTGAGAACTGTTGACACCGAATTCTATGAGAATCTTAACAACCGCGTTCTCCGATG
>314211-2	ATGGACTGTCAAGAACGAGAAC
>314240-2	ATGGACTGTCAAGAACGAGAAC
>scaffold64|size335085.16.26280	21357	21378	314484-2
TTCCTCAAGTTCGAAAGTGGCTCGCCATTAAGAAGGCGAGGGCAAGCGGGATCACGGTAGTG
>scaffold1487|size69810.2.10933	2265	2286	315177-2
AGACAGAAGCGGTAATCGAAGCCCTGGGCAAACAGGGTGTTCCTACTCAATATATAGGGATG
>scaffold836|size105674.1.39187	17230	17251	315179-2
GGATCGATTATGAAAAGCCCATTTCTGACTTTACACGTAGTGCATGGTAAAGGGAAAGCTTC
>scaffold3878|size22004.3.7462	779	800	315365-2
ATGATGATCTGCTAAGCGTGACCTCTTACTGACCTTTTCTCCGCGGCTCTGCCTCGGCGCTT
>scaffold3404|size27305.noN.27305	26425	26446	315379-2
CTTCTGTCGATGTACGGGCTAAAGTGCACCTACGTATCTTGCACTTTCGAATTCGTTGATTT
>scaffold42|size394175.9.56556	19707	19728	315589-2
CTTACCTGCACTTTGGCGGGAAATCGCCATATATACGCAGGCCGTACTCATTCGAAAGGATC
>scaffold240|size207526.17.22552	3449	3470	315615-2
CCGAGTGGTCTAAGGCGCCAGACTCAAGCACACGCTTGTCGCGAGATAGCGGACTGGGCATT
>scaffold204|size225331.4.21415	4592	4613	315731-2
TTTTCTTCCTAAACAGTCTTTTCATATCGTGGACCTTTGTATTCGGCCATCAGATCCCAATC
>scaffold489|size148722.8.19865	6595	6616	315966-2
TTCCAGTTTCTTCATTAAACAACCCCCTCTCCGTATTCCTCCTCCTCTTTTTCTTCGTATTT
>316050-2	TTTGTACTCAGCAAAGGTACCG
>scaffold531|size140842.3.15635	9068	9089	316378-2
ACTATCCTTAAGAAGAAGGACTTCGTCACTGAGATCACCAAGTCCGTTAACTTCGACAAGTG
>scaffold559|size138005.2.5464	3113	3134	317342-2
TTTAACACATCTCTTCGGTTTCAACGAGGACTTAACAGGGTAACTATCCTACTGGATTATTG
>scaffold862|size103753.9.48569	15646	15667	317347-2
TTGTTCGCTTGTATTATTCGCTCGTGCTTCACTTGTTACCTGTGCCGGTCAAATTACAGATA
>scaffold531|size140842.3.15635	9306	9327	317458-2
TGAAGACCGAGATCCGCACCAGACTCACCCTGGAAGACATCAAGGAGATCAGACGTGAGTTC
>318355-2	TTCGACTGGACCGACGGAAAGA
>scaffold18900|size1204.noN.1204	228	249	318699-2
GACTCCAAGATTAGATTTCCCATCAACTTGATTGAATAAGACCCCTTGAAGACTACGAGGTT
>scaffold3005|size32650.3.11846	8456	8477	319179-2
CAGTCTCGGACGGGACTCGAATCCGTACTTGTCCTTTCCGGGGATCGTGCTCTCGGTAGGTG
>319263-2	TGTAAGGGCTAAGAGCACGGTC
>319428-2	TGTAAGGGCTAAGAGCACGGTC
>scaffold728|size116944.1.108281	105442	105463	319452-2
AGAGAAACCAGTTAGTGTATCAAGTTATAGGTTAGCTATGCCTATACCTGATGGGCAGCGGA
>319466-2	GATCTAGGAATACTTCTGTATA
>scaffold9823|size2077.noN.2077	487	508	319547-2
GGCGCCGTAACAGGCGCTGGAGGCCCGAACCAGTTTCCGTTGAAAAGGGCTTGGATGAGTTG
>scaffold9823|size2077.noN.2077	451	472	319728-2
CCGTTGAAAAGGGCTTGGATGAGTTGTGGGTAGGAGTGAAAGGCCAATCAAACTGGGAGATA
>319755-2	TAGCTCGTACTCCCCGAAATGT
>scaffold11479|size1673.noN.1673	1036	1057	320150-2
TGAAGAAGTATTTCGGTATGTAAAGCTCTATCAGCAGGGAAGAAAGACTCGTAAGAGAGATG
>scaffold553|size138592.2.28894	23896	23917	320244-2
GTACGTGTGAGGGCTGATAAGCTATGGTATATAAGCCAAAAACAAGGCGAGGGCATGCATTG
>scaffold2458|size41969.0.10902	2410	2431	320254-2
GTTAGTAAATTTCCAGTTTTAACAGATTATTTTTAACGATTTTCTGCCCGAATTCTCTGGTT
>scaffold12159|size1583.noN.1583	668	689	320778-2
TACCCAGTTATTTTCCCGCTTCAGTCCAGCCATATATGTCTTGATCAGCTTCTGCGCTATTA
>scaffold1292|size78138.0.58568	41022	41043	321153-2
GTGTCTCACTCATTTGACTCATGCGGCACATTTTGCCGGTCTGCAATAACACCCAAGAGATT
>scaffold369|size172680.6.15763	2228	2249	321184-2
ACCTAATAATCTTGGTTTCAGTGATACTTGAAGTGGCAGTCTCTGAGTGTTGACTTCTACTT
>scaffold51|size365632.9.22577	3847	3868	321296-2
CCGCTCGCCCTCGCCTTCTTAATGGCTTACCTTAATATCCTATCATCTATGTCTTGGTAGTG
>scaffold806|size108556.20.28811	16087	16108	321634-2
CACCTGGCACATATAGGAGGCGTTGAAAAGCGGCCTCGGGAAAGGACACGGGGTGAGTAGTG
>scaffold235|size209880.1.8108	4060	4081	321923-2
TTAATTATATTATTATGAACTGGCGGGATTTGGGACATCCTGTATATAGTGAGAATATTTTT
>scaffold8932|size2541.0.1455	688	709	322177-2
CTCATATTTTACATAATGGAAACTATCTTAGTTTCTTTTTTTTTGTTAATAAGAGTTAAATT
>scaffold1273|size79022.2.18716	9410	9431	322184-2
CATCTGGTTGACGTTTCAAACTGATCATTTGAAAGGCCTGAACTGGTTCGAAGCTTCTGATA
>scaffold571|size136202.3.74713	28075	28096	322207-2
TTTTTTTCTTCCGGTTTCAGAGGTGGAATATGGAAAGTTCAATTCATTTCAGTCTGTTTTAA
>scaffold2512|size40998.0.40841	25901	25922	322680-2
CTCGGGTACACGTGATCTAAGCTAGGTTCCGCCCACTAGGGGCGGTTCTTGCAAGAATAGTG
>scaffold288|size191187.15.21596	1711	1732	322697-2
GAGAAAAGTTCTTTTCGGTTTCTGTTTGCCTTGAAATCGTCGCAAAGTTCTTCTCATAGCTA
>scaffold135|size270955.14.71417	47640	47661	322831-2
TTCCTGTTTTTACATTAACATTTTAATTTGTGCAGGGGAAAATGAAACTCACTTGACAAAAA
>scaffold33|size423512.0.61524	60464	60485	322844-2
TAAACACACACAGACGTACTTAGCCGGTTATATAAGTAGGATAGCTTCTTTTGCAACGAATC
>322936-2	TCAGGAAAACTGTTTTGGGGCT
>scaffold1778|size60314.0.35825	13653	13674	323012-2
GAAGAGAGCATGGTCATAAAAGGCATGGAGAAGAATAATGAGAAGAGCATGGCACTGAAATT
>scaffold1868|size57495.1.2993	1351	1372	323016-2
GACAGGCCAGAAACCGATCGGCCTCCACCTAGTGTTACCGCAGCCAGCCTAAACCACTATTA
>323148-2	TTAAATGGTTGATAGAAATGCT
>scaffold1582|size66370.18.2020	382	403	323271-2
GAATGTTAAATCGTAGTAATTCGAGTAAGCGCAGGTAAACGGCGGGAGTAACTATGACTCTC
>323727-2	CTCTTAAGGTAGCCAAATGCCT
>scaffold9105|size2426.noN.2426	341	362	323808-2
ACAAGACTGATAGTCAACAAGTACTGTAAGGGAAAGTTGAAAAGAACTTTGAAGAATGGGTT
>scaffold927|size98910.4.6616	1341	1362	323810-2
GGTATCGAGGCTACCGTTTCAGCTATGACAAATATATATTCTAGGATAAAAGATTCTTATTC
>scaffold713|size119368.4.5501	1576	1597	323845-2
ATATATAAGAGACATAATTTCCCGGGGAAGTGATTGCTTAAATGTCGGCCGGACAAATTTTT
>scaffold225|size213020.10.1219	320	341	324089-2
GTGGTGTACGAAGTTGATGTCCTATGAAGTTCTAGCTGGTGATCGCCCTTCAAGAGAGGATT
>scaffold219|size214654.13.46377	35421	35442	324230-2
TCTTCTGCATAACACAAGTAAGAATATATCTTTTATCAGTAACTGCGAACAATAAAGAGATC
>scaffold509|size144878.8.33904	11325	11346	324570-2
AAAATTTCCGGTTTCATTTCTCATACATATAACAAATCGAACGGCCAGGGGGCAGTCAACTG
>scaffold1417|size72720.3.4189	774	795	324747-2
TCCACGGAGCTCGCTATGAAACCGTGGATGGTGTACAGCTGTCCATTGGCATTTGTGGCATC
>scaffold2067|size51626.4.20473	18375	18396	324856-2
GCACAAAAAAACTGTGTTTCAAGACAGATTTAAGATCCTAGCTTGTGTAGCAGGTCCAGTTG
>scaffold1994|size53405.2.18924	6917	6938	324963-2
TGTAAAAAAATAAAAAGTTTCAAGAAATGAACAAGAAGAGGGCTAAGGTACCGTCTGAGTTC
>scaffold552|size138770.20.12013	3625	3646	324993-2
CTTCACATGAAGCTGCTTTTTGCTTTTCTCCATGCTAATGCTGACGATGTGGTTGCGAGATC
>325173-2	ATCAGAACTCAGAAGGGACTGT
>scaffold6402|size6384.noN.6384	4000	4021	325308-2
GAATTATTTTCTGTTTCAATGACCATAGAATAGGTGCCCTACTTTGGAAGGAGAAGATGGTA
>scaffold191|size230816.13.2897	496	517	325664-2
CCTTTTACACTCACAATGAATCAATCCACTTGTTGTTCCCGTTTTAAGAAGTTGGTTCATTT
>325888-2	TTCGCACAATGAAGATCGCAGA
>scaffold246|size205525.2.37399	6436	6457	326042-2
TATGGACAAGGAAGCCTTATATAAGCCTTATTTAAGGGCGCCCCTGTGAGTCACGATTAGTT
>scaffold1525|size68319.4.11180	7839	7860	326193-2
CAAAGCATGCGGCTGTGAGCAGTTATGCTGGGTAAAGCTCGTGCAGCTCCTCCTGCGACATC
>scaffold26|size435901.12.58819	20756	20777	326269-2
ACCCGTGCGGTGTAAGCGGCAACTTACAAATATATATGCAGGGCAGGACTGGTGATCCGATA
>scaffold1012|size93268.12.5029	3403	3424	327413-2
TAAGTTAAAGTTGCCGTTTTTTCTAAGCTACATAGATCTGCTCTCATTGATGGAGACTGTTT
>scaffold497|size147228.3.123445	36709	36730	327548-2
GTGACGTCATGTAGTAGCGCAGGATCTTCGAGCTCGGTATGAAGGAAAACATTAATGCGATT
>scaffold6042|size7603.noN.7603	5698	5719	327853-2
GCTATATTATTACTCTGCATAGGCCACTTCCTGTTGCTCCAGCTCTGTCTGACCTGCGAATA
>scaffold32|size423617.2.21740	6432	6453	328087-2
CTCACGTATTATCCAAATTATGGAGCAGTTAAGTGTGGATGGCGCTAGGGATGACGTCACTC
>scaffold357|size174133.6.7854	3163	3184	329191-2
ATCCCCTTGAATTCTCGGTTTCAAAGTGGTTACATCTATTCCTATATCTCGAGCATACAGTG
>scaffold1681|size63373.12.13757	1524	1545	329542-2
TCCTTTGGTATTGGCTTATTCTGAAGAGTTTTGATTGCGTAGCTGTATAGCATTTTGAGATT
>scaffold2658|size38519.noN.38519	34480	34501	329972-2
GATTTGATTGTTTTCCTGCTTCTAAGAATTATTATCACACCAATTGATCAATATAACTGGTT
>scaffold531|size140842.3.15635	10282	10303	330452-2
CAGCCAGATCGTTTCCACCATGGAGCGCGAGCCAAACCAGCAAGTGGCTACTTTCACCTATG
>scaffold6369|size6461.0.5003	4092	4113	330514-2
CGTTTCAAAATCGCAGTGGACTGCGTCGCGCGATGCGTGTGCAGCGTGGGCGGCGGTTCTTT
>scaffold944|size97805.1.10739	8193	8214	330887-2
TTTTATTAGATTTTCTGTTTCATGACTACTATAACCACTAACACTCCTTCATTGTGCGCTTA
>330922-2	TTATTTCTAGCGTCGATGTGTG
>scaffold59|size342011.7.55337	50763	50784	330976-2
GAGCAGTACAAAGTACGTTACGCCTGGTGTTGATAGGTTGAGGAAGTTCGTTGATGCCGTTA
>scaffold172|size240694.5.56381	24122	24143	331275-2
CCCGTTCTTCATACGAATCATTCCCAGATGGAATGTCGAACAAGTTAGCTAGCAATCAGTTG
>scaffold66|size334699.7.22608	4903	4924	331472-2
TAGGACTAATGGAAAACTGGTGGAGACTGTTGAAGCGACAGTATGAATGTTGAGCTGAGATT
>331625-2	TTTCCGAGTAGGCTCAAATAGC
>331690-2	TTTCCGAGTAGGCTCAAATAGC
>331802-2	TTTCCGAGTAGGCTCAAATAGC
>332388-2	TTTCCGAGTAGGCTCAAATAGC
>332428-2	TTTCCGAGTAGGCTCAAATAGC
>332505-2	TTTCCGAGTAGGCTCAAATAGC
>scaffold802|size109258.8.42309	14879	14900	332662-2
ACTTTTCATGAATTCGGGTTCGGCTAGTTTACTCTGTACTTCTTTTATTGCCATGATTGTTA
>scaffold1159|size84221.3.17185	10523	10544	332737-2
CTATATCGCATAACGTGTCCGGCCCACCTGATCTTCGACTTCTTGGCGTAATCAACGATATC
>scaffold266|size199805.3.21849	527	548	332814-2
AAGTACTATCTATCATCTGCTTGTTTCCTTCTGTTCTGTGACCCTTAACGATTTCCTCATTT
>scaffold465|size151508.1.124839	56199	56220	332838-2
GCTGCGTAAAATATTCCGGTTTCACACAGAGTACAAGTAACTGAACGAGGCAGCCTAAGCTC
>scaffold2745|size36908.0.28622	16127	16148	332868-2
ACATGTTCAAACGGTGAAAATGGAGATTGCGCTTCTGCAGGCGTAATTTATCAGATTCAATG
>scaffold1582|size66370.19.2221	449	470	333249-2
TAGGGTGGTTATACATAAAAATAACTGACGCGCATTAATGGATTAACGAGATTCCCACTGTC
>scaffold1082|size88667.7.27151	21763	21784	333967-2
TAATGTTCTTCAATTCGTACATAGCGGCGTCTAGCTGTCTCACCAACTTGTCTCCACAATTT
>scaffold2116|size50167.1.10739	8025	8046	334973-2
TTTCTTGAAAATTTTATGTTATGAGGGTACGATTTGGCCGTGGGGCTGTGGCGAATGCAGTC
>scaffold17|size495895.27.11688	9416	9437	335028-2
TAACATATCACATATACGACGCGTCGAAAACGGAATTTGAGCAAAGACATGGGAGGGTGATG
>335089-2	TGGGATAAGTAATGGACGAGCA
>scaffold1682|size63361.3.23669	3581	3602	335253-2
CCCACTTGATCGACGTGTGTTCGTTGATCTCTTCTCTAAGCGTTGAAAAAAATTGAGGCATA
>335805-2	ATACACCATATCGCACTTTTGC
>scaffold1883|size57026.1.24540	22485	22506	336018-2
TGAAGCAGCAAATCTGTGGATTTTCAGCTGTGAACGTACATTCCATTCAAAGGAATTGAATG
>scaffold7196|size4529.noN.4529	1897	1918	336028-2
AAGCCTAACCCGTGTGGGGGAGGCGTAGCGAAAGCGAGTCTGAATAGGGCGAATGAGTCGTG
>scaffold35|size411520.12.32209	14091	14112	336231-2
ATATAAAGTAGTTGCGATGGTTGGATTAGGGCAGGCTTGACCTTTTATGCAGAAGTACGATG
>scaffold3889|size21922.1.6437	4974	4995	336493-2
CTGAGATTTCCCGTTTCAGCGTGATTAGAAATAAAGAGCGCGTCCAATGGAAGTGGTTTTTC
>scaffold19|size471396.28.37517	30311	30332	337453-2
TATACGACGCATTGAGAAGGGGCCTCGGGCAAGGAACATGATGGTCGGTACCGTACCTCTTT
>scaffold9823|size2077.noN.2077	861	882	337581-2
ACGGGTAAGTTTGATAGACTCAGAGAGGCACCTGAGTAGGGCGGGGCACGTGGAATCCTGTC
>scaffold706|size119851.26.5499	2391	2412	337611-2
TACTCTTTAAAAGCTCCATCGCCGACATGTTTTGGAAATTTTCCACCCCAAGGTTGGAGATC
>337660-2	ATCTGTGAGTCTCCTTTGCTTG
>scaffold357|size174133.4.5842	2470	2491	337810-2
AATCGATGACTCAGACTAGTGGTGCAGCGGTCCCGTGGTGTAGCGGTTAGCACTCAGGACTC
>scaffold219|size214654.13.46377	35917	35938	338171-2
AACTGTGGTATAGGAGGGTACCTGTTAGGGAAATTGTTTGGCGTTTTCCTGCCGTGAAGATG
>scaffold1148|size84884.5.5429	4888	4909	338638-2
ACCGATGCGCTTCGTTGTCTACTGAATTGAATTCCTGGCGAGCGAAAACTTTTATTGATTTG
>scaffold393|size168142.10.14680	1415	1436	338639-2
CTCATGCTTGGAACCTTATCAAAGAAGGGAGCCATTCTGACGCAGTTCGACCATGGACGATC
>338929-2	TCACATCATCATTGATTTCGGT
>338987-2	TCACATCATCATTGATTTCGGT
>339051-2	TCACATCATCATTGATTTCGGT
>scaffold1772|size60434.4.10380	7028	7049	339467-2
AACATTGGCGATAACCTGATGAGTTCGTATATAAGTGAGTGGCAAAGCGGTAGGTTCTATTT
>scaffold1085|size88565.22.3059	741	762	339740-2
TTATCAAACAAAATATGAGATGGAAAGATATGATTGCCTGCAAGACTCTAGTGAGGTCATTT
>scaffold1048|size91133.1.15240	8089	8110	340266-2
TGAGTATTCGCCGTTTCAATGATGATATGAGAATGAAGTCGCAGAGAGAGAACAATCCAGTG
>scaffold2866|size35087.8.10451	603	624	340658-2
GGCTTCTGGACCTTCGACATAAGCCCGAAACGCTCCGCCAATATCAGTTTCTTCGGCTGATA
>340760-2	ATAGTGGCGTTCCATGGCCTGT
>scaffold247|size205166.1.53278	40139	40160	340859-2
TCCCGTTTCAGGGGTTCTACAAGAACGCGAGGTTCAGGGGAAGAACCCATTCATTCTCGCTG
>scaffold1184|size83011.2.12418	9083	9104	340882-2
ATGGAGATTTTTTCCTGTTTCAAAGACCCTAGTTATTCCAACTGCTGTAGGAGGCCATTATT
>scaffold7196|size4529.noN.4529	1223	1244	340953-2
TTCTAGATGGGTAGTGCCCGTCTAGGGGCGTTTGGTGGATGCCTTGGCACGCTGAGCCGATG
>scaffold531|size140842.3.15635	10471	10492	341284-2
CCTGCCCATGTTCAAGGAAGAGCTCATGACCGGTGCTAACATGGACTTCGCCACCATCTTTG
>341417-2	TTGGTAAGAACACTGTGTGGCC
>341466-2	TTGGTAAGAACACTGTGTGGCC
>scaffold2230|size47507.2.8974	3975	3996	341488-2
ACCATGAATTAGTAGCAGTATTGTATTACAAGATTCACGGGACTGGCAAAAGTTTCTGCTTG
>scaffold513|size144063.0.8090	3670	3691	341616-2
AGTTCGAAATACGAATCATCAGTAAATGGTGTCGCTGGGATAGACATACTCTACAGTTCCTG
>scaffold838|size105556.3.2532	704	725	341990-2
GGACAAGTTCATGGGGTGAAATCGTTTTATTCTCCACTAACCTCCTCAGACAGCAGTCATTT
>scaffold159|size250877.7.5953	2956	2977	342128-2
TTGAGTCTTTATAACTCCCTAACTAGGCCGTTTTCCGACCTAAGAGCGCTAGATATGGTATG
>342652-2	ATGCTAGGACACCTCGAACTCA
>scaffold67|size333355.10.56069	49713	49734	343060-2
AAAATAATAATTACCGTTTCACAGTTTCCTTATAAGGTTATTAATTTCCGGGAGGATGGTTT
>scaffold906|size100042.7.24064	16417	16438	343568-2
TGGGAAGAGACTCAGTTGTTCGCGAATAATGTGAGTGGATGGTGTTTTAACTTTTTGGCATA
>scaffold3384|size27564.3.16217	4523	4544	343757-2
CTCTCATTGCGGGATACATAGGCTGCTTTCATAGTCCACGGTTTGGCAAGCGACTGGTCGTG
>scaffold84|size308287.10.39586	35126	35147	343758-2
ACGGCTGCGGCGTGACCTAGTTTCGACGGACATGCGCAACGAAGCGCACCCGCAAGCCGGTG
>scaffold9823|size2077.noN.2077	1210	1231	343828-2
GAACGGCGGATGCCTAGGCTATCCGGAGGCGAGGAAGGACGTGGTAAGCTGCGAAAAGGCTC
>343901-2	TCGGGGAACTGCAAACAGGTTT
>scaffold3319|size28346.3.6600	4123	4144	344044-2
AAGAACAGGAGAGCACTTGCGTAATATTGACAATTATAAAAGAATTTTCCTTAATACTACTA
>344230-2	CTATACTCATTTCTCGGACTGC
>scaffold1236|size80485.3.30539	5171	5192	344511-2
TGAAGTCGAGGTGGCTGCAGAGGATGAGTGACTGATCGTGAGGAGAGAAGGAAATGGAGATG
>scaffold381|size170344.3.32406	12596	12617	344608-2
CAACCCTCCTTTTATCCTTCCATCTCTCATTGTCCTCTAAAAGCCGAGCCTATTGATCTCTT
>scaffold7196|size4529.noN.4529	3104	3125	344842-2
GACCTTTGAGAGTGACAAACCACGCGTTTCAAGCTTTTGAAGGTGGCACAGGCCAGGGGGTA
>scaffold2929|size33820.0.26429	1929	1950	345318-2
AGCTGAAGGTCTTGCCGCATAGATTGACTGCAACTGATATTTGCTTGCAGCCTTTCGAGATG
>345491-2	TGTGTGGCGTTCTGGTCAAGCA
>scaffold1582|size66370.16.9422	7538	7559	345570-2
TCCGAAGCTAACATACTGGGGGATTATGACTGAACGCCTCTAAGTCAGAATCCCACCTAGTC
>scaffold2266|size46591.0.9335	2632	2653	345581-2
GCTGTGTGGTGGTCACCTGGGTAATGCGTCCGATAAATTGCCTACTAGGTAAGTGGTCAGTG
>scaffold186|size235032.0.21134	18607	18628	345789-2
TCCACGAAGTTCGCCATGACTCCGTGGATGGTGCACAGTTGTCCATTGGCATTGGTGGCATC
>scaffold5753|size8815.1.1695	818	839	346026-2
AAATCCATGAGGAAACCGTTCACCATGTGAAGAAGGCACTGAGAACTGTTGACACCGAGTTC
>scaffold3640|size24477.noN.24477	21184	21205	346085-2
TTTGAAGGGAACAATCGTTGCCATGTTGCTCAAGAGCACAGTTTTTCCAACGGAGTGAGATA
>scaffold990|size94506.0.9402	5626	5647	346118-2
CATATAGGTGCCCCTAACCCCATGTTGCGGCAGGGGGCATGCGAGTGTCCGAGTCGGGGATA
>scaffold1994|size53405.2.18924	6918	6939	346191-2
ATGTAAAAAAATAAAAAGTTTCAAGAAATGAACAAGAAGAGGGCTAAGGTACCGTCTGAGTT
>scaffold4657|size14942.noN.14942	9514	9535	346414-2
AACATCACTATCAAATGTCGTTATCAGTGCACCTTTTTTTCTTCACGGATGAATCATTAGTT
>scaffold292|size190573.10.23211	22640	22661	346443-2
CATCAACTCCCACATCGTCATCAATCTACGCCAACAAGCATTCCGTTCCGCAACAGCCAGTT
>scaffold10354|size1908.noN.1908	629	650	346787-2
CTTGGTAGGGGAGCGTCGAATACGGGGTGAAGTACGATCGGAAGGACGTGTGGACTGTATTC
>scaffold416|size163047.8.8855	2027	2048	346900-2
GGATTTTTCCTACTGTTTAATGACCTGCATTTTAACTATTAGATTACAAAAGTAGAGTATTA
>scaffold1190|size82792.9.7566	992	1013	346926-2
TTCGAGAAATTTGTGTTTCCATTATTTCATTCAAGCTAGGCACAGAGAAAGGGAAAGCAGTG
>scaffold28|size431456.9.76996	21235	21256	347716-2
CGTACGAAAAAAGTCGGTTTCAAATCAGACGAAAAGTTCAAGCAAGGCGAGCATTCAGAGTT
>scaffold548|size139025.7.20803	4980	5001	347971-2
GAATTGTGTGGATAAGGTTGACGAGAACTGCTTCTAAACTTATTGATATCCTACGTGATGTG
>scaffold1662|size63814.3.4363	2626	2647	348040-2
AGTAAAATCTCTGTCCGACTCTTGCAGGCGCACTTGGAGGAATGCCTTTTCAACGTCAGATA
>scaffold1582|size66370.19.2221	325	346	348259-2
GAAGACCCTGTTGAGCTTGATTCTAGTTTGACATTGTGAAGAGTCATGAGAGGTGTAGCATA
>scaffold122|size280880.4.40634	10670	10691	348270-2
CCAACCCACCCACCACGATGCGTCAAAGAAGGGCCTCCGGCAGGTAGCTTAAGAAGTCATTT
>scaffold200|size227541.21.2226	608	629	348415-2
GCTGTGACAGGTTCACGGGAAGGAATCGTTCAACCCTCCACTAGTCTCCACAGACAGCAGTC
>scaffold296|size189976.11.22287	2006	2027	348583-2
AACGGTATATTGCTATGTTGTTACCCACGGGGGCCTGTTTCTGTCTCTGATCCACAGGCATC
>scaffold1495|size69661.2.12804	9677	9698	348585-2
ACCATTCACAGTCTTCAGCTCATCAAATGACTTAGCTCCTTTTCTATTCAGGAGAAGTATTC
>348876-2	TCGAAGGCTGTAGCGCTCAGAA
>scaffold704|size120579.28.10252	3255	3276	350030-2
TTGCTCAAAAAATCCCGTTTCAAATATATTCTATAGAAAATATCACGACTTTGGCGTTGATC
>scaffold513|size144063.0.8090	5143	5164	350125-2
AACCAGTTCAAAATACGAATCATCAGTAAGTGGTGTTAGTGGGAAACATCTGCTCTCCAGTT
>scaffold188|size234289.11.8174	2930	2951	350212-2
TGATAGAAGCAGAAGAGCATAATTTTTACTTGTTTCTTGCTGGGGCCGCATTTCCTGGGATG
>scaffold907|size100027.3.14148	11856	11877	350359-2
TACCCGTGCCGAATACGATTCACGGTTAATAGGACCAGCGGAGAGAGATTTAGGCGATGATC
>scaffold4405|size16944.2.5929	425	446	350379-2
CGCTGAACGACTTTACTGTTTCCTTTTCATCATGTATACCTCAATTCCTTCTGTATTTGATG
>350460-2	ATGCATAGAGTCGCAGCTGAGG
>350481-2	ATGCATAGAGTCGCAGCTGAGG
>scaffold1085|size88565.16.4055	2503	2524	350608-2
GGGTTGGCGGGCGCCGGCGCGCGGAAAGAACCGACGGCGGCTCGGTGGGGCACGGGCTGGTG
>scaffold219|size214654.13.46377	36987	37008	352151-2
CATATGTTGATAGTGGGCTTTCATCGCCGAGCTACGAGTGATTGGCCAGAGAGCGAACGATT
>352900-2	TTTTTGCTTGGTGTGGTAAGAA
>scaffold4|size627557.75.37208	6214	6235	353295-2
TTTTGGCAAACTCCCGTTCCAGGTCTTCCATAAGAAATGGAGCCCTCGATCTCGACAGGATC
>scaffold830|size106394.3.24479	18754	18775	353319-2
CATCATTTTTTATTTCAGCTTCAATACCGGTATTTCTCAATGTGATCTCTCTAGTTCCATTA
>scaffold38|size407531.22.21785	13843	13864	353325-2
GAGACCAGCGGCATATACGATGCGCCCGCATGGAGGATGACCTCCAAACGCCTGGCGGAGTA
>scaffold1026|size92429.5.34871	993	1014	353588-2
CAGATTTATTATCGGCAATGCGATGGGGATTTATACCCAGCCGATACGGGGAACAAACATTT
>scaffold2531|size40567.1.15795	8301	8322	353820-2
CAAGTCAAACCAGTCATCCAATTCACTCGTTTTCAAAGCCAACCAGTTTGACCAATTCAGTT
>scaffold4014|size20584.1.3438	2478	2499	354292-2
CGTGGGCGAAGTTGGAAAAACGTGGAAGAAACGGTGAAGAGACGAAGCCCAGCTACGCATTC
>scaffold3992|size20737.0.5186	4632	4653	354309-2
TATATTGACGCGTGAATCGCACTACACCCGTATAGGCCACATACGCATTCATAACGTCACTT
>scaffold402|size165995.9.32031	1400	1421	354368-2
CCAATAACAATAGCGTATTATAATAAGAACTACTTACTACATCCATGCTGGTTGGGTGCATA
>354563-2	TATTATTTGAATCCATGACTGT
>scaffold1558|size67385.0.16066	1081	1102	354569-2
GAGCGAGGTCAGTTGAGTACGGTGGGTGTGGCAGAGTTTCATAGCCAAGATCGTTCAATTTC
>scaffold9105|size2426.noN.2426	1809	1830	354578-2
CTCTTAGTGCTGGATCACTCAGCTCTTGTGTCAATGAAGAACACAGCTAGCTATGAAAATTA
>354729-2	TAATGTGAATTGCAGGACACAT
>354926-2	TAATGTGAATTGCAGGACACAT
>scaffold1965|size54531.0.5501	1869	1890	356102-2
GTCCCCCATACTTTCGTCCATTGTGTACCATGATACCCCACCATTTGGTATTACTCCCGATG
>scaffold1582|size66370.19.2221	351	372	356131-2
CGGGCTTGGCAAAAATAGCGGGGAAAGAAGACCCTGTTGAGCTTGATTCTAGTTTGACATTG
>scaffold205|size225330.11.28951	18624	18645	356132-2
TATGATGAGGAGATCAATTAGATATGTACATATGAGCTTCACGAGTAAGGCATAAGTGGATA
>scaffold76|size320734.28.18475	8207	8228	356387-2
TTTACTCAAATTGTACGGTTATGTTGTTTATTCAAGTTGTCTAACGTGATCACTAGGCAGTT
>scaffold535|size140456.3.13474	8853	8874	356567-2
TGTTCATGAGTTTTCGGTTTTCAAATTCTATTGTTAGACATGTATCATATTATGTAAAATTA
>scaffold3514|size25699.5.13244	4399	4420	356729-2
CTTCCTCACTCTTCGGTTTCAACTGCATGGCTTGAAGCAATGAGTCGAGCATTATTTTACTG
>scaffold883|size101772.8.25096	20447	20468	356730-2
TAATCTGAACTGACCCCGTTCCAGAGCTTTGACATGAAAGGAATGACGACTGACTACCACTT
>scaffold3330|size28191.noN.28191	22577	22598	356900-2
CATGAGAGTGAGTTAGTTATGAGCTAGTTTACTAGTTAATGAAATAGTTTCCTTGAATCTTT
>scaffold9823|size2077.noN.2077	810	831	357350-2
GGAATCCTGTCCGAATCTGCGGGGACCATCCCGCAAGGCTAAACACTCCCGGAAGACCGATA
>scaffold2526|size40684.4.13002	7115	7136	357383-2
TTAGAATTCGGTTTTCCCACACGATATATTTCAGCTGGACGGCATTCCACATCTACGGCATC
>scaffold4266|size18197.1.8025	5085	5106	357415-2
CTACATGACTTTGCGTCATTGGTCAAAGGTTCAGTGAAGGTGCTTACGCGCCCACTGAAGTC
>scaffold487|size148882.31.17072	16207	16228	357644-2
GGATATTCCTGCTAAGTAGTTAGAAGGAGCACCAGCTATAGTTCCGAAGGAGCACCCCCTTG
>scaffold500|size146704.8.70141	20786	20807	357742-2
GCACAATATTGTTCCTCACCTCATCTGGACACGAGCTGTGAGAGTGATGGGTGTGATGAACT
>scaffold531|size140842.3.15635	10860	10881	357774-2
AGATCATCGACGAACTGCTTGAGAAGTTCATCCGAGACGGAAGACTCGAGACCAGGGAAATC
>357823-2	ATCGAACGATATCTCAGACGCG
>scaffold8149|size3221.0.2304	1052	1073	358271-2
ACCAGTAACAGGTACGGTACAGATCTTAGCCAGCTGCAATTGAGGTCCAATGGTAACCAGTT
>scaffold266|size199805.2.33984	10637	10658	358348-2
AAGGGGTACGTGACGCACTCCAACCCGGGTGTCCATGCTCTGATCTTTTCCTCGTAGTGGTG
>scaffold190|size231544.2.79283	12048	12069	358359-2
CGGCCAGAATTCGCCGGTTTCAGGAGCAGAATAAATGTGGAGTGGTTGAGCAGAAGCAGCTC
>scaffold22133|size1124.noN.1124	373	394	358468-2
CGATCAGTAGCCGGCCTGAGAGGGTGAACGGCCACATTGGGACTGAGACACGGCCCAGACTC
>scaffold20376|size1163.noN.1163	625	646	358469-2
CGATCAGTAGGGGTTCTGAGAGGAAGGTCCCCCACATTGGAACTGAGACACGGTCCAAACTC
>scaffold1122|size86230.6.1919	671	692	358626-2
TTTCCCGTGATTTTGGCGGGACACCTCTGGACTGAACCAGAGTTCAGAACTTAGCCCCAGTG
>scaffold26|size435901.17.75799	45388	45409	358648-2
TATACGGAGCACCACAATGTAGTAGAGGTGGTTGTGGATTCTCAACCCAATTGTGCTGAGCA
>358691-2	GCATTGGAAGAATTTCAATTGT
>scaffold2424|size42930.5.3618	651	672	358872-2
TAGCAATCCAAAATACTATACATGGTCGTTAGAGAATTGAACAGGGTGGCCCGACAACGCTG
>scaffold152|size255329.18.36289	16649	16670	358952-2
TACCCGTCACATATACGACGCGTCGAAGAGGGGCTTTGAGCAAGGACACGGGGTGGGTGGTG
>scaffold820|size107624.0.18598	10117	10138	359054-2
TAACAGTGGCGATCAGGATTATGGCAACAATCACGGACCAGCAGTTTCAACAACTCCTGATG
>scaffold446|size156531.7.20816	20027	20048	359598-2
CCACTGAAGCCCCGCCCATTACAAACGGTATATAAGAGCGCCGCTCGGCTGATTCGTTGGTC
>scaffold3460|size26481.1.5834	5269	5290	359735-2
AACCCGTCACGTATACGACGCATCAAAGAAGACTTTAGCAAAAAGGGAGCCTGATGGTAGTT
>scaffold2708|size37642.0.19339	13192	13213	359794-2
CTGTTCAGGATTTTCCCGTTTCACTCTCTTTTTATAGATTGCTTGAGAGCTTCAGTTCATTA
>scaffold534|size140589.8.15477	7150	7171	359840-2
CAATTTTCCCTGTTTCGCATCTTCTATTTGTAATCAGCCTTTGAGCCGAAACGCGCTTGATT
>360148-2	TTTGTGTTAGTTCCATGGGATT
>scaffold26|size435901.10.6200	3342	3363	360297-2
AACCCGTGCGCTATACGAGGCAAGCTATAAAGGCATGCTGTGTTCCAGTCTGCGAGGTGGTA
>360368-2	GTAGAAGGCTCTTAGTTGCATA
>scaffold103|size296593.4.40999	19263	19284	360446-2
AACCACAGTCTACCAATGTGTGGTACGCACTGGGCCAATATTTTCCAAGTCTCGTGGGCATG
>scaffold1157|size84320.3.39484	18848	18869	360521-2
GTATGGTGTAAACGGAATATTACCATAGCCAGGTGCTTGTGGTAGCAGGTGAACGCCGCATA
>scaffold203|size225754.6.14191	7869	7890	360673-2
ACTGAAACTTTCCCGTTTCAGTATTTTTTCAAAGGACTGGGATTATGGTAGCACTGTTACTG
>scaffold34|size422287.15.20945	310	331	360980-2
CCTGGTCGCGTTGTCTAGCGTTGTCTAGCGCCTGGTCGCAACGAGTCGCACCTGATTGATTC
>scaffold295|size190032.4.18449	16325	16346	361335-2
TACGCCAAGAAATCGAAGATCAGGTGGGCCGGACACGTTATGCGATATAGTGACGACCGTTG
>scaffold4505|size16164.1.10018	884	905	361381-2
TGTTGGATATCTTATCAAATCGCTTCATTTCACTTGGCTTTTAATTCTCTTTCAATCCAGTA
>scaffold86|size307234.2.87814	18822	18843	361450-2
TTGTCTACGGAAGCAAGGTGTTTTTCAGCACGTAGGCTCCAAGTAGGCTTCCGTATTGATTT
>scaffold4066|size20012.3.4156	1730	1751	361451-2
TATAACTCATACAGACATGGCGGAATAGACACCCTTCCTATGCTTAAAGCAGTAATTCGGTT
>scaffold438|size157977.12.1273	486	507	361605-2
GAGATCAGTAATCAATTGGTCCTCCTGAGTGCCTGATCAGTTCGAACATCCTATTGGGCATG
>scaffold194|size229972.4.55679	8707	8728	361624-2
CTTGACCAGATAGATCATGTGTTCTAAAACGTTTCGTTTTCGAAGTTTTCATTTCTCCAATC
>scaffold1476|size70214.10.4225	721	742	361805-2
ATCAAGAATCTCATCTGCGCTGTTGCGTGGCAAGTATTCCAAGATTCCCCCGTAGCTCAGTC
>361942-2	GTCTGATTATGTGATCTGCGCA
>362027-2	GTCTGATTATGTGATCTGCGCA
>scaffold30|size425315.12.128062	74400	74421	362514-2
TTCAATTACCTCCATTTCACAAATGACCCACCTTTCACAAATATTTCTTCCAAGTGATCTTA
>362687-2	TTATCACTCTTTTGGGATTGGT
>scaffold3606|size24873.2.5999	4225	4246	362721-2
GGAAAGACGTGGCAGGGCGTGGGAAAAGTTTGATGGGCGGGGCTTCATCGAGAAAGGCAATT
>363209-2	TTGCCTTTCGGCGATCGGAGCT
>363311-2	TTGCCTTTCGGCGATCGGAGCT
>363510-2	TTGCCTTTCGGCGATCGGAGCT
>scaffold15526|size1331.noN.1331	327	348	363705-2
TTACTCTGCTATCGTAGATATGTCTGGTGGCGATGCGCGCAGGGGCAACACCCGTTCTCATC
>scaffold2834|size35651.2.8361	7038	7059	363776-2
CTTAGCCCACGTTTACTTGCATATTTCACGAGGAACTCCTTTCTCCACCTAATAATTCATTC
>scaffold1254|size79762.7.39098	17387	17408	363876-2
ATCGACGGTGAATCGCAATTGGTCCTTGTTGGGACCCTTCTTAATTACAACTGCAGGTGATG
>scaffold1121|size86287.9.7848	5465	5486	363927-2
GAGATGATGAAGCGAGATACTTACATGGGTAATAGCTCACAGTCCTGTGAATAGCTAAGGTG
>scaffold121|size280967.10.9885	8784	8805	364244-2
ACACAGTAAGTGAGCGAAATTTTGAATAAGGATCACATGTGGGCTCCTGAGGCTGATCGATA
>scaffold340|size178067.6.6038	2904	2925	364440-2
TTGTTCGGCATACTTTTACGGAGACGCAGTGGCAGTGGCGGGCGCCTGTGAGCCAGCGTCTA
>scaffold1173|size83434.5.21726	8042	8063	365187-2
TTTCTAAAGTTTTGTGTTTCAAGGTGGATATAAGTTCCGATGAGTTCAGGCTTCCAATATTC
>scaffold219|size214654.4.2637	1245	1266	365264-2
AATTGTCATAGGTTTACCGTAATGAATTGCCTTGGCCTAAATTTTGCCTCACGGCGTCATTC
>scaffold981|size94860.7.14000	10996	11017	365708-2
TACCCGAAAACATTCCCGTTTCAGATTCATCATTTTATCTTTCGTTTCTACTGCTTCTAATT
>scaffold17|size495895.6.54010	12599	12620	365736-2
ATTATAATTGACATTGTCAACAACGTCGTCAAGAGCAGCCTTTTTAGCAGAAGGACTTGATG
>scaffold478|size149948.7.4521	3230	3251	365887-2
TTGCTAATACATATACCGCAACACCCGTAACTCACACGACTCTTACAGACATAAGCATAATG
>scaffold3153|size30535.2.10355	622	643	365895-2
TAACCTGTTATTAGCTAGTAACGAGGTAAATTTGAAATGTTGCGTTCCGCTGGAATCCAGTA
>scaffold3090|size31423.0.8826	2889	2910	366460-2
GGTTTCATTGCTTATGCTAGAGATTGTTAAGTCAATGTAATGGATCATTACACTCCCAGATG
>scaffold10354|size1908.noN.1908	1071	1092	366495-2
GCCGAACCCACGTTCGTTGCAATGACCGGGGATGACTTGTGGATAGCGGAGAAATTCCAATC
>scaffold26|size435901.24.12630	1759	1780	366615-2
GCAAACCCGCGTTGTATAACGAGCAACGGCACTGTGATATGAGAGTGGGGCTGAACATTGTC
>scaffold850|size104931.6.58471	13708	13729	366967-2
TTAATCACTTGGATTATAATTGGGACGGTTATTTTATCGAACAGAATAGTACTGCGCTGATA
>scaffold1476|size70214.0.1921	514	535	366973-2
TTTTTAGTAAACGTCAACCACCATAATGCGATTTCACTGTCTGTTACAATAGATATCGCATC
>scaffold2205|size48154.8.12028	10977	10998	367409-2
TCTTGCTACATATACGACGCATCGATAAAAAAAAGGACCTTGCCTTTGCCAGCTAGCTGTTA
>scaffold28559|size1016.noN.1016	250	271	367462-2
GGTGACTTTAATAGAAAATTTTAAAAATTGGTGTTTAATAAATTTATAGAAGCTTTGTAGTT
>scaffold111|size288767.0.30125	21047	21068	367489-2
TTCGCGCGGTAAGATATCTCACTTGACTGTCCGCGACACGGTATGGGTATATTCAGCCAGTT
>scaffold1457|size70961.12.1100	305	326	367523-2
AAAACTGACTGTGGGTCAGAAGGAAGAGTACCAAACTCGCTTGGGAGTCATTAGTTTTGCTG
>scaffold4452|size16605.5.4087	1395	1416	367658-2
AGAAATGAATTTATGCGTTTCAGCTTGGTAGTTTAACTCTTATCTGCTGGAACTTGATATTC
>scaffold19848|size1177.noN.1177	283	304	367981-2
TGAGAGATGCGGAGGTAGAGCGACCGATAGGATGCGAGGGCTTCACCGCCTGTCAAGTCCTG
>scaffold970|size95926.2.20882	14424	14445	368555-2
CTCTTTCCAACGAGACAGTACTGGGCCTGAGTCTGGGAAGGAATGGTGAGGTTGTACTGATG
>scaffold531|size140842.3.15635	10556	10577	368662-2
GAGATGATGGTCAAACTCGACACCGTCTTCTCGGGAATGTGGCACAAATACCTCTTCCAGTT
>368816-2	GTTCGGAATCACTCAGCAGAAC
>scaffold763|size113283.7.8679	6212	6233	369179-2
ATTTAAGAAACTGAGAGTACATATTCATCAAAAGGGCGAGGGCAAGCAGGGTCTCGGTAGTG
>369431-2	TGTATGGGATAAGAGCACGGTG
>scaffold7196|size4529.noN.4529	3273	3294	369488-2
TTTCGAAGCGGTGAAGTTAAGCCCCGGTAAACGGCGGTGGTAACTATAACCATCCTAAGGTA
>369562-2	GTAGCGAAATTCCTTGTCGGGC
>scaffold2369|size44172.0.12698	5897	5918	369865-2
CTGCGGCGTGACCTAGTTTCGACGGACACGCGCAACGAAGCGCACCCCGGGGGTGGGTGGTG
>369925-2	TGGGGTAAGCCAGGGGGTTACT
>scaffold175|size240007.7.9455	3356	3377	369926-2
CGTTTTCTTATGCCGCTTCTATTGCAATATTAATCCATGATGAGATATTTTACGTTCTGATC
>scaffold22|size447538.7.17705	14653	14674	370011-2
GTTCTTTCCTGCTTACTCTTTGATGTTGACACAACAACGAGAGACGCATGCCGCAGATGTTG
>scaffold18900|size1204.noN.1204	565	586	370173-2
AAAAGCTACCCTGGGGATAACAGGCTGATCTCGCCCAAGAGTTCACATCGACGGCGAGGTTT
>370226-2	TTGGCACCTCGATGTCGGCTCA
>scaffold2193|size48406.2.31142	1247	1268	370293-2
CGCGATGACCTATTTTTGCGGCTGGGCGCGTATTTCAAAACGAACCCAACCACCCCTTATTT
>scaffold2355|size44516.0.31840	24675	24696	370515-2
TCGCCAAAAAAGGACTGATCCCTTGACTTATCCCTTGTTCAGGCTTGTATGTTCCAATGATG
>scaffold238|size208548.16.11731	5886	5907	370618-2
CGCGCTTGCTCTTTACAGTTTCATCAACGGTACATCTTGTTCATTGCTGATGAAAAACGCTT
>scaffold16|size502612.2.36439	27893	27914	370652-2
GTAGCGAAAATTCCCCGTTTCACGTATTTGGTATAAGTAACGTTCAGAAATCCTTTCCAGTA
>scaffold784|size111085.1.27155	8259	8280	370667-2
GTTTTGACATGTCAACTTGGGCTCCTAGATTGATCAATCATGCGCTGGGATTCCAATCGATT
>scaffold1114|size86837.0.30072	5860	5881	370717-2
GTTTCGCGTTTTTTACGTTTTCTCCCTGTAACTAGGTTGATTTACAACTTTTTTAAATAGTG
>scaffold5753|size8815.1.1695	832	853	370734-2
CTCAGAAGTTCCTGAAATCCATGAGGAAACCGTTCACCATGTGAAGAAGGCACTGAGAACTG
>370740-2	TGTTGACACCGAGTTCTACGAG
>scaffold438|size157977.6.11364	3825	3846	370811-2
AGGTAGAGGCGCCTATAAATGAGGGCGCCCAAGTCTAAGCCTTGTTCATTCCTGAACATATA
>scaffold4801|size13902.noN.13902	11922	11943	370817-2
TAGCAAAGTTTCCAAGGATCAGTCGCAGAGTCGTGGTGTAGATTAACACCCATCTGGGCATA
>scaffold1337|size75983.1.31065	25711	25732	371019-2
ATTTCCAACCGTGACAAGTCAAACCAGTCATCCAATTCACTCGTTTTCAAAGCCAACCAGTT
>scaffold4861|size13614.3.3865	2591	2612	371400-2
TTATAATTCCAATACAGTACGTACCTTACAACTTCTTTTATAAACTTTCTTGCGATTTCCTT
>scaffold1989|size53621.2.5755	2549	2570	371575-2
CCCAGCGTGAAATATGTAACAGGCAGTAGCAGGCAGCGTAGGGTGGGGAAGATGGAGCGATC
>scaffold3608|size24848.4.9129	8058	8079	371587-2
TGCAACACGTACCATACACTTCGGCACACAGTAGGGTGATAAATGGGTCGGAAAGAGTAGTG
>scaffold926|size98948.3.36117	31232	31253	371599-2
TTTGACTCTTCCTGCTTCAGATCGAATACTTAGTGCATTGTATACAGTGTATACAAGAGCTA
>scaffold423|size160558.2.21769	21005	21026	371777-2
ACTCCATGTGATGTGGCACAATCGGCACGTAAAGCTTGTCGGGCATGCCGATATAGGAAGTG
>scaffold593|size132959.7.24927	10288	10309	371959-2
TCAAGGTACGCTCAGATCCTTCCGAAGGAACCTTCGGTTTCCGAAAATATTGTTTAAGAATG
>372036-2	TGGATCTATCGACTGTCAGCAC
>scaffold3947|size21329.2.4451	2378	2399	372050-2
ATAAGCTATGGCTTTACATATAAGCCATTAAGAAGGCGAGGGCAAGCGGGATCTCGGTAGTG
>scaffold247|size205166.1.53278	40132	40153	372326-2
ATAGAATTCCCGTTTCAGGGGTTCTACAAGAACGCGAGGTTCAGGGGAAGAACCCATTCATT
>scaffold529|size141415.20.6458	4277	4298	372612-2
CAACTGTTATTACACTGCATATGTCACTCCCTAATCTTTCAGCTCGGTCCGGCTTGCGATTG
>scaffold1652|size64119.10.10352	3981	4002	372770-2
ACCCGTGCCATATACGATGCAACACAAGGGTGCCTCGGGCGATGTCCAGGGGTTGTTTGGTG
>scaffold1634|size64683.1.45953	12124	12145	372807-2
CAATTTCATGTATCCTAGAAGCTCTCCTCTTTCCAGCGCTAGCACTTCTGGAAATAGTCATA
>scaffold1808|size59255.0.49911	47473	47494	373346-2
ATCGATTCAATTCTTCTACTATGCTTCGTGGAATGTCGGCAAAGGCCACGTACATAGGGATG
>scaffold662|size125178.2.60740	53285	53306	373397-2
ACGCGTGAGAGCATATTCAAGCTGGGCCATACCTGAGGAACATGTTTACGAACTTTGCATTG
>scaffold437|size158142.13.39680	11096	11117	373516-2
GGAGAGAAGTTCCCTTACCTCAAGAGTGGATCCTCGGTAGCAGTAGTGAGTTTCTGCGTCTG
>374117-2	TGTCACGTGCGAGACCCGGGTT
>scaffold47|size379990.9.5233	3648	3669	374287-2
GAAGGAAAGTGTTAGTAATAAGTGTTTATCTAAACAATACAACCCACGTGCTGCCTTTGCTG
>scaffold2633|size38857.4.2320	1778	1799	374427-2
CTACTGCGATCCAGTCTTTGTGACTCAGGAGTGTGACGTCTGCGCCTGTATCTAGGCGCATA
>scaffold114|size288089.10.4777	3828	3849	374630-2
TGAAAACTTTTCCCAATTGCCCGCGATGGCCCCTGAAACATGGGTGTCATACGCAATTTTTG
>scaffold536|size140315.4.24835	18990	19011	374866-2
TTGCCCGTCACGCATACGATGCACGGAAAAGGGGCTCTGAGCAGGAACAGGAGTGGTTGGTG
>scaffold4441|size16675.0.1249	490	511	375692-2
CCACACAGTTGACAAATGTTCGAAAATTTGACAAATGTCTCGCGACAACTCGCCCGGCGTTT
>376069-2	TTTCTTCGGGGTGTAGGTTTAG
>376193-2	TTTCTTCGGGGTGTAGGTTTAG
>scaffold670|size124379.2.38880	10949	10970	376488-2
GTCAGATGTCCCACGTGCCGCAGATGAAACACCTACGTGTCGACCCACTATTGTGAGAGATT
>scaffold1880|size57097.3.5274	4722	4743	377046-2
TCCTAACAGTTTTCCCGTTTCATGTTCATGACATGAGAGACGTACCAACTTGAATTTCTATT
>scaffold1569|size66743.0.19094	4071	4092	377112-2
GCAGATTGAAGTACGTTGAGGAGCTTGAGTTTCGAGACCCCATTGAAGCGTTGCCTTTGATC
>scaffold39|size406749.2.30546	268	289	377220-2
TGATCTTGTCTATTATACGGTACACAGCTCAATGAGATCACGGCCATTCTTGGATGGGTATT
>scaffold2625|size38964.0.3109	646	667	377244-2
ATAACTTAAACCTTGCCGTTTCAACTATCCTATGTGAACTGCCGAAATTCTAACGGTTGTTG
>scaffold1644|size64356.5.9510	8329	8350	377503-2
ACAGATGATATCATGGTGTTATCAAGGACATTACCAGAACACATCCCTGGTAAGATTCATTC
>scaffold1184|size83011.2.12418	9085	9106	377531-2
AAATGGAGATTTTTTCCTGTTTCAAAGACCCTAGTTATTCCAACTGCTGTAGGAGGCCATTA
>scaffold393|size168142.10.14680	1816	1837	377662-2
TCACCATGGCAGCCGCAATCCTGTCCAAGTGCTCGTAAAACTGAGACATGACTTCGGGCATG
>378002-2	TGCGTGGGTTGTTTGACGTGAG
>scaffold4887|size13369.0.7007	3499	3520	378372-2
GGTTATATGTATGTACGACACGGCATAACCTTTTCATTCCATAGTTGTTCATCTTGTGGATA
>scaffold41|size403605.18.10894	10127	10148	378453-2
AATGACAAGAAGTTAACAAGTCCATGGTTCAATATAAATATCGGCTGACCGACGCGTCACTT
>scaffold223|size213454.6.55214	52114	52135	378879-2
ACTAGAACGTATAATACTTTCCCCAGCCAATATGCCGCAATATGGCTGACTTAGTTGAGATG
>scaffold234|size210057.2.22894	3907	3928	378911-2
GAGCTAGCTGTATGATTATACCTCAGAGTCGGGTTGCTTGAAAGTGCAGCCTAAAACGGGTG
>scaffold99|size301878.6.29527	12136	12157	379359-2
TTCGGGTTATTTTTTGTAAGTCCAGTTGCTGCTTATCAGAGAAATCGATTTTTCAGCCGATT
>scaffold800|size109445.0.26802	14046	14067	380073-2
CCGACGTACCCAGCCAAAGGAGAACGAGCGTTATAGAGGCTGTAGAGGTTGCATAGTGCATA
>scaffold378|size170523.7.79575	44047	44068	380160-2
TCCTTATTATTAGCCGATGTAGACCAAGCGATTTTATGCGTTCGTCGTAACTAGGCATATTA
>scaffold6510|size6063.noN.6063	5108	5129	380269-2
TCAAAATTGACCATGATAAGATACGATCGAAACCTCGGTGCTGGTAACGATGATAAAGGATG
>scaffold19848|size1177.noN.1177	485	506	380286-2
GCAGCGACAGCCAGGATGTTGGCTTGGAAGCAGCCATTCATTCAAAGAGTGCGTAACAGCTC
>scaffold584|size133873.13.10130	2077	2098	380353-2
GGAAACCGAAGGCCGGCTGCTATGGGATTTGCTTTTCAAGGCACTAGCATGGGCCTGTGTTG
>scaffold643|size126965.3.20742	3647	3668	380406-2
GCTTCGTTGGTGGTCTGCGAAACTGCAAACGTGTTAGATAGCCGGGTGGTTCGCTGCTATTC
>381448-2	TCGAATCAACGGTGTTGCTGCG
>scaffold456|size154809.8.27424	15754	15775	381953-2
TGCCTCCACTATTATCTAACCGTTAAGAATTCTCCAGGAAGCAGAAAATCGACTATCTGATT
>scaffold4161|size19110.2.6549	3092	3113	382133-2
GTATATCCACGGAGTTTGCCATGACTCCGTGGATAACATAAAGTTGACCATTCGCGTTGATG
>382981-2	TGGCGTCCGGTTGTAGGTCGTG
>scaffold1474|size70278.11.8637	1261	1282	383537-2
GTAAACAGGTCACTGACAAACCTCGAGATGGTCGTCTTGTCTTACATACGACCCCTTTTCTG
>383576-2	TGAATACATTGGCTTCAGAAGG
>scaffold427|size159813.7.38777	29082	29103	383871-2
CTGTAATCATTCAAAGGTTCATTTCTCAGGTGGCGAATAACATAAATCCGTCTGACTTTGTC
>383980-2	GTCGCCCTACAGAGTATCAGAT
>scaffold1250|size80021.6.14540	7622	7643	384017-2
GAATCCAGACATTCCTGTTTCAAGGATAGCTCAAAGGCGCAGTTCACGATTATTTTGAAGTA
>scaffold27102|size1037.noN.1037	475	496	384219-2
AGGGGGATAAACCCGGGAAACTGGGCCTAATACCCCATATGCCTCGAGGACGCATGTCCTTG
>scaffold1340|size75810.7.24439	5177	5198	384220-2
AATATCCGCACTTTCCTGTTTCACATTCTTCTTAAAAGACCTCCCCACTTCACAACCTGCTG
>scaffold179|size237207.2.20522	6210	6231	384644-2
AGGCGCCAATAAACACCGAATTCAACAGCAACCATGTTCGACTATCGTTTAATCTTGGCATA
>scaffold1582|size66370.19.2221	467	488	385427-2
CGGTCCATTGTGGGTGGGTAGGGTGGTTATACATAAAAATAACTGACGCGCATTAATGGATT
>scaffold33|size423512.11.188648	93134	93155	385688-2
AACACTGCGTTGAATACGGTACACAGTATTTTTAAGGTCCTCAAAGTCCGTCAATCACCTAT
>scaffold3857|size22235.2.1384	245	266	385893-2
GCGATTCGTGAGCAATTTCAAACAGATAGTCCCAATTTTTTTTTGTGCTGCGATCATGCATC
>385966-2	TCCTGGTTCTGTATTCTCTTGA
>385973-2	TCCTGGTTCTGTATTCTCTTGA
>scaffold16|size502612.1.65240	45361	45382	386121-2
TTTTTCAAAATTAACCGTTTCACTGGTCTGTTAAATGATGATGCTCCCACTCATATGCGTTG
>scaffold47|size379990.15.79358	42074	42095	386163-2
ACTTCTTCCCATCTGGGATCCCATTTTAGGAACCCTGCACCTTCGTGGGTTGCAGTATGGAG
>scaffold1369|size74700.7.3952	754	775	386167-2
CTTACAAATAATCTTTGGTGAAACTCTACTCGTTGTTTATTTCAGGTATGCACCCTGCTTTT
>386190-2	TTACTCGGATCGACGATGGCAT
>386216-2	TTACTCGGATCGACGATGGCAT
>386625-2	TTACTCGGATCGACGATGGCAT
>scaffold2187|size48519.2.26005	13516	13537	386667-2
TGGCGTTGATCAGTCTCGTCGGAAACGTCTTGTTATCTCAAAATAGAACCTGCGCAAGGATG
>scaffold2104|size50457.1.18392	13173	13194	386806-2
TGTTTTAACTTGTTGTTTCGTTAACTGCTGTTATTTTGCCGCAGTATGCGTTTGATCAGATG
>scaffold5741|size8890.noN.8890	2731	2752	386985-2
CTTGCCACATTGCAGTTTCACCAATTTATCAATACTGTTTTTCGAACTAGTAATTTCCAGTG
>scaffold1412|size72859.5.14087	9528	9549	387105-2
TGAAAGTTCAAAATTTCCTGTTTCATGGCCCGTATATTAGTAGTCGGGTACAGGAGCCCATC
>scaffold10354|size1908.noN.1908	270	291	388555-2
CCGTACCGCAAACCGACACAGGTAGATGAGGAGAGAATCCTAAGGCCAACGGGAGAAGGGTT
>scaffold649|size126444.1.6608	3691	3712	388607-2
CTTCTATTTTTTCCCGTTTTCTTTTCGTTATGTTAATTTTTTCGACCGCGTATGCGGGATTT
>scaffold742|size115654.5.6782	3836	3857	388733-2
CAGCGGCCCCGCCCCCTTTCGAGCCTATATAAGGCCGGCGATCTCTTAATAGGTTTTTATTG
>scaffold2|size755755.23.20206	13798	13819	388838-2
AAAATGTTTTATTGATAACGACATCTGTGATAAGCGTTACTATCCATTTCTGGGTACCATTC
>scaffold20376|size1163.noN.1163	320	341	389102-2
TTATTAAGCGTGACGTGAAATGTAGCCGCTCAACGGCTGAACTGCGTCGCGAACTGGTAGTC
>scaffold2838|size35606.2.28315	22784	22805	389221-2
TATTCTGTCTTCTTATCTTATCTCGACCTTGTATTTAACCCAGCTGCATGTTGAATTCACTC
>scaffold481|size149371.14.7178	1984	2005	389589-2
CTCATTACTTTGTTGAATCCTTTGGTCATTCGTTCCTAGAAGGGGGTGAGCTGTCCTTGTTC
>scaffold2462|size41816.11.21790	4549	4570	389699-2
TTTCATGTACGGCGGCATATCCCGATCAGAAGTGATATCCCGTAGCTTATCGAGAGCGCATA
>scaffold183|size235508.5.36953	12038	12059	389842-2
TTCAGATGATACTTCCATTCGCTACCAGCTCGAATATGGAGAATTTTTCGCTTGCTATGGTC
>scaffold230|size211183.3.60434	18462	18483	390183-2
AAGTGAAAGAGGAACGTGCTCGTGACGCACACAATCAGCAACTCAACCGTGCTAACTTGTTA
>scaffold2736|size37136.0.25351	10542	10563	390319-2
CTTGAGAATATGATCCCGCTTCAACTAAATGTCTTCAGAGGTGGGGGCTACTCCTACTGGTG
>scaffold275|size195978.8.50040	25309	25330	390509-2
GATTGTACGCAATTGCAGACTGCCACGGTGAGGAAATAAGTAACATCGACGCAAACCCCTTT
>390569-2	TTTCAATCCATCGTTCTGTGGA
>scaffold653|size126205.17.63498	57278	57299	391241-2
AAGAAAAATGCCGTTTCATACGTTTTATTTGATGTTCGTGAAACCCGAGACCAAGATTGTTC
>scaffold2486|size41413.4.8580	362	383	391647-2
GCACACCCGCGCCTTGGCGGGATTCGCTATATTTAAGCAGGCCGTACTCATTCAAAACGATC
>scaffold1641|size64408.0.2256	1436	1457	392875-2
AGATGATAAGAAATTTTGAGACCAATAGTTTCAAGCCAACTCACCATGACCGTTATCTGTTG
>scaffold1875|size57330.0.23601	16525	16546	392891-2
CGTGTGATAATTGCTGCTTCAACGTTCCATTAAAACTTCTCAGCCGTGTCCTAAGAATTCTG
>scaffold20376|size1163.noN.1163	458	479	392931-2
GGAATAAAGTGCACCACGTGTGGTGTTTTGTAGGTACCGCATGAATAAGGACCGGCTAATTC
>scaffold1629|size64838.4.10095	6773	6794	393085-2
CGACGAGCGAAAATTTTCCGTTTCACATGATACACATACATGACTCAATCTCAAGCCGACTG
>scaffold24|size441149.20.16998	7335	7356	393690-2
GTCTAACACGACATAGAGAAACTTGCTCAAAAGTGTGGTTTTCACAACAGTAATGATCTGTG
>scaffold23957|size1088.noN.1088	540	561	393938-2
TTGCAAATTAAAAGGTTAACAAGATTTAAAATAATAAAAATAGAGTAGGATAAATATAAGTC
>scaffold1309|size77143.1.70556	64714	64735	393984-2
AAACCTTTTCATATAGCTTTCCTGACCTTTCTGCGATTCCTGGAGGCATTATATGGTCTTCT
>scaffold1026|size92429.7.20860	16657	16678	394191-2
TCGTTGACTGGAGTTCTTCCTTCCCTCGATGTGCTGGCGTAGTTCGGGATATCATCCTGATC
>scaffold3766|size23093.1.16875	10991	11012	394257-2
AAAATGCGTGGTCGGTCACTGGGCGTCGTGGCGGGCGCCTGTGAGCCAGCTTCTAGGCAGTA
>scaffold4382|size17109.0.13618	11678	11699	394548-2
ACAGAATCGAAATACCGCTAACATTCGCTACTTGTAAATAGTCGACCCTCAACACAAGATTT
>394629-2	TTCATGCCTTCGTCAGGTGGAC
>scaffold1715|size62267.4.19938	18021	18042	394722-2
TATCTTTTTCTCGCTCCATATCTTCTATACATTCCTCTTCAAATGAATGAATCCTTTCAATC
>scaffold147|size257761.9.11972	10067	10088	394912-2
TGATCTGCTGTTATTTCGCCGCAGTACGCCTTGCGAAAGTCTCACAAGGTTGGCGAATTATG
>scaffold1864|size57677.0.5255	1104	1125	395659-2
ACGCCCGCGAAAGATACGGCGCAAAATGTTGTGATATAAATATGTTGGATAGCGCGCCAGTA
>scaffold4729|size14370.1.4272	618	639	395803-2
CTCGGTAAAATTTTCCCGTTATTTTGCAAGTATAATAATAGAGCGGTCACAACTAGTGAATC
>scaffold3449|size26618.noN.26618	15396	15417	396011-2
CGCTTTCTTGACCGTGCCTTCCTGGACAGCGGAAGAATAATCCAAGTGGGCTTGTGATGATA
>scaffold2768|size36642.6.4143	345	366	396038-2
ACCCAGACAAGGGCAGACGAAATACTTTGCTTTTGGAGCTGGTCCGCCAAATCTCCGAAGTG
>scaffold1010|size93367.0.58017	20158	20179	396153-2
AACAACAATTTATTTCTGTTTCACTTCCATCTCTTAATATGGCAACAACCACTCCATTTTTC
>396254-2	TCTACAAAGTTGCGTTTGGAGT
>scaffold5753|size8815.1.1695	326	347	396463-2
CCGAGGTGATCAAGAACATGTTCCAAGACGGAAAGATTGATCTTGACGAGGTCGAGCGCTTC
>scaffold3979|size20860.0.9955	1910	1931	396487-2
ACCAGCATGAAATGCGATACGCCCTTTGAATAAATTGAGAAGAAAGCTATGAAAGCCAATTA
>scaffold20376|size1163.noN.1163	410	431	396527-2
GGACCGGCTAATTCCGTGCCAGCAGCCGCGGTAATACGGAAGGTCCGGGCGTTATCCGGATT
>397420-2	TTTATTGGGTTTAAAGGGAGCG
>scaffold351|size175209.7.9184	3080	3101	397501-2
CAAATCTGGACATCCTTCGGCAGTACGTCGTAATCGTGGATGTTCGAGGGAAATTTCTGCTG
>scaffold440|size157666.10.26532	22189	22210	398008-2
CATATTAGCTACTACCTCATGAAAATAAAGAGCCTTCGACGAGTGGTTACGGGCGAGGCATA
>398055-2	ATATGTGGCTCGTTGTTGCAGC
>scaffold481|size149371.14.7178	2725	2746	398135-2
CAATGTAAATGTAAGTGCGAATGTAAACGCAAATGTAAATGTAAGGCTTAAAATAGGAAGTA
>398298-2	GTATAAATCTCTAACAGTAAAC
>scaffold111|size288767.2.76174	19043	19064	398348-2
TCAATGCGCTGCTCCACTCTTATAGACCTGATCTAGCGGGAGACTATGATGCTCTAGATTTC
>scaffold347|size176620.10.3055	493	514	398581-2
CAGCATCTTCGCCCGTTTCATAGGTTTAATATAAAAGTCAACAGGGAAATTACTGTTGGTTT
>scaffold108|size292296.9.65523	11142	11163	398894-2
TTCGCCAATGTTTCCCGTTTCACTGAGATTTTTTCAGCAATTTCTACCCATGACTAGAGATA
>scaffold3726|size23459.3.7108	1671	1692	399106-2
GCGGAGTGCGGTTATGGGCAACGAATGCCTTCCTCCAACCAGTCCTCGGTAGTATAGTGGTG
>scaffold277|size195068.10.5002	652	673	399232-2
TTGTACCTTTTCATGCTATTTTCAATGTTTTGCCTTCTTTCGCGGTCCCTCTTCCGCAGATG
>scaffold761|size113556.10.4154	657	678	399299-2
GTGCTCGTCCAGTTTGCGTGGAGTCCACGTTGGATTGATATGTAGCTCACCACTGATTGATT
>399607-2	ATTCATCGATCTGTTGACGGTC
>scaffold682|size123454.12.12915	6371	6392	399627-2
CCTTCAATTAATCCCGTTTTGGATACGCCATGTATCGACTTCCATTCAGAATCTTAGTGGTA
>scaffold944|size97805.0.33916	19165	19186	399696-2
GCTGTGATTTTCCCCGTTTCAAGATAGCCATAAGACTTTATGAGGGGACAATTTCTCCGGTG
>scaffold3990|size20742.5.1379	436	457	399780-2
ATTGAAATCCTAACATCTTCGGTGGCTACGATGTAGCTTTGACCGTTCAGTATGTTTCACTC
>scaffold913|size99524.6.15747	11875	11896	400191-2
AAACCCGTCACATATACGACGCATCGTTCAAAGGGTTTGTACAAGTAAGCGGGTTGATAGTG
>400308-2	GTGGAGTACTCATCTAGCTGTA
>scaffold39|size406749.10.32661	26460	26481	400395-2
AGCAAACCCGCGCAATATACGGAGCACCGCAATATTGTAGAAGTGGATGTGGTCTGGCAGTC
>scaffold5314|size10862.1.2470	1428	1449	400981-2
AAAAGCTTTTTGTTCTAGCCACAAGCGCCTATAAAAGCTGACAAACAGTGTTTTGCCCGGTA
>scaffold165|size245718.2.22124	2574	2595	401083-2
GTGCAGCGGTCCCGTGGTGTAGCGGTTAGCACTCAGGACTCTGAATCCTGCGACGGGAGTTC
>scaffold1254|size79762.7.39098	19223	19244	401683-2
AGGCCGCTCCTAGGAAGGATTCAATTGCCTCCTCGTTTGTTGATCGTGAGATGTTCGCGATG
>401924-2	TGCTGGCTACTTTGTCCGGGTT
>401970-2	TGCTGGCTACTTTGTCCGGGTT
>402210-2	TGCTGGCTACTTTGTCCGGGTT
>scaffold1597|size65911.0.9956	3889	3910	402260-2
CGTTTGATAGCAACCGGCTGTTCACAGATCACACCAAGCCGAGCACCCACAAATCACCGATT
>scaffold691|size122433.3.45312	38322	38343	402618-2
TTCTTACCAGGTTCTTCCAAAGGTTGGCCTATATAAAGCGAATACATGAAAGTTCCCCGTTT
>scaffold556|size138341.8.762	226	247	402744-2
ACAAGAAACGATATCGGGATATTCCGAAAAAGTGTCTGCCCTATCAACCTGATGGTAGTCTA
>scaffold31|size424267.16.29157	26357	26378	402832-2
TACGCTAGACGAATCCACGGTGGCAAGCGTTGTTAACGATTCATCGCGTGACGATCGTGGTT
>402908-2	TTTTATCGTGCTGGATTCGACA
>402927-2	TTTTATCGTGCTGGATTCGACA
>scaffold2853|size35350.4.15726	9658	9679	402959-2
CCCTTCATTTCGTTGTAGTCATCCACGACCTCCGGTTTCTGAGACGTTCCTACCGCTGCATC
>scaffold11819|size1621.noN.1621	761	782	403383-2
GACCTGAATAAACCTCCGTCTAGGTTACCCTTGCAAGCACTTTCTCTTCAGTGGCATTGGTG
>scaffold5320|size10838.1.3024	550	571	403395-2
TGTTATGTTACTCCTTCTTCATAGCGGGCTAGGTTGATTGCAGGACCTCCATTGGATTAGTG
>scaffold835|size105837.0.18398	451	472	403753-2
ATTAATAGAAAAAACCGTTTCGTCAATTATATTTCTGTCTACTCAAAGTTGTTTTGTAGGTG
>scaffold232|size210300.10.3844	2243	2264	404144-2
TGACAATAGCATACAAATCAGTTTAAGACAGAAAACATGCACTCTGAAGAAAACTTTGCATC
>404468-2	ATCGATTAACTGTTACCACACA
>scaffold32|size423617.6.26736	24884	24905	404907-2
CACCCGTCACATATGCGACGCTTCAAAAAGGGACCTTGGGCAAGGACACGCCGCGGACGGTA
>scaffold1718|size62210.8.9899	7469	7490	405085-2
TGACTGATTGTTGCGATAGTAATCCTGCTTGGTACGAGAGGAACAGCAGGTTCAAACATTTG
>scaffold1944|size55233.5.26366	4627	4648	405150-2
CGTCGATACAGTTGGTCGTGGCTTCTGTATCCAATGGTGAAAACGGTAGGATTTGTGAGATG
>scaffold5569|size9619.0.8443	4741	4762	405485-2
TTAGAAACAGTGCACAACCGAGGTGTTGCGGGGGTATAGCTCAGGGGTAGAGCGCTCGCTTC
>scaffold95|size303480.8.7675	1125	1146	405659-2
ATTCCCAAACTCCCTGGCCATCTTGTCCTCCATGTAGGCCTCTATTTACTCATCTACCAGTC
>scaffold607|size130901.3.81603	70422	70443	405928-2
ACGAACATTTCCGTTTCAAGCAGGTTATAACACGAAGGATTAACCAGGGTCCCCGCTCTGTA
>scaffold699|size121106.9.3742	2831	2852	406480-2
GACCAGGTATCGTTTTGTTGTTCGAGTACGTTTCTTGTTGTGAACGGTTATTGCCTTGCATG
>scaffold139|size266895.7.33985	22810	22831	406482-2
TTGTGTTTTTTTTTGTGCTTCAAAGTTAAAATATCTCGGATTCTATCGGGTGCTTTTCATTG
>scaffold1355|size75175.8.9255	6545	6566	407105-2
AAGCTCATACCCGAAATATGCTGACGCTGCCTGTGTAAAAAACGAAGTCCCAGACACGCATC
>407691-2	ATCAAGGTTCTCGTCGGGAATA
>scaffold706|size119851.13.22634	10339	10360	407845-2
GAAAAAAAATCCGCTTCACCGAGAGGATGAAGGCGTCCGCGGAGTAGTTACTTCTACTACTG
>scaffold531|size140842.3.15635	9108	9129	407938-2
AGTCCGTTAACTTCGACAAGTGCACCCGTCGTCCGGAGGCAAAGTACAACTTCCGTTATCTG
>407940-2	CTGACTGAGTGCCCAGAATGCA
>scaffold325|size182556.15.12029	6137	6158	408135-2
AGCCGTGAGATGTACGCTACGGGGGTTAACCAAATGATTGCTCCCAAGGTGTGCGATTGTTT
>scaffold8729|size2694.noN.2694	1361	1382	408748-2
TACATTGCGGTTGTGGATGTGCCAGCAGAAACAGAATCTTGTTCATTTTTGGCGGTTAGGTG
>scaffold402|size165995.2.6695	3167	3188	408850-2
AAAACCGAGCTGAATACGGTGCAGACGGAGGATGTAGCGGAAGGATCCGCTGGTTGGTGTTC
>scaffold134|size271923.13.104037	6008	6029	409599-2
CGAACAGCAGGAGATACGTCACAGGCTGGCAGGCAGAGCAATTTTTGGTTGTGCTGGTAGTG
>scaffold27102|size1037.noN.1037	295	316	410109-2
TTTCATTATATTCTTGCAAAAGAAAAAACGAAATACAACAACGAAGAGTTTGATCCTGGCTC
>scaffold280|size192966.6.23725	16242	16263	410250-2
TTGATGGAAACTGTGGCCAGTATCTGAAAAAAAGCACGGAATCGTGCGGCATTCTTTGCATG
>scaffold1314|size77052.4.26035	20816	20837	411074-2
TTGTTCTAATCTCCCGTTGCAAAGGATCATCAAACCCTTTCAGCACGGTGGTACAACCGTTG
>scaffold91|size305674.0.31933	7778	7799	411220-2
CACTGACTTGTACATCGGCTGGCCACCGCAAGTCATTATATAGGCTACATGCGCACTCATTA
>scaffold351|size175209.24.19592	14591	14612	411301-2
AGGAAGAGGAGTACCATCAACTTTAGGTAAGATATGAGAGCAATTATATGACAAAGAAATTC
>scaffold254|size203678.6.5947	1884	1905	411330-2
CAGGGCGATGCTCGTAACCACTGGCATCGGGGGTATAGCTCAGGGGTAGAGCGCTCGCTTTG
>scaffold4312|size17762.1.3566	991	1012	411541-2
AACCCGTGCGATATAAGCGGCAACTTATAAATATATAAGCGTCTCACGGCAACCACTCGGTT
>411671-2	GTTATTTACTAAGAGCCATAAT
>scaffold970|size95926.4.23448	10028	10049	411799-2
TCGCACTGATGATAGCGGAAATTTGATATAAAAAAGAGTCATTACGATCGGTAAGGTTCATT
>411871-2	TTTTTTATGATTGTCTCTATTC
>scaffold531|size140842.3.15635	10000	10021	411929-2
GAAGGCTGACGACATCTACGAGAAAGTGCTTGTGCTTAAATGCATCGCCAACGCCGGAATTG
>413055-2	TTGACCTGTCTGTCTATGAACT
>scaffold3766|size23093.1.16875	11023	11044	413644-2
TTCTCTCGCTATCATCGAGCACATCTAGCGAGAAAATGCGTGGTCGGTCACTGGGCGTCGTG
>413647-2	TGGCGGGCGCCTGTGAGCCAGC
>413976-2	TGGCGGGCGCCTGTGAGCCAGC
>scaffold850|size104931.6.58471	15291	15312	414036-2
CCACGTATATCGCGGGTAGACCTTGTATCCTTATGTGTGATGTATCACAATTTCTCGCGATT
>scaffold1471|size70342.8.39042	644	665	414494-2
TCCTAAATTTTTCCAGTTTCCAAGGTTTTATAAACACATTCCCATTTGAGATGCACTCATTG
>scaffold937|size98056.4.42518	2732	2753	414796-2
TTCCGTGATTTCAATACCGATAATAACTGAATAAGAAGTCAAACAAACAAAGACCATTTTTC
>414892-2	TCTTCCACGATTGGTTGCTGCG
>scaffold976|size95312.1.30542	13694	13715	414918-2
CGTCCTACCGTGCGGAAAATTTGAAGGTTTTCCCGCCCTAAGTTTACGCCTGATGTGCACTC
>scaffold96|size302590.12.15540	3570	3591	415087-2
TCGTCATCGATTGCCACGTGGCATGGACGTGGCGCCGAGTGTGCACTCAACACCTTTCAGTC
>scaffold62|size336004.21.36403	11569	11590	415477-2
TCTGGAAAATTTCTAGTTTCATTTGTCCCGTGTAGTCAGTTTATTGGGACTCAGCTTCATTG
>scaffold1379|size74279.6.17164	13093	13114	415506-2
CGGTTGGGTCCCCCCTCCCCTCCCCAACTACATTTTCACAAGTTTTTGATTTCAAGTCATTC
>scaffold20376|size1163.noN.1163	405	426	415778-2
GGCTAATTCCGTGCCAGCAGCCGCGGTAATACGGAAGGTCCGGGCGTTATCCGGATTTATTG
>scaffold251|size204488.17.12461	10025	10046	415867-2
GCTATTGATTACCTCTGAAAGTGATATGTATCTAGATAATGTTCATATTCTATCATTCAGTG
>scaffold758|size113828.7.19899	15799	15820	415995-2
CCCCGTCACACATACGGCGCAATGGGAAAGGGTTCTGGGCAAAGGAGCGAGAGCCACTGGTG
>scaffold33|size423512.1.12752	9074	9095	416337-2
GATTTGTTTTGGTATTTACAAAATTCTATTTTTCAGAACTCTCCGCGAAAGGGTCGAAGTTG
>scaffold3990|size20742.5.1379	236	257	416421-2
ATTTATCGTTATCAGATATTTTTATCAATGGACCCTTTTCCTTACGGAGATATCATTTGTTG
>scaffold1622|size65234.9.10367	4483	4504	416781-2
TTATTCTAAAAAAATGCCTGTTTCAAAAGTTGTAAAAATACCCACAAATTCCGTAATACTTC
>scaffold9806|size2085.noN.2085	842	863	416860-2
GGTCTTTAATATTACTTTTTCAGGATCGTGATAAATTTTGGGAGCGATGTGTAATGATAGTG
>scaffold277|size195068.8.11802	6574	6595	416965-2
GTCAAAATCTAGGACATTATAGTACCAGTCCGAGTTATTCTACATAATAATAGACTGGTATG
>scaffold894|size100906.19.23520	6718	6739	417382-2
CGATGAGGTCCTTTGGCGTTAATCAAACCCGATTCTGAGGGATGCGCTACGCATAAAACTTG
>scaffold2697|size38000.0.2372	821	842	417854-2
CAAGCATCGGTGGTTCAGTGGTAGAATGCTCGCCTGCCACGCGGGCGGCCCGGGTTCGATTC
>scaffold1582|size66370.16.9422	7732	7753	418020-2
GTTCAATGTCGGGGCGCAAAATCACATGTTTACGACATGTATACTGGTCAAGGTGTTGTATC
>418079-2	ATCCAGTAGAGCAGTGTTTGTA
>scaffold198|size228254.4.15307	11572	11593	418202-2
AACTGCCCTGACTACCGTTGCAGTGCATATATATCTGGCCACGATTTGTTGTTGTCATAGTG
>scaffold657|size125929.14.29313	8673	8694	418266-2
CGTTGCGACATGATTCACTCACTATTTATATTTATAGTCGCCGTAGCGTTGATCTACTGCTC
>418512-2	TCGAGAATTCTCAGGCGACACC
>scaffold946|size97565.10.12169	1338	1359	418844-2
TTTGTTGAGTGCTGTTATTTCGCCGCAGTGCGCGATACGATAGTCTTACAAGGTTGGCCATT
>418961-2	TTTGTGGACAAAACTTCGGCCT
>419189-2	TTTGTGGACAAAACTTCGGCCT
>scaffold1667|size63735.5.11454	2061	2082	419403-2
GTAGCAGGAGCAAAAAACGATGGGTGCGCAACATCCACGGCTGGAACTAGATGAAGGGCATA
>scaffold488|size148790.3.13266	8797	8818	419454-2
ACTCTCAAACTTGGGTAATTAAACTGTATTAATCAACAAATCAGTACAACATGAACGAGATC
>scaffold3597|size24936.1.2952	2101	2122	419846-2
GTAGTAATCGGCTAACTTTCTCCTTCTCTGAAACAAATAATACTTTCCTGTACATGAAATTT
>scaffold395|size167347.12.48973	22433	22454	420298-2
GGAAGATTGTGCTAACAGCTGAGAGACACGTTTAGAAAGACGAGCGAATCGTCTCGGAGATC
>scaffold531|size140842.3.15635	10526	10547	420626-2
ATCTTTGGTAAGAACACTGTGTGGCCGAGGGAGATGATGGTCAAACTCGACACCGTCTTCTC
>scaffold637|size127432.7.33689	4703	4724	420782-2
AGGTTGCAAGTGTTACGAGTCATTCCCATCATCGGTGAACACCATGCCAGCGTCTCTTAATC
>scaffold545|size139395.1.9953	5982	6003	420841-2
ATGTCAAAAATCTGTTTCAAGGGCTCAATAATTATGGTCCCTTGGAGCTTCGCGATTCACTT
>scaffold1902|size56446.9.1173	595	616	420929-2
TTCCTTTTAGTCGCACCATGTCTTCTGTCGAACTGCTGTTTCATGTACTCTCGCCTTTGTTC
>scaffold40|size403754.30.10280	1451	1472	421084-2
TTTTCTTAGAGCATAAAGCTGCAGAAAAAAGATTAGATGCTTGGTATGAAATTTGTGCCATA
>scaffold5461|size10142.2.6872	4518	4539	421424-2
ACCGAAAGTTTGCGTTCTTCATTTATTCCACCGGGTCGCGGAGTCGAGACATTCTGCGCATA
>scaffold562|size137706.3.17879	2090	2111	422437-2
ATCGGCTGGCCATCGGAAGTCATTGTATAGGCCACATACGCACTCATTACGCCGCTACGATT
>scaffold34|size422287.18.27970	24672	24693	422438-2
GGAGGTCGTGGCACAGGAATAACACTAATCCTTCGGTGCATTTTGGATACAGACCATCAATC
>scaffold1684|size63335.2.5041	1375	1396	422527-2
CTCTAAAAATTTACCTGTTTCATCTTCACCTTTTCTATGAGGTAAGGGAGGAGTGGTGGTTC
>scaffold217|size214981.4.11213	4986	5007	423606-2
TTATACCACGTAATATTACGTACTTGATAATTCTTTTCAAACTCACCCATCGGGAGCTGTTT
>scaffold121|size280967.13.56038	25390	25411	423763-2
CTGTGGGTGGGAGCAACACTGCGACAGCTGCTTGCGATTGCGGTTACGGTTTGCACGAGATT
>scaffold126|size277030.1.105442	51420	51441	423836-2
GAGCAGTGCAGTGTACGGTGCTGTGACTTGTAAAATAGTCGGTGGGCTCTGGGTCGGACAGT
>scaffold76|size320734.12.13424	717	738	424027-2
GAGCCAACGTTGCGGAATGGACGACTGACCGCGAGGGAGGCTGTTGTCGGTCCCGTGGTGTA
>scaffold4222|size18605.1.11485	9273	9294	424048-2
TGGTATCACGTTTTGTTCGAAGTGCCATAAGAAGGAAAATTTTTGCCTCAGCGATAAAACTT
>scaffold1387|size74012.13.5058	3183	3204	424356-2
CTAGGTGCTTTGCGAAGTCGTTCGTGATGAACGACCGACTTGCGCCTGTGTCCAGCATGATA
>scaffold1216|size81702.0.33881	32814	32835	424451-2
GTAAACAAAAACACGTTTTAGCTCAATCTTTTATGTAACTATAGACCATCCGCGATTTGATC
>scaffold914|size99380.14.8105	232	253	424652-2
TCTGCCGAAATGAACGTGGATAGGTGATAAGATTATTGGGTGAATGATCGTAGAGTTCATTC
>scaffold542|size139645.8.19614	10283	10304	425133-2
ACCCGTCACATATACGACGCGACAAAAATGTACCCTGGGTGAGGTCCTCAGGTTGGGTGGTG
>scaffold1161|size84180.1.22738	17940	17961	425419-2
AAGCCAGCAGGAAATACGGAACAGAGGTGTTCCAAAGGAGCAGAGTCATTGCATTGGCAATA
>scaffold5|size607000.11.10501	4318	4339	425456-2
CAATCTAGTAAATGTGGATGTGGATACTCGACGATAGCTCAAACTTCCAATCGGAGAATTTC
>scaffold50|size371208.39.30925	29148	29169	425680-2
CTATATCGCGCAACGTGTCCGACCCACCTGATCTTCGATTTCTTGACGTATTCAACGGCATC
>scaffold219|size214654.13.46377	34957	34978	425749-2
GTGAAGTTACCAGCGTGCAAAATGGGATTGAAATAGTCTCGCACTGATGATAGATACGCATA
>scaffold868|size103447.1.7039	1243	1264	426280-2
ATTTCTGAATCAATAATTTGGAATCCGACTGATATTGTGAAGAAAGCTCGGGTCACGGAGTA
>scaffold39|size406749.2.30546	253	274	426524-2
TACGGTACACAGCTCAATGAGATCACGGCCATTCTTGGATGGGTATTTGGTATAAAATAGTG
>scaffold1121|size86287.4.19434	13176	13197	426602-2
TTGGGAATAATTTGTGTTTCAATGTAAGGATTTATGTTGTCCAACACAATTCTACTCTAGTA
>scaffold12|size515383.10.17311	4836	4857	426996-2
TTTCTCAAAATTATCGTGAACTGTGCCTTTAGGAACGGTCTAAGAGGCGGGGAGGTTCATTC
>427033-2	TTCTGAGATTGCCTCTTCTGGA
>scaffold6231|size6905.1.6044	5244	5265	427181-2
AATCACTGGGGATCGGTTAAGTTTTATCGCAAGTGATATCGAACAAAGAGGATCCTTCATTA
>427227-2	TAAGTCGCAAACCTTGCTCGGT
>scaffold2576|size39710.19.1565	318	339	427248-2
GACAAAGCTTGTCAAAAACGGAATCCAGTCGGTCGGCAATATGATGGTCTGAGGTGTCCATA
>scaffold2761|size36725.1.1374	434	455	427494-2
AGACTATCTCAGAAGTTCCTGAAATCCATGAGGAAACCGTTCACCATGTGAAGAAGGCACTG
>scaffold315|size184304.11.4870	1930	1951	427542-2
CCATTTCCGTCGACATTATATTCAAGGATTGTGAGCCCATCGTTTCCTTCGTGGAGATAATG
>scaffold1304|size77470.7.15963	10907	10928	427577-2
TGAAAGGAGTGTCCCTGGATCCGACATTCACGGCAGACTTCGTTCGCAAGGAGATTGAATTT
>scaffold531|size140842.3.15635	11874	11895	427824-2
TCAACGAAGAGCGACGTGAGTGGACGTTCATGGGACACATGCAATTCGTCCTGCCGAAGATG
>scaffold4744|size14231.noN.14231	557	578	427860-2
TTTTCAAAACATTCCGGTTTCATATGTTTTATCTAAGGAACTGAGATGAGCTTTTGAAGGTA
>scaffold296|size189976.9.18806	11760	11781	427937-2
ATGGCTATGTTTTTCGCGTTTCTGTATGAAGATATAAGGCCACAGGTGTTCCGAAGGTATTT
>scaffold141|size264763.20.44048	19584	19605	427955-2
TTTTCTAAAATTTTATGTTTCACTACCCATATATAAACATCATTCGTTGTGAACGACCAGTT
>scaffold576|size134789.3.13264	12555	12576	428064-2
CACCCGTCACATATACGACCCAACAGAAAGGTATCGTCGGTGGGTCCACGGGTTAGGAGATG
>scaffold23|size443154.35.22844	7706	7727	428203-2
CAAAAAGCCACTTGTAAAGAAGTCCGCTGAGGTTTGTTGCCAACAATTCATTTGCCCATGTT
>scaffold777|size111996.6.45346	40373	40394	428458-2
CCGTGTATGTGTTTCACCTTCCTGTGAAAAGCTCGAGAAATTTTGGATTGATCTAAGCACTA
>scaffold724|size117625.9.14544	10977	10998	429104-2
TTCGATAAATTTAACGTTTCAACGAAAGAATGAAAGCGAATGTCACTTTTTCGGCTTTGATT
>429475-2	TTAACACAACACTTTAGGGAGT
>scaffold171|size241265.18.66249	25708	25729	429488-2
ATGAGGGCTGTATTTCCGGACCTAATTGCATAGCTAGGATGTTTGTCAACCTTACCCAAAGAC
>scaffold26|size435901.12.58819	25117	25138	429841-2
ACCCACGCGGTATACGCGGCAACTTATGAATATACACTTATTTCAGTATGAGGCCTTCGTTG
>scaffold69|size329717.2.32185	18784	18805	429929-2
TGCTGATAAGCTATGGCATATAAGCCATTAAGAAGGCGAGGGCAAGCGGGATCTCGGTAGTG
>scaffold61|size337683.39.22472	2107	2128	429988-2
CTTATTATAACTACTTGAATAACATAGGTGAAAAAATAAATAGCCATTCTCATGTTGGCATG
>scaffold9541|size2199.noN.2199	1106	1127	430053-2
GGTGCTGTTTAATCTCGTGTAGGGATGTCGTCATGTCGATTTCCAAATCATCCGCCGAGATT
>scaffold28|size431456.15.15320	10289	10310	430187-2
ATACGATATCGTGAATTGAACTATCATCATCTAAACTTTTCCTTCAGAGGTTAGGTTTATTA
>430492-2	TAATTTTAGGTGCTTGCAGAAC
>scaffold950|size97302.8.17286	9580	9601	431020-2
GCACGTATTAATAGAAACTGGAACTTTAGCTACCTTTGATCGTTTGCCACCACTTTACGATG
>431388-2	TGCGATCATCTCTTGAATGCCC
>scaffold1465|size70506.3.18536	11068	11089	431470-2
CTCCTTCAATTCGATATTCGGCTACGGGTTTTGAGTATATTTATCTTTTGTTACGACAGATC
>scaffold151|size255548.2.15024	4573	4594	431577-2
AAGTAAACAAGTTAAAATAACCGGAGAATTGAATCGCGAGTATACGCGCAAAACTTGAGATC
>scaffold825|size107091.12.25727	16074	16095	431691-2
TACGATGGAATCGCAGTTTCGAGAAAACCTATAAAATTCCTGGGGATAATTGACGAGTGTTG
>431852-2	TGAGAATTTCCCCGTGAGGGCA
>432350-2	TGAGAATTTCCCCGTGAGGGCA
>scaffold1116|size86724.3.13612	1592	1613	432424-2
CGATCAAATTAGTTGCCGTTTCAAGTGTTGGTCAAATACACCTCCAACTGGACTCAGCGATT
>scaffold531|size140842.3.15635	11062	11083	432607-2
AGAATTCACCGTGGAAATGGTAAATGCCGGAATCCGTGTCCGCCTCAACACCAAGCCGTCTG
>scaffold668|size124798.2.24500	6491	6512	433301-2
CACCGTTACAAGACTCATCAAAGTATCGCGAGGATACGGGACGCCGTCATATGCCTTTGATT
>433445-2	ATTCTGTCGAGACAGAGCGGTA
>433491-2	ATTCTGTCGAGACAGAGCGGTA
>433548-2	ATTCTGTCGAGACAGAGCGGTA
>scaffold3506|size25805.0.2761	714	735	433606-2
ATCACCTGAAAAAATTCGCTTCACCGACAAGTTTTACGTCACGACATCCTTAAATAACATTC
>scaffold5362|size10648.2.2767	542	563	434627-2
GGGGAAAAAATCCCCGTTTCAGAGCTCGTATTAATATGTTGCAGCAGTGGAAGTCCTTGTTT
>434631-2	TTGCTACATGTTAATGTGACGG
>scaffold309|size185526.4.2041	1098	1119	434724-2
GTATGTAGGGAAATTCCGAGCATCGTCCTTTCTACAGCGCAATGAATGAAGCTAACTGCATG
>scaffold1340|size75810.3.1085	308	329	434978-2
CGCATCTGGGTATACTTTACGAGTTAAGTCCTCAAGTTCAAGACAGTAATCTGTCACCGATG
>scaffold43|size388747.12.48235	20386	20407	435364-2
AAGTTCTCGTCTTCCCGTTTCCGCTGGTATTAACAAGGTGAGTTTGTCTTTCAAAGCTATTG
>scaffold522|size142456.4.14561	2376	2397	435474-2
TGGACGAGATTACAGTTATTGCAGAGCAATAAGTGTCCAAGTATTCGAACTAAAAACCGTTG
>scaffold57|size347585.22.24380	15662	15683	435731-2
CACTGAAAATGGATTTATGCTTCAGACGTGATTTATCAATTCCCTGGACCTTATCCCTGTTA
>scaffold2451|size42154.0.11651	2081	2102	435756-2
GCGCCTGGAAACATACGCAACAACACAGAAAAACTTCACGTCAGACGGCTTTTTTGGTGGTG
>scaffold214|size216644.14.4815	2987	3008	435888-2
TCAGTTGTGAGTGAATTTGATTGTGGTCATGTGGAGAGCAGTCTGAAAATCTCATCACGATG
>436038-2	TGGAACCACACTGAGTCGTCCA
>scaffold1776|size60337.5.44609	33290	33311	436048-2
GGCCTGTGTTTTGCTGTTTCGCTAATTGGAGATAGCAGTAGCCATTTTTTAGAAACCCACTT
>436286-2	CTTATAATACGATTAAGGCTGC
>scaffold3314|size28390.2.20281	13919	13940	436349-2
GGTTTATATACCGCGCCCGTATCAATGCGAGGTTAACGGGAGATCAAAGCGAGCACGGCATG
>436637-2	TGTATTGATCGACAGTAGAATT
>436718-2	TGTATTGATCGACAGTAGAATT
>436768-2	TGTATTGATCGACAGTAGAATT
>scaffold583|size133890.9.21445	4141	4162	437044-2
GTTAGAAATTATTTAGGTTTCAATCTCATGATGATAGCGTTTAAGTCAAGTGATTTATGTTG
>scaffold1458|size70934.5.4388	2044	2065	437059-2
TTTTTTGATTTTCTGCTTCATTTCTCATATAACTCCCGATTCTTTTTGTCTCGGCCTTAATC
>scaffold3370|size27743.1.20835	15307	15328	437156-2
CCTAAAAAATTCCGGTTTCACTCTGACTTCAAGGGGTGGTCGTTGTGAAGCCATCCCTAGTT
>scaffold1064|size90179.8.46329	23000	23021	437271-2
AACAGGGTTTTTATGTTTCATCGAATGATTATGTATTCGTTCTTATCCCTTCGTTTTTGGTG
>437281-2	TGTGTAAGTGTCCGATGAATGT
>scaffold321|size182909.15.49178	43977	43998	437478-2
CCCACTTTGATGCGTTGTGCCAATCCCCCATCACAACCTCTTCTTCGGGTAGTAAGCGCATA
>scaffold5753|size8815.1.1695	1000	1021	438186-2
GCCGATTTACAAGAGCCGCAGTGAGACTCCTGAAATTCGCATGATCGCCATGCGCAAGATTA
>scaffold777|size111996.2.7070	4145	4166	438408-2
CGTAACGAGGAATTTCCTGTTTTGAGAAGCTCAGAAAAACGCAACAGTCACCCTCTGTAGTC
>scaffold12289|size1569.noN.1569	406	427	438584-2
TTTTCGCTCGGACACCATCAGGGGGTGAAAAAACATGACCAAGGACCGGAGAAAGCAAGTTT
>scaffold5753|size8815.0.7071	5497	5518	438668-2
GATACCGCATCTACAGAGTCGACGACCTGCTCTACAAGATCGACATCGAAGATGTTGTCGTG
>scaffold250|size204628.2.116115	12588	12609	438851-2
CTCGTCATGTACGTGTATCGGGCGCTCTGTTGCCGTCAACCCGTAGATCCGAACTTGTGTTC
>scaffold14|size509857.16.36891	26234	26255	439243-2
ACAGGAAATTTATGTTTCAATGGGTCTTCAAATATGAGAAGCTTCTGGAAGCACTTTCGTTT
>scaffold535|size140456.8.31215	15118	15139	439468-2
TTCGTTTAGTTTTTCGGTTTCAACAAGTATCTTTAACGATGATTTCCTTGACACTTCTGGTA
>scaffold73|size323815.8.14325	3032	3053	439667-2
CACCAGCTCGATGCCACGTCGGCCATCCGATATCATCTCTTCAGATCGAAGCCATGTCATTC
>439672-2	TCTGCTTCCACTCGACCCTGCT
>scaffold119|size282362.30.23302	20356	20377	439818-2
GCAAAAGCGACCGCCATTCCTCTCTCTATTCCTTGGTGGACGCATTTGTCAGACATCGCATC
>scaffold555|size138465.0.24931	19482	19503	440332-2
TTGGACGGGTAAGCCACAGAACAGGGGCTCTGAACTGCATCCAGGTCCTGAAGACGACGATT
>scaffold72|size327793.20.51437	10679	10700	440597-2
ATACGGATCACTAGATATCACAACACTGCTAGATACGGACCTTTGTGGTATAGGCCTATATG
>scaffold1949|size54980.1.7607	4488	4509	440621-2
AGGGATAAAAGCACTGGCTTGTACACCGCAAGTCATTGTATAGGCCACATATGCACTCATTA
>440860-2	TACGAAACTACGATTCTGAATG
>scaffold377|size170686.6.97885	11300	11321	440956-2
AGCACGCACCTTCCCGTTCTATGGTTCTGATTAGCAACTGAGAGTGTTGCAAGTTTTTAATC
>440993-2	TCGCCAGATGAACTTTAGACAG
>scaffold40|size403754.4.18824	2825	2846	441212-2
GTTTATCGCTGGATGGTCAAGCAGATCCTAGAATTTGTAACTACCAAAAGCGTGCGTCACTC
>scaffold3421|size27046.6.1074	280	301	441319-2
GTTTACACTACTATGATTAGGGGGGTGGTGAGAAAATCAAAATATGGAATAATTGGTGCTTT
>scaffold698|size121108.2.68871	47471	47492	441364-2
CCGTTTCGCAGGTTCTGTATTAATAGCGGCATAGATGTCTGCCTGGTAGCTTTACGAAAATC
>scaffold4413|size16909.1.11261	8378	8399	441473-2
GCCTTCGTTAGGGCCTGAAAGTCGAAAAGCCATTAAAATCGATTCAACAATAAGATGAGATA
>scaffold1949|size54980.3.32336	26099	26120	441517-2
GAATTTTTCCGGTTTCTCTGACTCTTGAAGTACTCGCTGGAGGTTTTATTGATGATTTCCTG
>scaffold567|size137196.1.27990	15507	15528	442287-2
GTCACGATCACTGAAATGCTCAGTCCAATCACATTGCTCACAGTAAGTTCTTCCTCGAGATT
>scaffold18900|size1204.noN.1204	553	574	442344-2
GGGGATAACAGGCTGATCTCGCCCAAGAGTTCACATCGACGGCGAGGTTTGGCACCTCGATG
>442597-2	TGTCGGCTCATCGCATCCTGGA
>scaffold18900|size1204.noN.1204	453	474	442757-2
GGTTGGGCTGTCCGCCCATTAAAGCGGTACGCGAGCTGGGTTCAGAACGTCGTGAGACAGTT
>442844-2	TTCGGTCCCTATCTGTTGTGGG
>scaffold426|size159829.3.31228	15088	15109	442909-2
GAAGTAGGAAACCTGTTTGATAAGTGGTCGTGCTGACTGGACAGGATTTGCAAATTCGGCTA
>scaffold1471|size70342.0.3874	2401	2422	443673-2
TTTCGAGAGGTTTTCCCGTTTCACGAGGTTACTAAGAGGATAAATGAGGGAAATAATTGCTT
>scaffold407|size165281.4.31318	28460	28481	444400-2
TTTCTATGAAATTGCCGTTTCAGTCGATGTATTTCTATGGGCTCAGCGGCGGGTTTTCAATT
>444595-2	ATTTGCCATAGGCGTAGTCATA
>scaffold1718|size62210.8.9899	7692	7713	444659-2
ATGCCCTTATTACGCGTGCTAAGTTATGAAATCAAAGATACCACAGGGATAGCTGGCTTGTG
>scaffold42|size394175.9.56556	8563	8584	445062-2
CGTGCCACGTCGACAGGCAAGCACACTTGTGGAATAGGCGCAAACCCGGTTCCTGCTGGTTG
>445378-2	TGTTCACTGTGAATGACGGTCA
>scaffold769|size112742.5.3690	2653	2674	445694-2
ATGGCTTTTTCATGTCATCTATCCCTCCGGGGTCCGTTAATTTGTACCAAAGGAGTACAGTA
>scaffold175|size240007.14.51496	28553	28574	445853-2
CAGCGCGTGCTGCGACGGCGGTCGCTAGACTAGTGTTGACAGCGCTGGCACGTGATCCAGTG
>scaffold5753|size8815.0.7071	5494	5515	446268-2
ACCGCATCTACAGAGTCGACGACCTGCTCTACAAGATCGACATCGAAGATGTTGTCGTGTTG
>scaffold1378|size74322.1.8879	6519	6540	446403-2
CAACCAGTTTGAAATACGAATCATTAGTAAGTGGTGTCGCTGGAAAGGCTTGCACCACAGTC
>scaffold2814|size35961.5.6133	3826	3847	446820-2
AACTTCTGAAATGGAAGTTTCCTAGTCCAAGACGTGTCGTATTGCATCAGCGGAGGTAGCTA
>scaffold812|size108254.11.12367	4956	4977	446987-2
AAGAGGAGGAGCTCCGGGGGTGGGTGAGGTGGTCGTCTCGTGTAAAAAGCTGAGATGAGATA
>scaffold6868|size5163.noN.5163	3666	3687	447353-2
CGAGCTAGATTATGGTGTTTCAGCGAAGGTATTAAAGCGGACCAGTACAAAATACTTTAGTA
>scaffold2474|size41663.1.15703	897	918	447374-2
CTTGAGAATATCGTGTTGTAGGTTTCACGCACGTGCGGCTTATTGCGCGGCTAATTTCGATG
>scaffold5373|size10593.noN.10593	1925	1946	447628-2
CGGCCTCTCTGCTGATTTGCTCGCGTATTCGGGAAATTTCATCGGCTGGTGTTCGATGGATT
>447664-2	ATTACTTTCAAATGACTGTACA
>scaffold1135|size85622.4.7389	254	275	447727-2
TTCGAATAGAACTCCCCGTTTCACCCATCCGATAAGGTTGCTACCGTACTAACTCCTCGTTA
>scaffold748|size115122.1.4692	998	1019	448303-2
TTCAATATTTTTCCTGTTTCAGTTCCTGTATATGTATCCATTTTTCAAAATTAAATCTATTG
>scaffold4935|size13044.3.7735	6954	6975	448348-2
GCTTCGGGATACTACCGTTTCAGGCACTCCTTTAATAAATTTCTCCAGAAGAAGTATTATTT
>scaffold79|size313243.8.74633	33307	33328	448498-2
GATAGGCATAAAATCTTCGGTTTCATGTTCCATACTTAAACCCTATATTCGCCTGAGAGACG
>scaffold1471|size70342.8.39042	1252	1273	448696-2
AGTAAGAAATTTGCGGATTCACGGCAGGTTTTTCAAATATCCCCTGAACGAGCTGGTTATTA
>scaffold672|size124299.3.5412	3907	3928	448997-2
AAATACGAATCATTAGTGAGTGGTGTCGCTGGAAAGGCCTGCGCTTCAGTTATCTTTAATTG
>scaffold77|size317850.14.58089	51419	51440	449255-2
TTCTGGCAAATGTCTTTTTCAGGTCTTCTACAAGAAATGAAGCCTTCCATCTCGACAGAATC
>scaffold645|size126676.8.2902	2220	2241	449858-2
ACATTAACAGATATGATAACAGAAGCGCGCCCAGAGACAGAGAACATGGCGGTTGTGGAATG
>scaffold2021|size52687.4.3928	2979	3000	449941-2
AAACCGTTCCAGAAGTACTGCGCTTCGTCTGTGACCATTTTTGGCAGTGAGAATTAGGCATG
>450474-2	ATGAGTTTTCTAAAACTGTAAT
>450942-2	ATGAGTTTTCTAAAACTGTAAT
>scaffold132|size272868.16.44093	36751	36772	451312-2
AAGAGAGCGAGCGCCGTTGTGAACAGATGCCTCGATAGCTCAGTTGGGAGAGCGTTAGACTG
>scaffold1152|size84599.0.36234	9290	9311	451590-2
CAAGGTGACAATTGCGCTAACATACCTCATATTCTTGACGATTGACGAAGTTCTCAGAGATT
>scaffold377|size170686.3.28199	10784	10805	451950-2
CTCAACTGCCATGCTATTTCATTAGTAGACCGAAGCCCAATATCGAATGCGCTTTGCTAATT
>scaffold2263|size46684.4.26950	7266	7287	452033-2
TGGACTAGAAAATGAAAGAATAGCTCTACGTCTGAACTTTCTCCGATTGCAACCAGAGGATC
>452357-2	ATCCACAGGTAGAACTTTGTAG
>scaffold786|size110744.12.9808	1797	1818	452369-2
GGTTGGCATCCTCAACTTGCTTTCTTGGCCTAAATTCGATGTTCTTTTCCTCTCCTTTGTTG
>scaffold1857|size57820.5.21360	16849	16870	452494-2
ACTTGTCTAGGGAACCACGTGGATTCAGTGAATGAACTGCCTGCTTCTGATATGTTGTAATG
>scaffold21|size449135.3.39340	9381	9402	452549-2
CGCGCGGGAACTTTGCGATTTGAAAACCGGTCGGTTAGATAAGAGCAGAAAACACTATGGTG
>scaffold6910|size5075.2.3175	1160	1181	452637-2
CCATCACGACACAACAGCTGTCCATTTGCATCGCCTTGGAAAGACATGGAGATTCGCAGATA
>scaffold614|size129885.5.6084	4722	4743	452665-2
TAGAATTGGTTTCCTGCTACTTTCTCAAGAAGATCTTCGATACGAGGCAAGGGATAGTGATC
>scaffold4084|size19783.0.3047	264	285	452762-2
GACGTTCAGCTGATATTCGAAGCAACTGCTCATGCCTTCCAGTAACATTCTCAGACGATCTT
>scaffold1140|size85359.2.1424	762	783	452874-2
AAACGCCGCGCATACGGTGCAGTCTATGCTCTCACCGAAAGACGCCGCAGTGCATGTTAATT
>scaffold656|size125979.0.35743	20665	20686	453121-2
AATTCGTTAGCTATGATCATTATCACTACTCGATGAGCAAAGCCGGGAAGTGTTATTCAGTT
>scaffold22133|size1124.noN.1124	409	430	454059-2
TTAGCCAGTTGGCGGGGTAACGGCCCACCAAAGCGACGATCAGTAGCCGGCCTGAGAGGGTG
>scaffold531|size140842.3.15635	9879	9900	454395-2
GGCTCACCATTGGATCTGTCATGCACGGAGTTGTCGGAAAATCCATGGATAAGACCTACATG
>scaffold258|size202927.2.31560	6636	6657	454975-2
TGCAACGAAAGAGAGTTTAAGTATTAATTTACATGTTCATTAACCGACATGTAACAAGCATG
>scaffold225|size213020.13.74537	50110	50131	455133-2
AACGATCCAGTCCGCAGTGCTCAGTGATGTAATATTGGCAGCATGCCAAGCCGCATGCGTAT
>scaffold8631|size2777.noN.2777	216	237	455397-2
AATTAAAAATTTTAACGTTAACCAAAACACTTTTAGGATGCAATCAACTTCCATGCACAATT
>scaffold1433|size72146.0.4319	2956	2977	455695-2
TACGTGCACAATTTGAATAACGTCGAAAGGATGTTCTTTACAGGTAGCCTGGCAGAGCAGTG
>scaffold2536|size40494.3.13141	9572	9593	456219-2
TGCAGGGCACGGCCCCCGCCTTGGTTGGTCGCGTGGGGGAAGGAGGGGCCGCGGCGTCAGTT
>scaffold1681|size63373.12.13757	1733	1754	456336-2
TCATGACGGTGAAGTCTGGCTCTAGATTGGTTGCAATATGTTTGGCAATATATAATGACATA
>scaffold1013|size93224.2.22660	3815	3836	456396-2
GTGCTGATAATGTATGGCATATAAGCCTTAAGAAGGCGAGGACAAGCGGGGTCTCGGTAGTG
>456654-2	GTGTAAGGGATAGAGCACGGCA
>456835-2	GTGTAAGGGATAGAGCACGGCA
>scaffold101|size301579.1.25372	2801	2822	456949-2
AGGACTCCAGCCTAAGTTGAAAAGTGTATGGTAGTAGAGATGAATAGGCCTAACGAGAGATG
>scaffold26|size435901.20.1726	588	609	457275-2
TCAAATCAGCTCCGCCCATCGAGACAGGGTATATAAGGGGACCCTGATGCCATGGGTTGCTC
>scaffold14442|size1393.noN.1393	812	833	457412-2
CGTCCCACAAACAAAGCATTATAGTTGGCTGAAAGCAGCAGATATTATTGGTATCGGTCTTG
>scaffold742|size115654.12.29229	8675	8696	457691-2
GCACACTTTCTTCCCGCTTCAGTTTGCCTCAAAAGCATGTGTGAAAGAATGAGGGGCTATTT
>scaffold2900|size34474.1.10318	6803	6824	457881-2
ATCGGTAGCCTGGCTGCACCCGGCCGGCCAGCCAGCCAGCCGGCCAGCTAGCCAGCCAGCTA
>457954-2	TAGCCTGCCGGACAGCTCTGCT
>scaffold587|size133568.1.33655	27511	27532	459526-2
AACCCGGAAATTTCCGGCTTCAACTCGAGTCTAATTTCGTTCACCTCAACTTATCTAAAGTT
>scaffold23558|size1095.noN.1095	229	250	459732-2
AAGAGAGTTCCAGAAAAACATCTATTTCTCCTTTATTGACCATGCCAAAGTCAGAAAAGTTA
>scaffold329|size181764.11.2075	1461	1482	459974-2
CGCCGAATCCTCTACCGCTTACGGCCATATCACGTTGAAAGCACGCCATCCCGTCCGGTCTG
>460129-2	CTGGCAAGTTAAGCAACGTTGA
>460692-2	CTGGCAAGTTAAGCAACGTTGA
>460738-2	CTGGCAAGTTAAGCAACGTTGA
>scaffold413|size163862.21.14485	1247	1268	461482-2
GTCCCGCCCTCTTCGTCTGGCAGTGGGCGATTCAATTCATTTCTCTAACTTTCTGCCCATTC
>461565-2	TTCCTTCGCGATGTTTCTGACC
>scaffold1103|size87428.2.17413	12925	12946	461803-2
TCATGTGTTCCTCCGACTTGAGCCACAGCCTGCACAATCGCAAATGAAGCATTCGTCCGATG
>scaffold670|size124379.2.38880	6106	6127	462074-2
CGCCGGTAAAGAAGCGTCTTGAGGTTCAGGTTCAACGTCAGCGTTCCTTGTAGTCTGGCATA
>scaffold124|size278877.27.28233	24960	24981	462230-2
CACTTCATTAGTTGGTGGTGAACACCTCTCAATACAAGCCTAGTGAGGAAGGAGGTTCACTT
>scaffold13|size515214.22.21658	17327	17348	462717-2
CGCAGGGCGTCAAGGTCGTCGTCTTCGTCTTCAGCTCCATCGTCGAGCCCGGCCGGTCATTG
>scaffold14|size509857.6.150209	94214	94235	462806-2
GGATGAGCTGAACATTTCCCGTTTCATGTACATCATTTAAGTAGGGCCCGGAGATTTTCGTC
>scaffold121|size280967.1.13523	12490	12511	462978-2
AGGTCTCGTTGACCTGTGCGAATTTCAGTCGGGATTCGAACCTGAAGAATGAAGAGGCATTC
>scaffold1964|size54558.11.2857	1100	1121	463329-2
GCGGCCCCACTGGTGGCATATAGGTCATTAGGAAGGCGAGGGCAAGCGGGGTCTCGGTAGTG
>scaffold60|size338627.13.6446	3515	3536	463444-2
AGAATTTGGGAACTTTCCCGTTTCATCCGACATATTCCTACCCCCTGCCCGTTCAATGGCTC
>scaffold1677|size63476.8.1459	208	229	463657-2
AATGCTGACTCGAGTGCTGCTCTGAGTTCCAACAGATCTTTGTTCGTTCTGCATGTTGGTTT
>scaffold559|size138005.3.20956	14617	14638	463719-2
CAGAATTTTTTGCGTTTCTATCGCCATTCAAAAGGCTCCATTACCAAGCCACTCTAATCCTG
>463966-2	TGAACGAAAGCCATTCGCATGG
>464037-2	TGAACGAAAGCCATTCGCATGG
>scaffold1661|size63819.5.7955	5623	5644	464070-2
TGTCTCCTCAGTCCTCAGAGGCAGTGGCCCTGGTGTTGCTCCCTCTGCGGTACCCTGAGATG
>scaffold1903|size56435.3.6813	4804	4825	464198-2
TGTAGTTCCGATCAAAAGTAAACAATCATCTGATTTCGATTTCTGAGTGCAGCGCGATAATT
>scaffold1595|size65924.0.23760	582	603	464519-2
GAAGCAAACTTTGTGCTGCTGTGGACGTGTAGCTTCGAGATTCGCCTTCAAATTCCTCAGTT
>scaffold19976|size1173.noN.1173	340	361	464611-2
GCTATTTCAAATCCTGAAAGATGATGCTGTGAAAGTGCTGTACTCAATATGCCAGCAAATTT
>scaffold39|size406749.7.42350	38189	38210	464720-2
ACCCGCGTTGTATACTGGGCAAACAGACAGTGATATATGAGTGGGACCGCTGATTGTCGATT
>scaffold4354|size17386.2.12182	9955	9976	464847-2
TACAGAGCTTTCTCCGGCTTCAACTCAGGATTAGCTGCTACTGTTGCTCCTTCTTATTCTTA
>scaffold6383|size6424.0.4571	2386	2407	465032-2
TATAAATGCTGTGCAATGATCGATTCGTTTGCAGGTATTAGACGAATCTGCAGACAGCGATG
>scaffold2|size755755.1.13733	3286	3307	465160-2
AAACAAATTTTGCTGTTTCCTTTCTGACATAAAAGGGATTACAAAAAGCCTCTATGTTGATT
>465288-2	TTTGACTGAGATGGTAATGTAT
>465647-2	TTTGACTGAGATGGTAATGTAT
>scaffold64|size335085.10.12578	4221	4242	466023-2
AAGAATTCTTAAATGTGGTGAAAGTAGAGGTTGTATAGGATCTGTGCTGCATCGTACCGATA
>scaffold1346|size75512.2.51599	31929	31950	466221-2
CGCCGGAAAGGAAGCGGTTGAGGTTTAGGAAATGTAAGCGCTTTTTGTGATCTGGCATACTT
>scaffold52|size360119.13.13940	10749	10770	466605-2
GGCGGAATGTGTGGTCCGGCGTCGGAGGGTTATCTGATCGTCCCTTCGGGGAATTTCCCTTC
>scaffold2983|size33013.0.3570	3029	3050	467044-2
GCCTCGAGACCGCGCGGGGCTATGAATCGTTATCGCTCGAGAGTGCACGGTTCCGTAGTGTA
>scaffold446|size156531.7.20816	4052	4073	467169-2
CCACTGAAGCCCCGCCCATCACAAACGGTATATAAGGGCGCCGCTCGGATGCTTAGTTGATC
>scaffold1773|size60419.0.36407	21024	21045	467320-2
CTAGTTCTGACAAGTTCCTGTTTTATCTCTTAGATATAACTTCTGTTAGACAGTAAATCATT
>scaffold6042|size7603.noN.7603	5845	5866	467364-2
AAAAAAATAGTCTGAAAAATAGGCCTCAAGAAAAATCCCACTGGGATCTCCATATCAGATTA
>467539-2	TTATAGGATCGCGGGACCTATA
>scaffold477|size150022.1.79655	58878	58899	467895-2
ATAACCTTTGCTGTCTATGCCATAGCTCATTACTATGTGAGTATTCGTTTTCCTCTTTAATC
>scaffold12646|size1530.noN.1530	586	607	467995-2
CAACGATTTGATGTACGGCGCGGTCAAAGAAGGTATGGGGAAGTACTGACTAATGTCAGGTT
>scaffold1065|size90174.8.7623	4487	4508	468097-2
GGAATGGAAACTCCTGTTTCCAACTTATCTGATAGGAAATGAGCCGACGTATGCGCACAATG
>scaffold3170|size30253.5.9682	5467	5488	468167-2
ATGGTAGAACAAATCTGGTTACGCGCTCATCAATACCACCTTCCTCTTCCATTCCACTGATG
>scaffold2364|size44275.2.2596	990	1011	468335-2
ATTTGTTTTCATTGATATTGTCAAGAAATTCACGGTGAAGTTTTGTTAATTTCTCCAAGATC
>scaffold22|size447538.32.1479	653	674	468705-2
TCTGTTATACGAAGCATACGGAGAATATCAAGACATCTCGTTGAACTTGCACGGTCGAACTC
>scaffold8582|size2816.noN.2816	708	729	468913-2
GACAAACAAAAAATTTGAGTTTCAACGATTCATCTAAAGGTATGTCAAATGCACTACAAATA
>469288-2	ATAATTGATGAGTGAATGGAGA
>scaffold71|size327796.4.16810	13341	13362	469479-2
GCTCACAACCTATGCCTGGTCGTCCACGTATTTTGACAGCACGTCTCTCGTGTCATATACTC
>scaffold414|size163778.16.4860	1718	1739	469798-2
ATCCCTTCTTTCTTTCCTATCACGGCGATAAAGTATATACGGCAGACTTGCTACTACTACTT
>scaffold942|size97871.6.25102	4023	4044	470185-2
GGTCTGACTCGAAACTGGAATAACGTTTGATAAGATCTGATTTCAGAAAGTAGTGTTCATTG
>scaffold64|size335085.10.12578	4073	4094	470359-2
GGAAAAGGATTGGCTCCAGTGACCGGGTCGGATGGCCTGTTAACTGATGCTTGTGCGGTTTC
>scaffold1582|size66370.16.9422	7152	7173	470407-2
GGCAAAAGCTCGCTTGATCTTGACTTTCAGTACGAGTACAGACCGCGAAAGCGTGGCCTATC
>scaffold1413|size72848.6.6340	5252	5273	470445-2
CCTTCAAGTACTTTAGCTGCACGTCCACTCAAGACAAATCCAACACCTCTCTCATGTCGATT
>scaffold1750|size61006.1.11095	6058	6079	470461-2
CTGAGGAGGAGAAATTATGTTTACACGTTGTGAACAACATCTGTGAACTTTGGGGGACGGTC
>470513-2	TCAAGTCGTGCGTCTGAGGGTG
>scaffold1116|size86724.0.47200	34321	34342	470532-2
GAGTCCTCTCTGATGACGTGTGGAAACAGGTAGACAGACTGGTATGGGATGAAGAGGACATG
>scaffold1398|size73270.11.8809	5502	5523	470589-2
CGCTTCTATTTTTTGTGCTACAATGGAAACTTTAGAACCACCAAGTGGCTAGCGTACCGATA
>scaffold1254|size79762.7.39098	19040	19061	470601-2
ACGTTGAAAGGTTTTTTCAAGACCGCTGAGGTGCTGGTCAATCGATTGGCTTGCTATGATTA
>scaffold36|size409148.19.41709	19733	19754	470771-2
TCAGAGAGTTTTTACCCTCGAATGAAGTGATGATATGCACTACGGCGCTAAAAACTGCAGTT
>scaffold29157|size1008.noN.1008	380	401	470842-2
AGAGAAGACCTCTGTCACTTTAAACTGAATCCATAGGTTTAAAGAGGGAACCCGGTGAACTG
>scaffold456|size154809.8.27424	14222	14243	470992-2
ACGGTTTCCTTGCTTCTCATCATTCCATTTTCATAGCTTCGAAGGAGTGGCGATTTGGCATA
>scaffold3112|size31127.1.4232	3482	3503	471063-2
CAACCACCGATTTCCGTTTCAGAAGCACCTTGTCTCCCTGAATTGATTCATCGATTCCAATC
>scaffold20894|size1151.noN.1151	340	361	471167-2
TGAAAGAGAGTTAGTTAGGGGGTTTAATGTGGAATAGTGGAAGGGTAGCTTTTGTTTTGTTG
>scaffold393|size168142.10.14680	7811	7832	471187-2
CATGCTCGTGATGTTAGTGACATCAAGACAGCTGAATTCTTCGCGAGATCCACGGCCTGATT
>471430-2	TTCAACTCGATTCGAATCTGGG
>scaffold3364|size27802.2.2302	1057	1078	471696-2
GTAAGATCGGAGATATCTCGCTCGGCTATTAGGTATTCCTCCCGTTCCGCTTCTGTGAGATC
>scaffold1718|size62210.10.18340	7599	7620	472171-2
CTCTGCAGTCGCAACGTTTCGCTCTTCACGTTGCTCATCGACTTCTTGCTGCCTTTGGGATC
>scaffold3074|size31651.0.3891	2017	2038	472682-2
CATTTTCAGACTTTCCCGTTTCAAAATGTGGTAATCCACAACTCCCACTCCAAAGTGTGGTA
>scaffold873|size103191.0.18534	1130	1151	472830-2
AGGAGTAGTTATCAACACTCAACGTGGACTCCTTTGCTTTAATCCTTTCCCAGCTTTTATTT
>scaffold893|size100924.2.4625	583	604	473201-1
ATTCTTCTTTCTTCCTTGGTTCTTGTTTCTGCTTGAGACATCTTCTTTTTCTCCTCCTGCTG
>scaffold87|size306865.15.31023	30058	30079	473851-1
CAATTATGATTCACGGTTTCTCTGCTTTGATATCATACATGGCAAAACTTATCCGACCGCTA
>scaffold561|size137748.0.17137	7103	7124	474861-1
CCGAGCGGTGAAAACATTATTATCAGTGTTGCCATCAATGGACCCTTTTCTTTACGGAGATA
>scaffold533|size140694.3.38969	17591	17612	474886-1
CTAGGTCGTTCATCATGTTGACTTCCCGACCTAGATACAATTAGCTAGAGCATTCGGAGATA
>scaffold1875|size57330.0.23601	6682	6703	474945-1
GCAGAAAACCATTTTCTGCATCAAAGCACATTACTAACCAAAGCAAATATTTCCTATTAGTT
>scaffold2128|size49831.6.14828	1245	1266	475076-1
CTCCGCGCTCACCTTTCCGACACTGCTGTTCTTCCTGCTTTGACGTACGCCTCAGAGACTTG
>scaffold6277|size6763.noN.6763	750	771	475317-1
TAGGTAAATATTCCGGCTTTTTCGTAGGGCCTTTAACTAGACCCCCACGAACTGCATCTCTA
>scaffold187|size234410.5.6458	3783	3804	475466-1
TATCGTGCCAACGTGGCGGACGCACAAACGGGCATACAAACAGACACACAAAGTTAGCGGTT
>scaffold131|size272966.8.45264	24214	24235	475615-1
TTGCAAATTTTCTTCGTTTCCTCAGAGCATCATTGCCTTGGACTGTCATCGAAGTGGTGGTA
>scaffold1053|size90766.14.17365	4818	4839	476246-1
TGGTAACGACCGGTTACAGGTACCCAACATTTGCGCATTGTAAGCATGCAGAAAAAATGGTT
>scaffold3673|size24063.5.8488	1324	1345	477113-1
TCGCAGAGAACTATATCAAATTATCAGTTAGCCAAGATTTTCAAGAAGTCCGTCCTGAAGTA
>scaffold1240|size80255.8.34717	3040	3061	477389-1
TGCGCGGCGAAGTGCGTGGCGATTTGAACGACTCTGGCGTCTATTATTGGAGCACAAACTTG
>477460-1	TGAAGTAGAGTAGATTAGAAGG
>scaffold1682|size63361.2.34755	3449	3470	478545-1
GATGTTGAAAGAATTGCGCAGCAAGGTGTGGAAGCAGTGGTGCCATACATTTTGCCATAGTG
>scaffold1899|size56557.0.43506	41560	41581	478972-1
GACTGAAAAAAAATCGTGAAAGACGACTTATCTGGACGTTCTATGGCCTTTGCAGGCCAATT
>scaffold2268|size46537.1.10338	5640	5661	479203-1
TGGCAACACGGCACATGAAAATTTCCAGTGCTTTTCCTCAGTAAGGCTTTAGACAAGCATTT
>scaffold531|size140842.3.15635	9505	9526	479247-1
CAACACCGTTGAAGAAATCAAGGAGCTGAAGGAGAACAAGCATGAAACTACTCATCTGCTTT
>scaffold5239|size11265.5.2452	737	758	479455-1
GCTTACGAATAATCTTTCGTGAAACTCTACACGTCGTTTATTTCAGATATGCACCCTGCTTT
>479565-1	TTTAATCGGATCGACGATGGGT
>479637-1	TTTAATCGGATCGACGATGGGT
>scaffold850|size104931.6.58471	13471	13492	479773-1
CAGCTCTTGTAGTTGCTGTGGGTTGGACTTGGGCATTGGTTTCAGCTACTGATTCTGAGATG
>scaffold50|size371208.39.30925	5687	5708	479959-1
TAACTTTAATGTAAGCAGTAGGAATTTGTACAACACCCAACGCACTTGAGGATGAAGAGATC
>scaffold421|size160846.17.3789	1362	1383	480063-1
CATGCGAGTTGCGAGCGCCGCACAGCTTGAATGATGGAAAGGGCACTGCGCGTCGAATAATG
>scaffold68|size331944.2.33100	3543	3564	480069-1
TTGCTTCCACCTGAATAGTAGTGATACGTTCCCAATAATTCTTGGACTCCTATTTCTCAATT
>scaffold1127|size86027.1.18137	8015	8036	480915-1
CACAACGTGGGGGTTCCACAACGATTTCTCCAACCGCCTGTTTTCAGTACTTTCCGGTAGTT
>scaffold2398|size43382.2.4125	426	447	481087-1
TCTGTATCAGTTGGAGACGTTACATGGCATTTGAGAGCAGAAAATCCACACTCGCGTACTTA
>scaffold2105|size50442.8.7836	2426	2447	481088-1
CTTGGAAGCAATTCCGTTTCATCAACGCTCCAACAGGTCCAGCATGACGAGTGGGATCAATG
>481444-1	TGGGTACGGATTGTAGAACTAC
>scaffold21044|size1148.noN.1148	366	387	481647-1
TCAAGAGCCTCTTGATGAAAGTGAAAGAGGAGAGTGAAAATGTTTGCTGAAAACTCAACATT
>482294-1	ATTCAAAAAACTAAGATCATGG
>scaffold1351|size75405.4.2566	616	637	482723-1
CATGTCGTTGGATTGTGTTTGCCAGGGTCCGGTGTTGGTATTGTCCTGAGTGTAACTCGATC
>scaffold2389|size43572.0.19314	7657	7678	482958-1
AAGACAATGACCCGAAACATACTTCACGTGCCGTGGAAGACGCCTTACAGCAGAACGGTATG
>scaffold1582|size66370.16.9422	7283	7304	483455-1
GTGGCAGCCAAGCGTCCATAGCGACGTTGCTTTTTGATCCTTCGATGTCGGCTCTTCCTATC
>scaffold1038|size91674.5.29504	9265	9286	483683-1
AATATTTTATATGAACAACACATAATGTTAAGGTAGAATTGAAAAATAAGCTCACTTACATC
>scaffold271|size197971.5.26495	23998	24019	484029-1
AACCCGCGCTGTATACGCGGCATCCTATCAATATACATTCATTCAGAGCTGTTGGCGCGATT
>scaffold447|size156510.0.35563	17869	17890	484145-1
TTTTCATCATTTCAATCGTTCTCTCTGACAGTTCACGGTTGACCAGCAGTGGTGGTGGTTTG
>scaffold1136|size85462.5.29252	3001	3022	485372-1
ACCCACTTCCCAAGGGAGATCACCAATTGTTGCTCGATAATTCATGCTACAAACTCTCGTTT
>scaffold3091|size31418.6.6980	1737	1758	485628-1
TTGATTTTACCGCCTGGCATGAGTACGTCAGCCGTTCTTACCTGGTGATCGCTACCCTGATG
>scaffold3208|size29783.2.3990	527	548	485662-1
AGGGGTGGCGGGAGTTCAAATTTCCTTGACGTCGAGTTGAAGCTGCACAGAATGGGAAATTC
>485867-1	TCACCAAGATCATTGGAGTGAA
>scaffold1175|size83325.8.7139	5038	5059	486146-1
TGTTATCACCGTGATTAATGTGCTAAGCAAAAACATAACATCCTGGCTGGTATGCTTCACTC
>scaffold2764|size36704.7.1554	601	622	486572-1
TTGTTGTAGTAGCTCCTCTTTTCTGAAGTCTATTTTATTTAGCCACTGTATTGCCGAAATTT
>scaffold2176|size48746.0.14133	12005	12026	486742-1
GGCGACGCGAAGCGTGGAGCCTAAGCGGCGCACTCTTGCAGGGAGTCGGCTTGTTCTCGATG
>scaffold5772|size8761.4.1638	779	800	487437-1
AGCTTTGTAAAAACTGGTATTCGCTGATGAATTGAAAGGTTGAATATGGGTATAGTTCAGTG
>scaffold981|size94860.4.14410	6530	6551	487667-1
TTGATCGCCTTTCATACGATTCAACAGCGTTACACATACGATAGCTGCTGAAATTATTGGTT
>scaffold9923|size2046.1.1210	587	608	487744-1
TGAGCCGCGAACTGATTAGGTGGAGATAGAATGTTCCCTTGTGGAGGCCCTTTTCCTTGATC
>scaffold9162|size2389.noN.2389	642	663	487956-1
GGCTAAAAATCCAAAAGAGCACAAACGCAATGATAGTCGTGATCAGCCCTATCCATAGGATA
>scaffold4508|size16154.1.3906	1168	1189	488337-1
TGTCTGCAGCTTCGGAAGAGTACATCTGATTATACGTCAAGTATGAATCGGATGTTCCCTTG
>scaffold1085|size88565.12.3187	447	468	488485-1
TTTGGTCTGAACTACATTACGAAGTTTTTAGACTTACTTAGCCGTCCAATCTATCCGACCTG
>scaffold30|size425315.12.128062	73092	73113	488527-1
ACGAAGTCGGTCTTCCATGCGATCCTGCTTTTGTGAGATCGTTCGAATGGAATCCACGATGG
>scaffold414|size163778.8.1580	862	883	488963-1
TTATATAACTATTTCCTGTACTAATTATAGCTCAAAGATTCTCCGGCTACTCATCGACAGTG
>scaffold465|size151508.1.124839	41139	41160	489221-1
GGCTGAATAGCTAACAAACTCGGGTTACTCGATATTTCAGTTGCCAGCATTTACCAACAGTC
>489782-1	GTCCGTAACTGTTGGGCATGGC
>scaffold8|size554544.35.16588	11745	11766	489801-1
CATTAAACGAGACGCTGACAATAGCGCTTGGATCAGTGCATTCAACTAAACCACAACAGATC
>489899-1	ATCTTAAGCGTTCTTGTTTAGA
>scaffold265|size199824.10.14120	12099	12120	490155-1
TTTTTTTCGTAACACTCTGTTGCTTAGATATCATCGTTTCCTTTTCGCCGTTATATTGGTTT
>scaffold60|size338627.15.17224	13836	13857	490355-1
CACCCTTCACATATACGACGCAACAAAGGGAACCTTGGGAAAGACTTGCGTGATGGGCGTTA
>scaffold26|size435901.17.75799	10859	10880	490371-1
GATAATGATCGTCTAATCAATATTGCCCGGACATCACATGCCCGGTTAGGGCACGTAAATGA
>scaffold325|size182556.10.8574	1626	1647	490943-1
TAACTTCTCGCTCGTGAGACCCCGCAAAAGGCGTTGGTTGATATAGACAGCAAGACAGCATG
>scaffold2462|size41816.9.2289	1375	1396	491021-1
CCCACGTGGCATCGTGATAGTGTTCTCGCTTACTGGGAGTAAGATGGGGGTTTGCTCCAATA
>scaffold5280|size11012.0.7784	7256	7277	491309-1
AACGGAAATGGAGCATGCTTCGTTTCAACTAGAAAAGTAGGTCCATCGTTCTCAGACTAGTC
>scaffold3083|size31499.2.8247	838	859	491456-1
GTCATGAATCGGTTTTTAAGCTGGATCAAAAGCAGAGCCGATCAAAATGTTGTTTCGTATTC
>scaffold1912|size56253.2.12136	4340	4361	491494-1
TTTCCAAAATTTCCTGTTAAGCCAGTCCTTCTTAAAGAGCACAATTCACAATAAAAACGGTT
>scaffold382|size170210.3.8320	1501	1522	491728-1
GACGCAACCGCCCGCACGTGGGGTTTGCTGATTATGTTGTTAAGTTCTTCTCAAGCACAATG
>scaffold806|size108556.20.28811	13460	13481	491910-1
CGTGCTGTGGCAGCGCACGGATGGCCGAGTGGTCTAAGGCGCCAGACTCAAGCATACGCTTG
>492679-1	TTGTCGCGAGATAGCGGACTGG
>scaffold531|size140842.3.15635	10005	10026	492915-1
CTGACGACATCTACGAGAAAGTGCTTGTGCTTAAATGCATCGCCAACGCCGGAATTGACCTG
>scaffold1347|size75501.4.8498	1655	1676	493428-1
TACTTGATCGAAAATGACGACTGCAGTGTCGAAGTTCGAACCTATCAATTTACTCTTTGATG
>scaffold1647|size64280.4.16175	8786	8807	493556-1
TGGTGTAGATACGTTTCTCAACCCGACAACGTCGTTTGGTCATAACCGAAGGTCACATGTTA
>scaffold201|size227241.13.24801	22910	22931	493684-1
ACTTTAACATTGTCGTCTGTACTAGGAAGCCAAACAAAGATGAAGGAGCGATTCGAGCGATT
>scaffold2273|size46451.noN.46451	28983	29004	493737-1
GTTTTGTGTGCAACTACACAAATAACTTTCCGTTGCTTTTTTCTGGCTGAATCTTTATGTTA
>scaffold1077|size88912.4.4403	3629	3650	493824-1
GTTTTTGACGAGATTAGTCATGCTTATCAAACTGCTGCCCACTGAAGCAAAGATTCGCAATT
>scaffold1227|size81065.noN.81065	2876	2897	494028-1
TCATGAAAATCGCAGTTTCAAGGAGTTCATTTCTAACGCCCATCTCAAACTCTTTTGGGCTG
>scaffold675|size124134.5.6398	3992	4013	494245-1
CCGAACAAGAGAAAGCAGGAAATATCATACATATCTTCCAGTCGGCTTGGGCGCACGGCATA
>scaffold488|size148790.7.13734	10643	10664	494520-1
CAACGGATTTTGAATTTCTATTTATCGAGAAGTGTAAGCTTTGCAGGCGGATTACGGCACTG
>494545-1	CTGGATCGTGATCGTATCGGTT
>scaffold100|size301834.0.35283	7011	7032	494626-1
CAGTGTTTCACAGTTTCAGCAAGTGTTCATTAAGCTACCAGCAGGCCGATGTTACTACATTT
>scaffold347|size176620.4.2121	847	868	494661-1
GCGTTATGTCTTTACGAGTGCGACTGCAGTAATGGATGGATGGCGTTCGAGTTACCTCTTTT
>scaffold1532|size68063.1.11832	10949	10970	494887-1
ACATCGCACCTGAGCATTGGTTGAGTGCGCCCTTCATAGGCTCCCCTCGCAGTCACGTAATG
>495084-1	ATGGGATTCCTGGTGCCTACCG
>scaffold114|size288089.0.30006	23927	23948	495570-1
GTTCCTGATCAACACATTCGCCGTATCCTGAACTGCTCCGATGAGATTGTTGAAAATTGATG
>scaffold8162|size3210.1.2429	245	266	495675-1
ATCAACATTCGAAGCAAGAAACTAGAGCAAATCGCATGACGCCAACATAGGACAAAATGATA
>scaffold7153|size4597.1.2341	224	245	496461-1
TGGACTAGAAAAAGAAGGAATTATTCTACCTCTAAACCCTCTGCGACTCCAACCACGGGATC
>scaffold2193|size48406.3.10400	7012	7033	496620-1
AGGTTACTTCATTGATAAGTTCGAGGAACGCTGAAGGGGACAAACTTAGAAAATGCAGCATA
>scaffold109|size291379.4.77127	66526	66547	496762-1
ATAGCATTGTTATCAGATAGCAATTTTTTAACAATGGACCCTTTTCTTTACGGAGATATCAT
>scaffold606|size131113.13.3768	1107	1128	496990-1
GGTCGTGAAAATACCGTTTCAAACAAAACTAAAAAGATGCCCAAAGAGAAACTCGAACACTC
>497207-1	CTCTAAAAGTAAGATATGCTCA
>scaffold4|size627557.12.56652	11635	11656	497252-1
TGAACTGGAGCATACGGCGCAATCTGAAACCGAGCAATTTCATTACTTCAGGGTACCTGCTA
>scaffold2757|size36788.1.6040	4295	4316	497373-1
ATTGGCAGCGATTCGTTCAAAATTCACACTATAACGTGAGTGATGATTATTTGGAATTCGTT
>scaffold421|size160846.7.27939	23426	23447	497726-1
ACTTCCGGTATTTCCACGAATTCGAGTGAACTTTGGAGGTAAGTTGCAACTGTTGATGCATA
>scaffold192|size230758.10.22254	6563	6584	497906-1
GCGGTCGGATAGGTTCTGCCACGAATGATATCAAAGCAGAGAGGAACCGTGACCCTTCAGTG
>scaffold1594|size65953.7.28894	11796	11817	497907-1
ACTGCTCCTCTGGGATGATATTTGAGGGCTATCCGTCTGGTCCCACCCACCACAGTCTGATG
>scaffold488|size148790.21.6413	3133	3154	497931-1
TTCAGAGCCTCTATCAGTATCTTATCTGATATCCCTGTGGAGCCTCATTTGTTCGAGCATTT
>scaffold2246|size46984.3.23992	11127	11148	498596-1
AGCAGGATTATATTCATCTGGATCGAACTCTGTTACAGCAGATATCAGCTTACGTGAAGATG
>499200-1	TGTTATGTCAATGAATGTAGCA
>499529-1	TGTTATGTCAATGAATGTAGCA
>500084-1	TGTTATGTCAATGAATGTAGCA
>scaffold2027|size52564.noN.52564	2661	2682	500269-1
GTTTTTAAAATTTTCGTCATTCAGAGGTACTATAACTAAGGAGTAAATGAACAATCTCGTTA
>scaffold1430|size72238.5.12648	2602	2623	500476-1
ACAAACTTGTATCCACGTCATCACTACTGCATCGTTCACCCCCTCTTTTCATAAAATTGCTC
>scaffold257|size203095.4.37143	18666	18687	500639-1
AGTTATGCGGGAAAACCGTTTCAGCTAACACTTGACTGTATGCACAACGCATCATATTGATG
>scaffold106|size294021.17.19532	13091	13112	501024-1
TTACCACGTGGGGCCCCCAAAAATCATCGTCACAAAAACCTTTCTCACCGCGAAGGTCATTT
>scaffold1137|size85425.4.27012	1654	1675	501182-1
CCCACTATCTTGACGCCAACTCAGATCATCCAAAAAATTAGTCGTGACTACCAGCTACATTT
>scaffold5753|size8815.0.7071	6131	6152	501428-1
ACCGAGATGGAGAAGATGAAGATGTTCTCTAACAGGAACCTTTACAAGCTCATGGCCAAGTA
>scaffold3026|size32371.5.14180	2145	2166	501489-1
TAGAAGCGCGACAATGACGCCGCTACTATTAGACGCCGAATCGCGGACCTGCTTGTATTCTG
>scaffold50|size371208.39.30925	24769	24790	501500-1
GTCTACTAACACCACTTGAGAGGCACCGACTAGAAGGACATCAAGGCAGTGATTTTGACATC
>scaffold65|size334788.5.36970	15364	15385	502185-1
TAGAAGAAGAATTTCCCGTTTCAACCATACATACACTGGCGAGCAGCTGGTTCTGTGGGATC
>502203-1	TCGAGGCATTTTCATCAATTCC
>scaffold531|size140842.3.15635	9583	9604	502515-1
GTTCCGCATGCTCACTCTCGAGGAGCTGACCACCCTTCACACGAAGATCTACATGCCTGCTG
>503080-1	CTGAGGAATATATTAAGAGCAT
>503811-1	CTGAGGAATATATTAAGAGCAT
>scaffold685|size123020.9.10998	4587	4608	504622-1
ATGTAAAACACAATGTGATGGGAAAAGCAAACGTGAGAGGACGCCAGAGGAGGTCCCTGCTG
>scaffold339|size178258.9.24090	2912	2933	505079-1
ACCTGAGCCATCAGTCACCAATGAATACCTGAGAATGAGAGTGCTGCATTTGTGCATCGATC
>scaffold1897|size56675.0.5101	1306	1327	505798-1
CTGATGGGGTTGAGTGTGGCTCAGAGCATGGCACTGCAGCTACTAGTAATGGAACATGTTTT
>scaffold5328|size10811.0.5770	5061	5082	506332-1
TGATGAGTGAATCAGAGTTAGTCTCATCGGTGAGCTAAACTCCACTCAAGCGATACAATGTC
>scaffold481|size149371.14.7178	3591	3612	506363-1
GCAAGGCAGACAGAATATCGACGATAGACGGAGAACAAATCGTCTCGGCTTGATCAAGCATC
>scaffold9207|size2358.noN.2358	1817	1838	506575-1
GGTCCCCCACCGCTCCCCAAGGGCGCTGCACTACGCAGCAGTACGCTAGAAGATACGATCTT
>506593-1	TTGAATACGCGGGTGACCGATT
>scaffold709|size119720.4.15598	6753	6774	507232-1
TGGGTCACGGCTGGTTCTCACTTTGCGTTTGTTCCCTGACAGTATCAGCAGACTTCAAACTA
>507380-1	CTAGTAAAACGTGACTGCAGAG
>scaffold10354|size1908.noN.1908	845	866	507578-1
TAAGTTTCATTGACAAGAGGGAAACAGCCCAGACCCACAGCTAAGGTCCCAAAGATACGCTA
>scaffold2882|size34831.0.34283	23125	23146	507616-1
CCTACACTAGTGATCCGCGATGACGTCGTCGGCTAGATGAATAAATCGGTTGATAGCTGTTG
>scaffold7598|size3887.1.1357	270	291	508025-1
TCTATCTCAGTATAAATAGGAGAAACACGAGTACGGTTCATTTATTTCTTAGTTCTCAACTT
>scaffold11014|size1752.noN.1752	730	751	508188-1
CCGACAATATGGACGCAATAAAGAAATTAAGGAACTGATGATGCAGATACCCTGACGACGTC
>scaffold40|size403754.30.10280	2635	2656	508256-1
GATCAGCAAAGTCGTCGGATGCCCACGAACTATTGGATGGATGTTCATGGAGAATGTCGCTA
>scaffold141|size264763.12.4407	1353	1374	508259-1
TAGTCGACTTATCTGTCATCGCAGAATCCGCTGTCCTTGTCCTGGGTTGTCCGATGTTGATT
>scaffold5187|size11501.6.1077	553	574	508562-1
TAACCAATTTTCTTCCGGTTTCTTTGTCAGATCATAATTGAATTGGTTCTTACCTGAAGTTG
>scaffold5144|size11731.3.1541	948	969	509034-1
CCGCACGTAATACGAAGCAGACAGAACAGTTGTGAGGACCGGTGAGCCGACCCTTCAAGGTT
>scaffold2406|size43209.3.7596	1442	1463	509897-1
ACATATTCGAAACTCGGTTTCAATCGAAGGTAATGAATGGCATTAACAAGAATTCGAAACTC
>509922-1	CTCGAACTCGCCCAGGCTGCGC
>scaffold3318|size28368.1.16339	5360	5381	510203-1
GAGCTTCTTCCCGGTTCTCCATACCATACGAGACATAGATCTTAATGTCATCAGCATAGATT
>scaffold817|size107803.6.23151	8523	8544	510462-1
ATTCAAGCAGTAATATTTTCTACATTTTGAAAATTTCGTGTTCACTTGCGAGGCTTTCGATC
>scaffold1682|size63361.3.23669	2065	2086	510985-1
CGGCCTCACTGTCAACAGCAGAAGCTGACACTGATGATGTTGGACTTGACCTGCCGCTGCTG
>scaffold927|size98910.10.9797	438	459	511070-1
TTGGATTAGACGGGACTTAGGGAATTTAATCGGAACAAATCTTGTAAGAGCGTCATAGATTA
>scaffold1944|size55233.2.18069	4492	4513	511148-1
CCGGCTATTTTGTCCATAGCTTTCCCTTGACCATGATATAAAGGAAAGAAATTACTCTCCTT
>scaffold246|size205525.1.8863	5932	5953	511203-1
GACGGTGAAGACGTGGGCGAATGAGACTCCAGCCTCCTGCGCTGGAAAAAAATTCTTGCATA
>scaffold1059|size90639.6.56933	47575	47596	511215-1
CGAAGTCGTGAGATGTCTTGAGGGACGGGCATCTTGGTGATTGCTTCGATTTTCTTTGGATC
>scaffold1384|size74149.0.3892	2550	2571	511234-1
AGCTTACAGCTTAACGGTTATGTGCTGATACTGGCGGACCGACTCAGCACGTTGTACGTGTC
>scaffold266|size199805.1.2164	260	281	512731-1
ACTGATCAGAATTTCGATGGGACAGCGCAATAGAAAATGAAATTATCGATAAGTCTTCATTT
>scaffold6626|size5706.noN.5706	4127	4148	513199-1
TTTGGAAAAGATACTATCTTAATTTGCTTGGCCATCACGCTTCTGTTTATGTTCTCCTGCTG
>scaffold1389|size73955.1.10051	2409	2430	513224-1
ATTAAGTAGGCGATATTCAGGTTGACGTATTACCGGAACTGCAACTAGTTCCAGTTGAGGTG
>scaffold258|size202927.2.31560	5620	5641	513254-1
ATTTAAGCCCCACGTCCTTGCAGCGTACCGACTTGCGCTCCCACTTAGGCCATCGCTAGATC
>scaffold53|size359298.18.1424	265	286	513354-1
AAATCACTTCGCGCGGCTTCGGAGTCTGAAATCACCTGTGTGTAGTGACCAACATCGCGATT
>scaffold20176|size1168.noN.1168	274	295	513356-1
ATTCGAATTTATTCCTGTTACAAAGGCCTTATTAAGGCTGTACCATCCACTGCAAGCCGTTT
>scaffold119|size282362.30.23302	19827	19848	513725-1
CCGGGGAATAGACGGCGTAGGTCAAAAGCTGCATAGTGCTGCAAAGGGCGCAAGCTCTGCTC
>scaffold1124|size86084.0.891	251	272	513941-1
AACCCGTTGGTTCCTGGAACCGTTTTGCACCGTCCTCTTGTTTTCGTCGTACTTGACGCATA
>scaffold3672|size24089.6.5957	1333	1354	514295-1
GGAATTTCGAAGAATACTGGATCGGAAGAGGCGAAGAGGGTAACACGTTTACGTTAGAGATA
>scaffold1479|size70140.8.7764	1891	1912	514512-1
CTTCACAATTTCGCCCCATGACCTTTATTTAGTGGTTGCTTTCAGGTAGCGAATGATTGCTA
>515029-1	TATGTCGCTCTCAACCCGGTCT
>scaffold551|size138773.1.27591	11074	11095	515093-1
TCGAGAACGTTCCGGTTCCAACTTCCTGAAAAAAAGATTTCATTCCGCAAAGCACCTCGTTC
>scaffold732|size116655.2.14594	13360	13381	515513-1
TGGTGCGTCTTCTAATGTGTAGAATTTGGTAATTCATATTGGTTGAAACAGAGTTGTTGTTG
>515529-1	TTGGGGAGGAGTCGGGAGGTTG
>scaffold1748|size61180.7.1518	755	776	515589-1
AACTATTTTGAGGACGCCTATCCCGAGAGGTCTGGAAAATGTCCATTATATGGCCAAAACTC
>scaffold2603|size39341.12.9427	1632	1653	515626-1
AGTGCCAATAAGCTATGGCATATAAGCTAGTATAAAGGCGAGTGCAAGGCGGGGTGCCGGTA
>scaffold1351|size75405.4.2566	289	310	516293-1
GACGTCTTGCTGCGACCGGGTCGTTGGCGTAATTCAAGAAATGTTGCTCCCGGTCGGAGATC
>scaffold1003|size93795.5.14759	1953	1974	516294-1
AGATCTGAAGAACGAGTATTGGCACGCTCACCGATTATGTACTGTAGATATATACATAGATG
>scaffold706|size119851.2.5160	3780	3801	516543-1
GCTTCAGTCCAGCCATATATGTCTTGATCAGCTTCTGCGCTATTAACATCAAACTTGACATA
>516635-1	TAAGTAGGATTATCTTGGATTA
>scaffold12105|size1588.noN.1588	1003	1024	516769-1
CGTTCATGGGACGTTGAAATCCCTGTAATGCTCGATACATATTCAAACCCAGGCACGACATC
>scaffold377|size170686.6.97885	71882	71903	517283-1
GGATAAGTACGACAAGGCAGTTATTTGTACGCTCTATGCACCAAGAGGGCAAGTGGTCCACG
>517333-1	CGTGAACTATCCTGATCCAGTC
>scaffold3280|size28785.6.11838	9645	9666	517482-1
TTACAGTTTTTTTTTTCGTTTCAGTCAATATAGCTAAGCGGTTTGAACCGCAGGGTGCAATT
>scaffold5429|size10333.0.4601	2924	2945	517573-1
TTCTAATCAGGGATCATTCATGGGAGTTCTGGAGAATAGGGTGGCATTCCTTTTTACCAATG
>517606-1	TGAAGTCGGGCAGCTGTCGTCG
>scaffold1854|size57955.6.1813	857	878	517735-1
GTTTGTATATAATGAAGTCACGTCAAATGACTCCATTACATTTCCTCTTTCTAACCTGGCTT
>scaffold1220|size81516.5.26962	10231	10252	517748-1
AATCAGCCATCGAATGGCATCATCTTCAACGAGTGCCATCGGACACAGTTCCAAACGTCATC
>scaffold840|size105398.11.14796	8751	8772	517874-1
CCCCGTTTTTGCATTTATCATAGACTTATATAATAAATTTCTGTTGATAATAGTGCGGCATC
>518224-1	TCAGTACACTAGAACATCAGAA
>scaffold3673|size24063.5.8488	1390	1411	518304-1
TACATCCCAGCAATACTTCAGGACGGACTTCTTGAAAATCTTGGCTAACTGATAATTTGATA
>scaffold1221|size81489.16.9752	2480	2501	518459-1
ACTGAACTTTCTCCCGTTTCAGGCTTGAGGAGTTATTCGTCTCGAAGTTTTGGAAAACATTG
>scaffold3323|size28288.0.7887	2516	2537	519322-1
TTCTGGAGATAGGATATCATATGTGTTGCGAAAAGCGCATGAAGTTCGTTGCCACTTGCATG
>scaffold455|size154848.23.14466	6554	6575	519671-1
GATTAATAAGCTATGGCGTATAAGCCATTAAGAAGGGGAGGGCAAGCGGAGTCTCTGTAGTG
>520064-1	TGTGAGGGATAAGAGCACGGTA
>scaffold523|size142451.0.28142	4934	4955	520458-1
CGTGTGACAGCAGCGGTGCCCGATCGATACCGCAACTCGAGGATGGCTGCTGTTGTCGCGTA
>scaffold1869|size57484.4.8945	5205	5226	520868-1
CGATTCGACGTAAGTAGTGCAATCCCCAAACCACATTTAAGCCTACGCGTACAAAAACAATC
>scaffold3109|size31185.8.8112	1719	1740	521300-1
TGTGTGACGAATGTGAACGTCCAAGGACTACCTCACTTACAAAAACGACGGTGTATACAATT
>scaffold1514|size68787.5.4931	903	924	521854-1
AGGTTCTAGAAGGACCATCTTTTGTATTTTCACTTGGTTTTGAGTTCATGCTCTTTGGAATG
>521957-1	ATGTCTGGAACATGATCAGATT
>scaffold4957|size12947.noN.12947	11747	11768	522337-1
GATATGTTCTCGGTGGGTCGTGGTTCTTTGAAATGAAAAACAATATTGGTCCGCGCAAATTT
>scaffold3530|size25610.1.20499	4810	4831	522703-1
TTCTCAATTGATTCTATCCCGTTTCAGCTTGAATTCAAACTCAAATTGAATGTTAGAGTGTG
>scaffold795|size109937.10.26079	11706	11727	522790-1
CTACAGGCGGATAGTCCAGATCCGCCTGTGGAAAGATATCCGGAAAGATGAAAGAGGTGTTG
>522797-1	TTGGTATAGTGGCGTCATCGAC
>scaffold3346|size28037.0.3163	1906	1927	522805-1
TGTCAAAAGCTTTTTCATGTCAAGAAAGTAAGGACAATTGGCATTCGGAATTCTTGGCACTC
>scaffold1890|size56833.5.2575	740	761	522844-1
GAATGGTAAACACAGAGGAAGTCTGTTTTGGCGCGACGTGTTTCTCCTGTCGACGTGGGATC
>scaffold1382|size74257.6.3066	1455	1476	523379-1
AATTTCATGAAATTGCCGCTTCACGTATCTAATCTATTATGGCGAAAGGTGAACTAAAGTTC
>scaffold4560|size15672.1.8153	2932	2953	523501-1
CCGAGCCTTCCATCCCTTCGGGGTCGGTTAATTGGTACCAGGCTCGTCTGGGAGGATAAATG
>523528-1	TGCACTGACTTGTACATTGGCT
>scaffold82|size309909.17.28598	6592	6613	523667-1
TGACGTTTTATTTGTAAAAGCGCACCCCCCACATCCGACTGTGGCCGGATGGTCTAGGGGTA
>scaffold2228|size47561.0.29004	6217	6238	523925-1
CTTCGTCCACGTCACGATCGATTTACTTTTCTCCCACAGTTCTCGTCATTTTGCTCGAGCTA
>523972-1	TAATCATTTTCGAGATCGCTTA
>scaffold552|size138770.17.18985	18033	18054	524494-1
TCCCGCAGCTGACGTGGGACTGAATGCTGTATAGTCCATTAACGCATTCAAACGCTACCATT
>524686-1	TTCTGAACACACGATGAATGCG
>scaffold1642|size64408.11.37208	3302	3323	525309-1
TCTGAGATGTTGGATAGGCACGTTAGGAGTATTGAGACTTTTGGGCTCGCGTATCATGACTC
>scaffold10985|size1756.noN.1756	385	406	526230-1
ATTGTACGTTTGCATCATCGCGTAATTTCCACGTTACAATTGGTAGTTCAGCACCATTGGTG
>scaffold196|size228740.14.10619	3253	3274	527803-1
TGATGTGATGTTGAAGTGGTCGGCGGCATTCATTTGTTTTATCAGCGGTAGGTCTCTTATTC
>scaffold117|size283494.11.27771	7747	7768	527870-1
TTAGTGTTAGATTAGATTAGTAATAAGGTAGAGAAAAATAGAATAAGGAGGGTAAAGAGATG
>scaffold17262|size1258.noN.1258	561	582	527871-1
TCTGCAAATATCGTAGAAGCCAAACTCTTCCCACATATTGACCGAAAGAAAGGTAAGGCATA
>527971-1	ATAGCGACTGTGTGTCTAGTTG
>scaffold1559|size67366.5.4790	486	507	528339-1
TGAGAGTATAAGGAAATTATGCTGATATGATAGTTTCTGGATGTCAGTGTGTTTCTCCATTC
>scaffold4901|size13225.2.11202	683	704	528421-1
ACAAAAAACCTTCCCGTTTCATCTCTTCTTTATAGAAACGGAATCTCACTGGGGTTCCAGTA
>scaffold991|size94431.18.7538	4879	4900	528461-1
TTGGGTGAAATTGATTAATCAGGAACAATCAGAGAGGAAGGGAGGTGCGTCTGAGCTCATTT
>scaffold291|size190855.0.25760	13491	13512	528583-1
CTACCGTATGGGCATACGACACACGAAGGCGTTGCGCACAGACGGCCATACAGATTCGGATG
>scaffold796|size109709.0.2274	1723	1744	528642-1
GAAGCGTCAAAGACGATGCGTAGCTTTGTTGTCTCTTTCAAGGGAGTTATCACTGGTTGATG
>scaffold14745|size1373.noN.1373	226	247	528824-1
ATGCTAGGTAATTAGATGTGTTTCGATCTCAATACATAACCTGGGTGCATTGGTATCTTCTT
>scaffold2701|size37892.0.12285	541	562	529075-1
TCAGAACATCAAAGCATCATCATTGATTGTCTAACAGTTGGATTTTTGATGGGTATTTATTT
>529239-1	TTTCTGAGCGAGCAAAGGTTCG
>scaffold1130|size85947.2.25121	556	577	529565-1
CTTCTTCGTCCGAACAGATCGTTCCGTCTTTACAAAACCTTATTCTTCCTGCCATTTCGATG
>scaffold10354|size1908.noN.1908	610	631	529889-1
ATACGGGGTGAAGTACGATCGGAAGGACGTGTGGACTGTATTCGAGTGAGAATGCCGGAATG
>scaffold712|size119372.5.20018	2515	2536	530054-1
AATCTAGTGTTATTTCAGATCTTCGAGAAGCTAATGTACTATGTGAACAGCGGAACCATGTT
>scaffold2428|size42845.2.5645	1236	1257	530242-1
TAGATAACGCCATATCATATCATATCGTTGGGTTCTAGAACAAATCCCGAGGTGTTTCATTC
>scaffold202|size227116.8.64490	55271	55292	530489-1
ATTACGGTAGCTTAGAACTCTAATTTAAATGTAGCCTTATTCACGGTTTATAAGGCAGGATG
>scaffold198|size228254.13.20257	17567	17588	531155-1
ACAGGCGGCAGGATAGAAACACTCACGGTGGGTCGCAAGACCAGACTCAACCCAAAGAAATA
>scaffold233|size210114.9.58386	10452	10473	531457-1
AATGGGAGATCAAACAACTTCACATGACCGATAGCGACAGTGAAGGCCAATTCGGGACAGTT
>531482-1	GTTTTAGTTTGATGTAGACAGC
>532183-1	GTTTTAGTTTGATGTAGACAGC
>scaffold1030|size92221.7.24053	17263	17284	532482-1
TACCACATGATGGCTTGGTAGTGAGAGGGAATGGGGGTGGCCTAAGAGCTGTGTCACTGATC
>scaffold314|size184397.8.32386	29504	29525	532934-1
CACACCCCACCTAATGGCAGTGTGTTTCTTGGTGCCCTTCTACGGGGAGATTTTCTTCAATC
>scaffold699|size121106.2.15114	6554	6575	533205-1
AAAGACCTGTAAATTTTAACATCGTTGCAAACATTTTTACATACAATAGTAGTCCAGGCATA
>scaffold11479|size1673.noN.1673	1149	1170	533291-1
ATACGTAGGTGGCAAGCGTTGTCCGGAATTATTGGGCGTAAAGCGCATGTAGGCGGTAATTT
>scaffold439|size157776.2.8214	237	258	533787-1
CATTCAAAATTATTCCTGTTACAACGGCCTTATTAAGGCAGCACCATTCACTATGCGGCGTT
>scaffold1441|size71804.2.37154	35044	35065	533855-1
TAAACGTACTCTTAGTGCAGCTTCTCAAATACATACCCTCCCACCTGACTGACACCCAGATG
>scaffold3059|size31900.4.10688	2768	2789	534209-1
TTCTTAAGAAACTTACGGATTTATTCACCTGTTTTATAGTAAGAACCAGTGGACGAGTGATA
>scaffold1610|size65456.8.11024	9619	9640	534691-1
TTGTTTCGTATAGACAACATGGTAAACGAATCAAAAGAAAAGCGACGAAAATCGATGCGTTG
>scaffold2986|size32958.5.8916	6463	6484	534859-1
GAGAATTTTCCGTTTCAGTCTTGGTACATAAGCTCTCTCCCAGTGGTGATGCGATTGGAATG
>scaffold1623|size65220.13.5035	2567	2588	534961-1
ATGAGAAGTTTTTCCCGTTTCATGGAAAGTATAGGTTTGAGTTTGGGTTCCTGCAAGTGATT
>535265-1	TTTGCCCTTGACCCTAGGGTAA
>scaffold591|size133258.0.25532	22627	22648	535280-1
ACAGAGCCCTCCAAACAGAGCCGTTTTCCTCACTATTGGCATCTATCGTAAAGACGCTACTT
>scaffold195|size229277.5.50545	6781	6802	535582-1
CTAGGTGTAGCGCACCTAATCAAGTCAGCACCAGCTGAAGTAGAGTGGGTAAAGAACTAGTT
>scaffold31|size424267.14.29045	3830	3851	535623-1
AGGGCGTTTGGCGGGAAACAGACAACATAAAAGGGGGGGGGGCAAGAGAGGGAGTTGTGATC
>scaffold531|size140842.3.15635	10009	10030	535825-1
CGACATCTACGAGAAAGTGCTTGTGCTTAAATGCATCGCCAACGCCGGAATTGACCTGTCTG
>536014-1	CTGTCTATGAACTCGAGAAGAT
>scaffold864|size103627.4.21667	20086	20107	536231-1
TGGCAGATTATTAGATGAAGGGCAGCCATGCGAGCACGCAAGAGGGTTCAGTACAATTGATC
>scaffold901|size100532.4.7150	744	765	536263-1
AAATATGTCATGAGTTTTCTGTTTCATATGAAGAAAGAACGTGAAGAATTGAGAGCCCACTT
>536827-1	CTTCCTCGCGTAGATGGCCTGG
>scaffold531|size140842.3.15635	10470	10491	536841-1
ACCTGCCCATGTTCAAGGAAGAGCTCATGACCGGTGCTAACATGGACTTCGCCACCATCTTT
>scaffold435|size158356.0.32221	18772	18793	537169-1
TGTTTCTGCTGTGCTGTTCGCATACCTCCTGTATCTCGCAGATGTATCCTCGCACACGTGTG
>scaffold524|size142269.9.4049	1901	1922	537289-1
AGAGGTCGGACGAGTTTAATCACAAAAGATATCGAAACAAAAGAAACCTTGATGTGTCATTG
>scaffold20|size471320.2.65772	23040	23061	537374-1
AAGTTCTGAACGTAGAGTTTAGAAGCAAAGTTTCCATCGTGCTATTTTTATCATTTCTATTT
>537859-1	TTCTATCGGGCTACTTGTTGGA
>scaffold345|size177083.3.19677	10130	10151	537941-1
GAGCGTGATAATACTGTTTCATGGCTCATCTCCTTCCCTGATTGGTGAATTGTGGATCAATA
>scaffold3320|size28345.2.9003	7815	7836	538009-1
CAAGTCTGTGTGGTGGGGTTCGACTGATATACCAACATAGGCAAAATACTATGATGCGAATA
>538183-1	TACTAATCTGGTCGGAAACGAC
>scaffold1021|size92628.1.16661	1218	1239	538347-1
AGCCTCAAGCCGATCTTTCCACAAGCACTATCGAATTCGGCCAGCATTCGTTCCGCCTGCTC
>scaffold2575|size39713.3.7597	4858	4879	538826-1
GTTCAAATTTGATAGGACTACAGGCGCCGATAAGAGAACCCTGAGAGTAGATGGCAGTGCTA
>scaffold1661|size63819.6.6675	1671	1692	539172-1
AGTTCATCCACAGAAGCTACGGAAGGAGGCAGTGTTGCACTGTATGAAAACTTGCTGTGATT
>539293-1	TTTGATTGTGAGGGCGAAGTCG
>scaffold576|size134789.3.13264	7895	7916	539336-1
AAGAAAAACAACTCGCTAGAGCTTCATTGGAGAACTTTACCAAGATGGGCTTTGAGGGCATT
>scaffold4525|size16030.0.4571	3455	3476	539411-1
TTGGTCAGACTCCAGTAGGATATTCGATCACAGTTTCTCCATGATTGCCTTTCCATACGTTC
>scaffold36|size409148.3.40078	12096	12117	539447-1
AGCAACAGATCCCGGTTTTAATTCACTATTTTGATAAGGGATTAGCGATAAATACTCTATTA
>scaffold576|size134789.5.11302	506	527	539607-1
CAAATACAAAAATAGGTAAATTGATAAGAGTACTGATTCAGCAATGATCGTACAAAACTCTC
>scaffold1097|size87773.13.6373	2145	2166	539786-1
TAACTGAAGTAAGAAGTGGAGGATTTAGAGAAAAATAGCCTTGAAGGAGTAAAGTTTGCATA
>scaffold2021|size52687.0.20944	13153	13174	540116-1
GTGGCCGATAAAAGATCGGCTAATAACGGCATATAGAGTTATCACGAAGTGTCCTTCTAATC
>scaffold1443|size71733.2.24493	14427	14448	540448-1
CGACTTAGTATATTCATATCGTAGACCAGAAGGCGCGGTAGAGTAGATACGGCAGATTGATT
>scaffold2310|size45584.5.6402	4696	4717	540529-1
GCTTAGTAATTAGTCTGTTTCAGTCAGCTACCAAGTAGAAACTAAACGGTCACCAAGCAATT
>scaffold654|size126179.0.34111	6882	6903	540587-1
TGTCAAAGTTTTTGCTGTTTGTTCATTCTATAATATTCGACAAAATCAATGATATTGTGATA
>scaffold17|size495895.33.2908	477	498	541621-1
GCTTGCCAGGCTCTGACGTGGGGGCTATTGACTTCGGGGGCTTGCCAGGCTATCCCGAAGTG
>scaffold6029|size7641.0.1908	1046	1067	541662-1
GTTCTCGCCGTGAGAACACATGTTGTAGCTCAATCAGAATAATCTGATGAGCTTTGCCGTTG
>scaffold1697|size62902.0.46527	44276	44297	541961-1
TTTTCGAAAATTTCCCGTTTCAAACCGTCCCTATGCTCGTTTTCGGTTGCCCTTTTCGGTTG
>scaffold181|size235852.11.16637	8068	8089	542044-1
GTAATCGTAGGAAATACGGTGGCCATTGAGTACAACTAACAGGGAAGATTTCTTGTTTAGTG
>scaffold184|size235470.4.14736	1217	1238	542121-1
CACGTCCTGTGCAGAGTGGGTCGCCCTTCATTCACCTCTTGGACCTACTGAAAGACAAGATA
>scaffold2498|size41259.3.6503	657	678	542357-1
AGCAGTGTGGTATAAGGCGCAGTGACCTGTACAAATGTCAGTGGTCACTTGGTACGACGGTT
>scaffold414|size163778.15.14561	4607	4628	542481-1
GCAAAGCGAGTAGAAGGTGCACGATTACTACAGCAACATCAGACAGCACTCAATTTAGGATC
>scaffold44|size387784.20.80965	4539	4560	542521-1
GGAAAAAGGAGGTTAGAGTTATAATGAATACTATTGCATCAACTGCGAACTCTGGTGAGATG
>scaffold732|size116655.9.11894	4718	4739	542835-1
TAACGCGTAATAAACCACGGGAGCTACAGACAAAACAGCCCATTTTACGACATGGCGTCATT
>scaffold484|size149030.2.17025	1486	1507	542955-1
ATGACGCGCTGATCTGAAGCGGGTGACGATGGCGAGGAATACTGGCTCGGGTATCTATGATG
>scaffold443|size156851.4.1476	437	458	543251-1
GAGTTATGATCGGTTGCATCGCAATAGATACACAGAGTTCGATTCACGGGATGGCCGGCATT
>543321-1	TTAAGTTCTGGAACTTTGGAGG
>scaffold2373|size44068.4.10364	3291	3312	543359-1
CAGAGTGGTGCCCTTCCTTTTTGCAGTAGAAGCACTTGGCATGGTATCTGCGGCAAGTGATT
>scaffold72|size327793.20.51437	1603	1624	543508-1
CCATAATGTGACGCTGTTGATTACGCTGATCTATGGTTAAATGGATTTGCAGTGCATTCCTT
>543522-1	CTTCGAATTATGTAACGCATGG
>scaffold780|size111534.4.5238	3922	3943	543628-1
ATTATGCCCTTCCTTAATTGGTCGATGATGATATCGTGATATTTCTTCATATAGACGAGATT
>scaffold2034|size52444.10.9173	2708	2729	543875-1
CGCGCATTGTACGTAGCTCTGTCAGACCAGTACTCAGAGGTTTCCATGTTTCATGTTCAGTT
>scaffold603|size131272.5.51080	19618	19639	543906-1
GTGGATCATATATATCTTCCTCTATCTATTCTTCATTGATAGCGTCTGTGCGACCCAAGATT
>scaffold56|size352667.0.12527	11192	11213	543925-1
CTTCTTCGACTTCCCAAACTCCTGCATGCGGGTGCCAACCGTCCTGCTGGAAACAATCAATC
>544095-1	TCTCGAGCCAATATCCTTCAGC
>scaffold747|size115451.2.24506	5582	5603	544560-1
ACTTACCAATTAAATCTGAACGGCCTTGTATTCAAACATTGACTTTTTGATATGTTTACTTC
>scaffold96|size302590.13.66067	38023	38044	544880-1
CGACATGTTAAATGCTTGAAGTCAACTCGGCGCGGGTACGGCGCAATGTTAGAGGCGGTCTG
>scaffold24795|size1073.noN.1073	509	530	545093-1
AAGCAGCCCAAAGTGTCAACGTTAACTAGAATAACCATGATATGTTTAATGTTAGCGGCATG
>scaffold2344|size44704.4.1581	307	328	545714-1
CCAGGAACACCTGGAGAACGTGGAATCTGCCCCAAATACTGCGCCCTCGATGGTGGTGTCTT
>scaffold2393|size43433.3.29300	22443	22464	546096-1
TCACATGGAGCAATATACTTTTCATGTAGGTTTGTATCAATTGTTGTGGAATACTTGTAATA
>scaffold917|size99240.4.64652	6243	6264	546199-1
CGTGATTGCTAATGGCGGATCCGACCCGTATCACTTGTTAAGCAAACTCTCATCAAGAGATC
>scaffold303|size187565.4.34314	26459	26480	546224-1
TTTTTTATTGAGAAGGCGTCGCCACTGACCTCGCTATGAATCCATCACTTTACAGGTTATTG
>scaffold6936|size5028.noN.5028	1908	1929	546492-1
CCCTGACCCTGCTTCTCCCGTTTTCGAGTGTCGTGGTGGCTTTTACAAACTGAAGTATTGTA
>547154-1	GTAAACCCTCTACTTCACTTCG
>scaffold283|size192008.29.25265	2528	2549	547212-1
TCTCACCTTACTCTACCATCCAGTCTTATTAATGAAACATATCAAAGAGTCAGTTTCTGATC
>scaffold613|size130076.5.8671	7972	7993	547889-1
GATTTTTGTGATTTCGGGTTCCTACATGGATAGCCTATCATCGAACCTGTTTTCAGACATTT
>547974-1	TTTACGTTCGACCGTTGCACGT
>scaffold490|size148367.4.105099	102604	102625	548266-1
TATAGACGGGGTTCACTGTGGCACGACGTACATGCGTTTTCTTTTTTACAATACGTTCGCCA
>scaffold4575|size15569.1.8518	5785	5806	548343-1
TAACTGTAATTACGTCAAACACGCATAGCTACGCGAAGACTGCCACCAGTTGGGAAGCGTTT
>scaffold2596|size39439.5.2747	1168	1189	549053-1
TTTTTATAGTTTGAGCGTAGGTGTGCTGCTTGATGGTTTCTTATAAGTACGACATGGGCATC
>scaffold3014|size32538.0.24076	20783	20804	549433-1
CCAAAAGTGTGATGTGGCATTCCATGTTAATTGCAAAACCGTCAATTGTAGAAGAGTTGATT
>scaffold7983|size3404.0.2790	2016	2037	549620-1
TTTAGTAATTCTGTAACAAAATTCTACCTCAATTCTAGACTGCAAACGAAATTTCATAGGTG
>scaffold514|size143711.7.30342	10176	10197	549789-1
CCAAATCTCAAATTCCGGTTTTAGAGGTAGCCTAAATTTCGGATGAAAAAAAACTTTTGTTG
>scaffold10354|size1908.noN.1908	1298	1319	549839-1
AGTACCTGAAACCTTGTGCTTACAAGCAGTCAGAGCACGTTAAAGTGTGATGGCGTACCTTT
>scaffold257|size203095.4.37143	9868	9889	550264-1
TCATTCCTTTCCATCATAGCGTTAAGTATTTCGGCCATACTCATACTTGAAACCTTTGCATC
>scaffold2367|size44186.8.16847	8572	8593	550506-1
AAGAAAACTTCGTTGTCAGTTTCCACTTGACTCTGCAGCTGGCTTTTCAGACTTGTGGGATT
>550998-1	TTGCCTAGTTCTTCGTTCATGG
>scaffold461|size152500.3.74961	74320	74341	551046-1
CCTGGGGTCCTCCTCCAAAGCCGTGGGTTCCGAGTGGTGAGAAACCAGTAACACCGCCTACT
>scaffold556|size138341.3.27006	14985	15006	551121-1
TTGTCTGTTACCAGTGTCTGCGGAATGCCGAATTGGGCGAAGAGACGGCGAACTCTCTGATC
>scaffold5083|size12004.noN.12004	3984	4005	551424-1
TTTCAGATTCCTGTTATGAGCAAACTCGCCAGGCTTTTCTGGCCCGATCTTCTTGTTCAATC
>scaffold843|size105245.1.13813	5857	5878	551532-1
GGTCGCAGTAGTTTGGGCTGCAGACGAGTTGCAGGCGGCGGCAAATAAGTTCCTTTGGCATT
>scaffold160|size250279.5.19544	1539	1560	551609-1
GGTCTTTTGATTTCTGGCATTTCTCCCCATGTCTCTGGTGTAACAGAGGTAGGTAGGTCTTT
>scaffold242|size207230.15.50496	4282	4303	551661-1
GGCATTTAGTACGCGCTGTTACACGTTGTACGTAAATGACCACGAACATAACAACACAGTTC
>scaffold837|size105601.4.4754	3843	3864	551692-1
GATCACAAATTGCGAAGAATGGTGTGGATCAGGCAAAAAGTGGCAAAAGGCAATTGGTCATT
>552030-1	TTATAAATCACGGTATTGCAGA
>scaffold1103|size87428.2.17413	2537	2558	552577-1
AGAACTGGGGTCAACGTGTAAGGAATTGGGGATAGCGCTGGTGGAACTGCTGTTACTTATTT
>scaffold372|size171833.27.17194	3388	3409	552892-1
GGGCGGAAGTATAAACGTCGAGCACTTTCATGGGAATCAAAGGTGATTCATATCCTGTAGTG
>scaffold471|size150768.2.12593	10606	10627	553495-1
TTTCCAATGTCCCAGTCCGTGATCTCCGTTGTTTCTCTCCGTTCGTTTATTATTTTTGAGTC
>scaffold217|size214981.5.60930	34861	34882	553693-1
AGGCTAGAAACATTTCTGTTTTTAAGAAAAGACTTAATCAAATAGATTTACTTTCTATTCTT
>554258-1	CTTGATATTGCAGATCTCTAGC
>scaffold9339|size2291.noN.2291	1449	1470	554347-1
GCTCGGTGACGACATTGCAGTCTGCTGAATAGTGGTTCTGCTGACGACAGAAGCAACATCTC
>scaffold626|size128336.17.21258	1849	1870	554353-1
AATGCTTTTGGAACTTTGGAGTAAACAAAACCATCACATCGAAAAAAAATTCTGCGTGCGTA
>scaffold174|size240231.16.10794	5258	5279	555014-1
CGACGCTAAGACATCTAATATGGGGTCTGCTCCTGCTGGTTCTCGACGCGGTCGTGTGCATA
>scaffold988|size94588.1.36521	26264	26285	555051-1
TAAAGATCAAAACTTCTTCGCTTTTGGGATCCGACTAACTAATCAATGGGAAGCAGTGCTTG
>scaffold370|size172236.23.9429	8624	8645	555298-1
CTTGAGCTAAGCTGAAGTCTGAGATGGCGTTTGACAAAGATGAATCTCAAACATTTTCGGTT
>scaffold551|size138773.1.27591	24344	24365	555456-1
CAGTTGCCGAAAGGGTGCTCAGGACTGTCGTAGGCACAAGAGGTCCTGTGGTGTAGTGGTTA
>555539-1	TATCACGTCTGCTTCACACGCA
>scaffold978|size94999.6.36246	19793	19814	555647-1
AGCCCTAATGGTTCGCCGTTGCAAGGGCAATTCTTGTGGCAACTAGGTTTCATAATATGATA
>scaffold521|size142621.0.24498	21740	21761	556759-1
GACAGAAGCGGGTGTGATCGGGTAATGCGAATTCGAAGATAGGAGACACTTCTGGAGGCATC
>scaffold4909|size13184.noN.13184	12104	12125	557015-1
TTTAGCCTATTTTACCATGATCATTTTATTCTTTGCAGAGTCGATAAATGGTTATATTCTTT
>scaffold336|size179023.8.35494	20698	20719	557305-1
GATATGATGAATACTGTTTCACTGTGTATATGTTGTGTTCTGTTTTCACGATGTATATGTTG
>557730-1	TGTTTAACATGTACTCCCCTCC
>scaffold60|size338627.0.34509	24080	24101	557771-1
TGCTCCCCCCCCCCTAACTACATTTTTCATCCGCAAATGATAACGAAGAGGATCCTTCATTG
>scaffold535|size140456.6.11560	4828	4849	558115-1
TTGCCATATCTCTTAGCCGGTGACACGCGTTAAAGTCCTTAAAATCAGCGCCAACACAGATG
>scaffold1063|size90179.2.14668	1746	1767	558225-1
TGAGGAGAGCGGGCTACGGGATCTGCGACGCCTCTCCCCGATTACTATCCCCAAGTCGCATA
>scaffold3261|size29115.2.9716	2750	2771	558275-1
GAGTACCATATGAAATTTTACAAATTTAACTCACCACACTGCCATTCCCGAGGGATTGCATG
>scaffold258|size202927.2.31560	9592	9613	558288-1
TGGAGGAGAACTGTTCTCATAAAACGAAGATGAAAAATGAGCGTTCGCAGTGGTTCATGATG
>scaffold1112|size86901.6.9967	9222	9243	558516-1
ATTTTTTTATTATTTTTAGAGCGAACTATTTGGCGCCGAGTTCCAACTGTCGATACACGCTA
>scaffold265|size199824.7.12109	2245	2266	558557-1
GCAATAGGACTACATTCGATATTGAGAAAATTAAAAACCTTTTTTACGCAATCAACGTCATC
>scaffold764|size113178.3.46613	4473	4494	558957-1
ACCTGTAGAGTCCCGTCCAGACATTCTTTTTCGTTGGACTAGCGAAAGATTCCAAAATGTTT
>scaffold915|size99357.1.27019	8058	8079	559052-1
TTTGAGTCAGTAAAGAGATAGCCGCCAACTCTAGTTGCATTTGAACTTGATGGTGATCGATC
>scaffold10141|size1973.noN.1973	753	774	559239-1
CATGATAGCCTAAATTGGTGCGCAAAGGGAAAAAAACTCACCGCTACGCAATTTCAACGCTG
>559610-1	TGCGAGCAGGGTATGAAACAAA
>559619-1	TGCGAGCAGGGTATGAAACAAA
>scaffold145|size261365.14.4708	2131	2152	559743-1
GGTATGATAGCTTATCCTTAAAAAACATCCGCTAGCAAGATCGCTACGCAGTATGCCTCATT
>scaffold1582|size66370.16.9422	7632	7653	559895-1
GAGGCAACTCTATCTCGTGGCAACACGAGAGCTTATGCCCTAATAATGGCCTTGCCGGTATG
>560101-1	ATGGATAATCCCTGCTGGTTGT
>scaffold1010|size93367.2.13681	12109	12130	560347-1
GAGCGATTTCCTGTTTCTGCAATCACTAAAGAAAAGGATCGAAGATTCATTTCCGATTCCTG
>560409-1	TGGCATCTGTAGTTTTGTCTAG
>scaffold12700|size1524.noN.1524	544	565	560453-1
AACAACTTGAAGCTGGTGTTTAATCCAGTATTTAATGAAACCATCAAGGCTGAGGGTACGTG
>560533-1	TGGGGTACCGTCAACAAGTGCA
>560555-1	TGGGGTACCGTCAACAAGTGCA
>scaffold1610|size65456.11.4552	2080	2101	560806-1
GTGAATTATAACGACGCCTTGTACATACTTTCGGACAATCCAAGGAGGCTAATGGCTGCATG
>scaffold104|size295898.5.52141	22504	22525	561031-1
TAGATGACGAGGCCAAGATATCGGATAGGTAACTGGTTTGGATCGATGGCACGCAAACATTC
>scaffold5756|size8811.noN.8811	477	498	561699-1
ATGCTCGCTGGCATTCCACGCGTTCATTCGTCCCACGAGAATCTTCCGTTTGGCGGTCATTC
>scaffold358|size174038.17.7698	4669	4690	561847-1
AATTTTGAGTTATTTGGGTTGTAATAGTGGAATATCTGACAACAATATCATTTGAAGGTCTG
>562161-1	TGCAGCAACAATGAATCAATCT
>scaffold4379|size17134.0.3191	1389	1410	562304-1
TATAAAACAACAAGAGGATATCTACAACATTACAGAAAACTTCATAAGAAAAGCGTAGCATA
>scaffold331|size181172.22.7872	3268	3289	562836-1
AGGTCTAACTCGTAATTGTCCTGTCCGGGCAGAAATCAAGTCAAGGTTTTCAAATTTTCCTC
>scaffold6611|size5765.3.2027	579	600	562973-1
ACTACCTTGACCTCAGTACGGTCACCACCGCCACCTATCGTTTTTATCCATTGCAAGGGATA
>563299-1	TAAGGATCCTTTGGGTTTACGT
>scaffold413|size163862.21.14485	13763	13784	563383-1
TTCTTGAAACATTAAGAACGCATATATGATATATGGTGTTTTTTTAGCTTTCTATTCGTTTT
>scaffold1199|size82492.2.28529	14662	14683	563834-1
AGAAACCACTAGAAACCTGTTTCACCGTTACCAATAAGCCCCAACGTTTCACTCCCGCAGTT
>scaffold232|size210300.9.27308	18224	18245	564240-1
GTTCATGTAAACGACCATTACGACACGACATACTAGTCAGTAAGTACGACATGTATGCGATC
>scaffold1260|size79506.8.5461	1477	1498	564576-1
CGATGAATCGGTAAAATTAACGTTTCGCACTTATAACGAGCATTTTTTGAAACCTTGGCATC
>scaffold3712|size23638.2.12625	5037	5058	564914-1
TCCAAAATTTCTGGGCCACCGCTTTATAGAGCTCGAGGATCTGAGTTAAATCATACAGCATG
>scaffold34|size422287.34.21491	11398	11419	565199-1
CTTGCAGTCTCTTCAGCATCTGTTCTGCGATGTTCTCGAGGTTATTCCTTTCAGCGAAGATT
>scaffold1252|size79902.5.37198	7833	7854	565249-1
GTTGTGGCGCACAGATCGACCATCACCTGCGTCTTCAGTAAGGGTCAATTCAGACCTGAATC
>scaffold3097|size31322.1.10187	2898	2919	565601-1
TCTCACCTCAACGCAGTCACCCACTTTGCCATGAGGGCGTACCACATAGTTAGAGTCGCATA
>scaffold147|size257761.9.11972	8497	8518	565840-1
CGTGAGTGGCGCATTAGGTAGTGATCCTTCTCTCACTAGCATAGCCTCCGTTAGGTTTATTC
>scaffold428|size159739.0.3356	1397	1418	565905-1
TGTGTAAAGTGAATATGGGTGCGAAGATTGAAGATGAAAGATGAGAATTTAGCAAAAATCTT
>scaffold486|size148884.17.3631	661	682	565972-1
TGCTCTGCATGAGATCCTTCTATAGCGCGTCCACTGCTCCCAATGCTGCTTTCGGCGTCATG
>scaffold3731|size23426.6.6738	3176	3197	567660-1
TTTGATAAGACTCGAATGAGCGATACCGTAATTAAATACGGGAACGATTTATTCTTGTGTTG
>scaffold531|size140842.3.15635	9984	10005	567960-1
TTATGAAGGAATACGAGAAGGCTGACGACATCTACGAGAAAGTGCTTGTGCTTAAATGCATC
>scaffold3582|size25064.noN.25064	2857	2878	568009-1
GGCCGAGCTCCATCGTCCATCCTCTCTTCTCATTAGGTGTTCGGCAAAACTGTGCTTCGCTT
>scaffold1764|size60620.0.11597	6646	6667	568068-1
CTTATGACTACGAAAACTGGTGGAGTTGGTTTAAATCTCACAGGAGCGGACACTGTGATATT
>scaffold1060|size90384.2.57247	23524	23545	568344-1
TCATTTTCTTTTCATTTTCTAATATCATTATCTTTCCCCTAGTTCCTAGTGTGACCCATTTC
>568633-1	TTCTGTAAACATTCTGAGCGCG
>scaffold662|size125178.3.14724	6067	6088	569124-1
GGTTGCGCCCGAATGATAAGAAGAGCGTTCGAAGTCACATCTCGCTCACTGCATATTCAGTA
>scaffold2|size755755.58.34272	13177	13198	569250-1
CCTCATGATAAAAAGACACGTCTAACATGATATCAACTCGTAGAGGTCTGCAGGCTTCATTC
>scaffold3297|size28632.1.9155	4194	4215	569291-1
ATCGGAAGCATCGCATTTGAAAATCTAATGACTTACGGCTCTGCCATAATGTTCAGCGCATA
>569315-1	TATGCGCTTGCGCCGAGCCGGG
>scaffold49|size377785.18.21993	7372	7393	569612-1
CGTGATTATTCCTGTGTCAGGGTGAATTGAAAGGAATCAGGTGCATCGTGTTGAAATTAGTC
>569672-1	TCAACGGCCTCCAGAGCAATCG
>569695-1	TCAACGGCCTCCAGAGCAATCG
>scaffold3281|size28785.4.18646	9938	9959	569945-1
GTACTGATTAAGAGCCCTATAAAAGAACGTTCTGACGTGGTGGTGCTCTTCATTTGTTGTTA
>scaffold4161|size19110.2.6549	5127	5148	570272-1
TCATTATAAATGTTGCCACCCGCCATTTCCTTTTTTTGTAGATCCTCTGTTTAAGCATTGTG
>scaffold1681|size63373.12.13757	7975	7996	570689-1
CGGCTGAGGCAGTCATAAAAAGTGTTATGCTTACCTGCACGATATACAATTGTAATATCATA
>571125-1	TACGATTGAGTGCTCATTTGAT
>scaffold1599|size65884.2.23144	3109	3130	571414-1
CGGTTTGTAATACGTAGCAATGCCCAGCAATCGTACGCATTGGGATCTGGTAAACTTTATTC
>scaffold9823|size2077.noN.2077	335	356	572418-1
GTAAAGCTACTGATAGGATGCGGGGGCTTCATCGCCTGCCAAATCCTGACAAACTCTGAATG
>scaffold1970|size54437.2.46847	33997	34018	573468-1
ATTATCATTATCATTACTATCAAAGTTGGAAAAGCGATAACGTAGCTTGGCAATGATCATTT
>573484-1	TTTTTTTCGGGATGTCGTCGAT
>scaffold415|size163486.7.5237	1940	1961	573540-1
TCCAACCACTCAACATATGTGTTCCCATCCTGCTGCCTGTGCTCTTACCAAATTTGAACTTT
>scaffold133|size272624.26.7443	6272	6293	573585-1
GAAGACGCGGATCGCGTAGAGGCCGACGCCCACGTCGTCCACATTTCGTCAGGAACTTGATC
>scaffold2114|size50189.0.34055	32528	32549	573853-1
TCCAACTGCCAGACAAATTTTTTATCAATGGACCCTTTTCTTTACGGAGATATCATTAGTTG
>scaffold20910|size1151.noN.1151	421	442	573994-1
ACATTCCGAATTCCATCTGTTTCAAAAGGAGGCGAGCACATCGTTCGTCGTTTTTCATGATT
>574134-1	TTCTATTAGATTTTCGTGGAAG
>scaffold1465|size70506.2.7324	3400	3421	574452-1
ATTGCAGCGAATTGAGGTTTCACAAGATTGGCAAATGTAGTCCATGAGAACGTTCCGTCTTC
>scaffold2711|size37629.7.11336	9868	9889	574646-1
TTTTTTATTACCTCTGGTTTTTGCTTCGTCGAATTCTTTTTCTAATTTATCGACGAGAGATT
>scaffold3530|size25610.1.20499	4807	4828	574684-1
TCAATTGATTCTATCCCGTTTCAGCTTGAATTCAAACTCAAATTGAATGTTAGAGTGTGTTG
>574753-1	TGAGAACGATCCAGGAGGCTGT
>scaffold304|size187381.2.7764	3377	3398	574795-1
AAGAGTACATATCACCGGCGTTGATGCTTTCTGTTCAAGTTGAATCTGCCGATCTCAGACTC
>scaffold471|size150768.2.12593	1846	1867	575141-1
AGATATGAATGATCTTTTGTTGGATATACACTTCAACATAATATCGTAGAAGGTCTCATTTC
>scaffold3364|size27802.2.2302	474	495	575146-1
ACGAAGGAGGCCTTCTATCACCTGACGACAAACCTCGGCCTCAGCTTTGTTACTATGAGATT
>scaffold205|size225330.11.28951	18671	18692	575638-1
CTGACCAAGAGAGAGAGGAATAAATACAAAATACATACACACAAATATATGATGAGGAGATC
>575690-1	TCAATTAGATATGTACATATGA
>scaffold737|size115976.6.12418	2652	2673	575761-1
CGGTATCCTTCTTGCGTTTTTCAGGTACGTTGTAAGCAATGCCTGGTGGACAAAAGTGCTTG
>scaffold1319|size76860.6.24866	15230	15251	576324-1
ACCCCTCTCTCCAAGTTTCTAGTCAGTTTCATCTTCTTGAAAAAAATTCAGTCAGTTTCTTC
>576772-1	TCATTCTCGACAAAGTGGGGCA
>scaffold346|size176636.1.29239	7269	7290	576850-1
TGTGCTATGCCTAATTGTCTTGTTAGTAGCCGTCAGCGGCATCTTTGCATTGCCTTCACCTC
>scaffold5274|size11034.1.2840	664	685	576957-1
ACGAAACGTCGGAGCGCATTTATAAAATCCTCTGTACCCATACTTTGGACAAGTTCGAGATG
>scaffold5366|size10641.noN.10641	8768	8789	577134-1
TAAATTACTCCATTTGGAGTCACCGAGTTTGTTTTTCTGGTCGCTACAAACAAGAACGATTC
>scaffold233|size210114.0.3626	2654	2675	577140-1
AGGCTGTTGAAACATTGTATGTTTGCTTCTTTTTCGTAAGAGTTTTAAACTTCAACGGCATG
>577174-1	ATGGATTTTGAAATGTAGATGA
>577623-1	ATGGATTTTGAAATGTAGATGA
>scaffold5963|size7910.0.4582	249	270	577925-1
GACGAAACTCCGAAATCGATAAAACGGAACAAAACAACAGTGCTGCCGGCATGCACTCGCTC
>scaffold853|size104742.12.25699	20680	20701	578124-1
CGCTGCTCTCATGCTGTGTTCATGCCACTGCGAGTTCGTTAGTGCGAGCCTTGGCGTTGATA
>scaffold22617|size1114.noN.1114	557	578	579451-1
CGCGAGGCAGAGCAAATCCCCAAAAGTCGTCTCAGTTCGGATTGCAGGCTGCAACCCGCCTG
>scaffold1995|size53396.4.1689	254	275	579532-1
GGCTTTGAAAGCTCCTGTTAAACACTTACCTTTTACAGAACTTCCCCAAAGCCAAGAACTTC
>scaffold2054|size51898.1.7155	2638	2659	579696-1
TTCAATCTCCTGTCTGACTTACTCCTTATCTGCTGTGATGTTTTTCTTCTAGGAAAATGGTG
>scaffold376|size170926.3.1983	510	531	579711-1
CTCACGTTCCTTGTGCTCTTGTCGTCCATTAATTGTTTCGAAGGCTTTTTGACGCAGGCATC
>scaffold2034|size52444.19.11252	290	311	580302-1
ATATACTAGCCTTGAATGGGTGGCCCCCAACTACATTTCCACACCATTCTTTTATGCTAATC
>scaffold1719|size62209.2.14817	10013	10034	580461-1
AAACCGTTCAAAAAGCGGTCTTATCCATTCTGCTAAAAAACCTCCTAAAGATTCCAAAACTT
>scaffold1082|size88667.7.27151	20394	20415	580683-1
TTTGAGGCGCTGGATCGAATGCAAAAAAGATCAGGTCTCTATCTTGCTTAGAAACCGAGATA
>scaffold713|size119368.6.4555	1836	1857	581061-1
GCCAAATACGCATTCGATACGCCACTGCGGTTCTGAACAGAAACCGAATGCTAGGCCCATTC
>scaffold898|size100698.0.24054	20728	20749	581431-1
GGCTATAATAGGTAAGTAGGTTGTCGAAAAAGGGGACAGACACAATCTTACGGTCAGGCATA
>581672-1	TAGCTTTACGACCCATGAACTT
>scaffold566|size137213.0.39561	26462	26483	582043-1
GCGCCATCGGTCAGTACGTTACGTTACGTGCGTATCGCGTGACATTCACGTAAGTGAAGATT
>scaffold321|size182909.5.20387	2891	2912	582139-1
TTCATGGGTGAAGAACATGCTAGTATACATATATCAACCTCACCAAGCATTACGGAACGATT
>582205-1	ATTTGTAACTTCATTGATTGGC
>scaffold114|size288089.6.19099	18041	18062	582306-1
GGTAGATCAGAATGATCTGAGGATCAGAATCAGTGACTTTGCTCCACTTTGGGCCATCACTC
>scaffold2596|size39439.10.5204	761	782	582587-1
GAATATTTGCACAATTGCGGTTTCAAGGAGTTTTAAAAAGCGTAGGACAAGGTCCTCAGTTT
>582696-1	TTTTTGATTGAGCTTGACGGAA
>scaffold169|size243194.4.124539	122790	122811	582800-1
ATCCAGACGAGCCTGTTTATTGCTGTCCCATATTGTGTGACAGTATTTGGTTGTCGTCTTTT
>583039-1	TTTTGAACCCTATACTGTGTTG
>scaffold704|size120579.28.10252	9356	9377	583195-1
GAAACTTCGGAACACGGGTATACCGACCACCCACGTGGAAACGCCAAGCTAGGTAAGCATTA
>scaffold172|size240694.9.48966	2582	2603	583436-1
TTCTGAGGGAGTTTCCCGTTTTACTCTATTTACAAATCGTAGTCCAGATCCCATTCCTGGTC
>scaffold24948|size1070.noN.1070	322	343	584220-1
ACATAGACCCGAAACCGGGTGATCTATCCATGGACAGGATGAAGCGGCCGTAAAAGGCTGTG
>scaffold67|size333355.4.78678	22056	22077	584519-1
GGTTATCTTTGCTTTTCCTCACAAAAATTCATCCATCCCTCGGTTTCTATTACTCAATGGAT
>scaffold7196|size4529.noN.4529	3281	3302	584805-1
CGGTGAAGTTAAGCCCCGGTAAACGGCGGTGGTAACTATAACCATCCTAAGGTAGCGAAATT
>scaffold2183|size48589.3.9942	4436	4457	585537-1
ATGAATGATGTAAAGTAAATTTTTGGCGGTCATTTTCGGATTACTGTTAGATAAACATCTTC
>scaffold437|size158142.15.2817	1757	1778	585613-1
TTCAGAGTTGTACTGATATCAACGAAAGATATCAAGCTTTGCATTCGGTGAGTGAGGTGTTG
>scaffold493|size148278.6.44068	39676	39697	586479-1
GTGTGTTCTGCAATCACACACAGTGTCCCGTGATTGTCCGCAAGACTAATTAAACAGAACTG
>scaffold2933|size33740.2.6979	3273	3294	586493-1
TCTTTAAAGAGTAAACGGCCATCTGTCTGGGCCATTTACCCTCCTGCTCTCTGAGTAATGTT
>scaffold3632|size24546.3.2644	869	890	587163-1
AATGTCCCTACCTTCTGGACTAGTTCCTAGACCAGAAGTACAGATTTAGGGTCGTGGTCATA
>587233-1	TACAGATCAATGATTATAGTCA
>scaffold132|size272868.16.44093	42534	42555	587275-1
CCCTCCTGCTTTATGCCCAAAGGTTAGTTGCTGGAAAAACGTGATCTTCAACAAACTCAGTA
>scaffold2623|size38971.0.5622	4539	4560	587461-1
TATCGCCAATATGTGACCTACTGCCGATAACGCTGATATCCTGGAAAGGTCTTTTGGCGATT
>scaffold3816|size22664.noN.22664	18155	18176	587586-1
AAAGATTCATTTGCTGCCGATCAAGCAGCTAAACCCACAATACATTCTTAAACTGATCAGTC
>scaffold19848|size1177.noN.1177	230	251	588206-1
AACTTGGAGATAGCTCGTACTCCCCGAAATGTATTTAGGTGCAGCCTCGGGTATGAGAGATG
>scaffold2087|size50865.0.5909	2562	2583	588544-1
TTCTTCTGAGCCGATAAAACCCTATTTTTAGGAAGGGGAGGGGCTCCGGGGTGGGTGAGATA
>588557-1	TAGTTATCTCGTGCAAAAAGCT
>scaffold2263|size46684.4.26950	12618	12639	588671-1
CACTTTTTTTAGCCTTTCTCTGGCTTCTGGCAGCTTTATCCACCAGAACCCTTGTATTCCTC
>scaffold4578|size15555.noN.15555	4267	4288	588774-1
GAGCAGACGGTGTACGGTGCAGTGATCGTACAATAGTCGGTGGGCACTGGCTCAAACGGTTC
>scaffold461|size152500.4.27062	259	280	588804-1
TGTCCACCGCTCATGTGCGGAGACGTCAAAGGTGCAGGAATGCGCACCAGCCCAATCACCTA
>scaffold531|size140842.3.15635	11697	11718	588832-1
ACTTCCACAGAAATGTCCGCGAGATGGAGAGGAAGAACGGCTACAAGCACCGCCTGCACATG
>scaffold628|size128296.7.2702	706	727	588886-1
CACTCAGCAAGCCATTTCCCGAATTTATACTCTTCGCACTCATTTAGGGAATGAGCGTGCTA
>scaffold2427|size42890.1.5161	1051	1072	589321-1
TCCACGGAAACTACCGTTTCACTATCTTAATTTAGGCTCATACATTTTACTAAGCCTCTGTT
>scaffold618|size129491.14.6937	1323	1344	589482-1
CAAATGTTTCAAGTGATGATAACACCATTATCATATGTCGTTATCAACAGACCTTTTTATTC
>scaffold106|size294021.17.19532	14805	14826	589805-1
ACTTTCAGAAGTACTGCATTGTATGCGAACAAAACAGTTTTCAGACCTTTCTTCAAAGCATT
>scaffold145|size261365.14.4708	2132	2153	589823-1
GTATGATAGCTTATCCTTAAAAAACATCCGCTAGCAAGATCGCTACGCAGTATGCCTCATTC
>scaffold40|size403754.12.11851	4430	4451	590062-1
TGCTTGTCAATTCAGTTGTTGTTAAGACGCTTTTATGTCCGTCTGCTTAGAAACCGATATTT
>scaffold130|size273225.14.5550	300	321	590142-1
TTTCAAATCGAATGATAATTAACAAAACTCCCGTACCAGTTCTAAATTGCTCTAGCAGTGTT
>590484-1	GTTGCTGCTGTTCCAGAAGAAC
>scaffold2164|size48957.3.3238	2453	2474	590712-1
AGAACTAAAGATATATGGAATGGTTTCTGCCCCTTTCCCACTAGAGCCTCGTTAGCTCAGTT
>scaffold531|size140842.3.15635	11077	11098	591706-1
AATGGTAAATGCCGGAATCCGTGTCCGCCTCAACACCAAGCCGTCTGTTGTCGCCACCCATG
>scaffold20|size471320.46.16757	12429	12450	591862-1
ACAACCGGCGTCAATAGTTGGCTGCCTAGTCCGTTGACCCACAGCATATCACTGGGACAGTT
>scaffold926|size98948.4.29400	7154	7175	591980-1
ATGAGTGAAAATCGGCGTTTTAAGGGGATTATAAGCTTTGAGAAGTAACAAAATTAGGGGTT
>scaffold202|size227116.6.24148	14391	14412	592272-1
AGTAGTAGAGGATACGGAGCAGAAATCGTAGGAATATTGTTTGATCGAAAAAATTATCGGTT
>scaffold1682|size63361.3.23669	829	850	592286-1
CCCTGAACGCAGCACTTTGCTCGCCTGAAGATCCTTCTTCGAGGTAAGAATCACCAGGCATA
>scaffold1080|size88719.7.5879	2967	2988	592872-1
CCTTCCATCCCTCCGGGGTCGGTTAATCGGTACCAGATTCGTCTGGGAGGATAAAAGTACTG
>scaffold80|size313127.5.75097	16480	16501	593320-1
ATGATTACTGATCACGGCACCGTTGGCCAAGCACATTTGATTCCAAAAATACCATGGGATGG
>scaffold1615|size65356.11.5321	1002	1023	593390-1
GAATCCTAAGCTAATGAGTACAGAACTTATTTAACGTTTTGTTTCCTTGGAGCTATGAGGTA
>scaffold481|size149371.14.7178	1482	1503	593549-1
ATCTGAAAGGATGGGGCGACCACGATAGGATCACCGGCCTCCGCCTGCTTCATAGGAGCATC
>scaffold231|size210720.5.66607	239	260	593550-1
ATCCGCGAACGTGCTGATCCGCAATAATGTTATTGCATAAGGACAGCAGACTAAGATCATTC
>593551-1	TTCGCTACTGATGTACTAACTG
>scaffold131|size272966.0.19313	533	554	593560-1
CTCTGGCAACCCAGCACCTCGGAGAAGGCGTGCATTGGCGAGAACACGCCGCCAGTGAGATC
>scaffold354|size174687.23.8564	2317	2338	593582-1
CGTGGTTACACGTGGGAGATACAGACGGTAACATAGACATAGCACGGTAGACACATTTAGTC
>scaffold3066|size31780.3.2503	387	408	594462-1
ATGTAAGTAGTGGCCGGCAACTTTCACTCCCATGCTTTCCCACTCCATATGACGCATGAGTC
>scaffold1549|size67649.3.20836	2801	2822	594775-1
TGAAGGGTAGTGACTAGATTTTGAGCGTAGAATCCCGGATCATCCGCTGGGGCGTGGTGTTC
>scaffold443|size156851.2.6086	5452	5473	595147-1
TCTTCTCCATGGCAGCAGCAGATGTATTTAAAAGACATAATTTTCCGGGGAAGTGATTGCTT
>scaffold1197|size82520.4.73972	7564	7585	595584-1
CGAGAGGGCAGGTGTTAGCCTAGACAAAAGGTCGGAGTTAGCCTGGAGGCTAAGATGACATC
>scaffold3170|size30253.1.3982	3115	3136	595687-1
AACTGCACAGGTAGTCACAGGTTTTTCGCCACAAAAAGGTTCGTGACTGCGCGCCGACGCTT
>scaffold27102|size1037.noN.1037	491	512	595952-1
GAAACTGGGCCTAATACCCCATATGCCTCGAGGACGCATGTCCTTGAGGTGAAAGATCCGTC
>scaffold593|size132959.0.18660	5161	5182	595969-1
AATGGTTGTTTTTATAATAGTGCGATTATGTAAAATTTAGCAAAAGTTCGATTAGCCTGATA
>scaffold657|size125929.18.4281	398	419	596278-1
GGGAGACAGTTATGCGTTCGTGTAAAAGAACATCTAGCTAGCAAACGGAGGTATTGAAGGTA
>596811-1	TATTGCTCGATTGCACCGCTTG
>scaffold2263|size46684.4.26950	13764	13785	596959-1
CTCGTGCCTGGAGAAAAATCATTCGAGCTCAGAGGCTCTAATTCAACAGCATCTCTGCGATG
>scaffold1439|size71867.3.3843	1838	1859	597055-1
TTTTAAAATTTTAAGGTTTCACTCAGTGAGTATAAATACACCAGAGAATGGAGGCGAAACTT
>scaffold1711|size62427.4.7522	1327	1348	597370-1
TTTGATCCAGTTTTCTTCCTGTTTCTCCCCGCCCCGTAACCAAATTTTCCCACCTTTTAGTC
>597431-1	GTCTATTGCGTCGTCCAGGCCT
>scaffold553|size138592.1.42658	15507	15528	597701-1
CGCGCCATGTTTTTGATCTCTGAGGGGTATATAAAGCCCGCCATTAGAATGCTCAGAAAATA
>scaffold3954|size21192.1.2382	1263	1284	598143-1
TTTCTACACTGTTTTAGCTGTATTATTGTTTCTAGTAAGTGTAAACAATTGAAAAAGGTATA
>scaffold3790|size22900.2.2578	1274	1295	598148-1
CCAACGTGCGGTCCATATTTTGTCCAAAGGAAGTCTTAAATCGGACCTACAACAGCTGGTTC
>scaffold1175|size83325.3.4503	2491	2512	598585-1
TGGTTTTCCCACAAACCGGCCCGTTTTCAAGGTTCGAAGTGTATTCCTATGAATCGCACCTG
>598592-1	CTGTGATGGTAAACTTGACTGC
>599140-1	CTGTGATGGTAAACTTGACTGC
>scaffold1911|size56266.2.12389	6118	6139	599501-1
CATCGGGAACACACACAGGTTTTTCGGCCACGACGATTCTCGCAGTAGCCAGTGCCACAGTT
>scaffold43|size388747.13.43172	27030	27051	599712-1
TGATCCTAACCCTCGGCTAATGGCCTCATGTCCCTTAGTATCAAAACGCTTCAGCCACATTG
>scaffold1328|size76403.2.1150	265	286	599755-1
GCGAGTTAACTTGTGTATACGATCGACTTGATTTGATACGAAAACGGGGAGTTTTCGTGATG
>scaffold1330|size76327.0.74761	14912	14933	599834-1
CCTTGAGACGAAGCTATCCGTATGCTTTGTTGCATTAACTCGTCTTTTCTAATCTCGATCTT
>scaffold7268|size4404.noN.4404	2480	2501	600367-1
TCACGTACTTTTTTATCAGATTTAGTACTAAGTTGAGAATTTGTTTTTTGAGTCTTTTGGTG
>scaffold25|size437140.26.61023	3265	3286	600546-1
TCGATGGAACATGACCACGCTTCGTCTATCTGCTCTCCTACATATGATCTCGTGCTCTAGTG
>scaffold221|size214262.21.23606	3891	3912	600775-1
ACCGGGTGGTTCGCTGCTATTCGAACCAATGCAAGCAGTTATACAAACGTGCGTTTCAAGTA
>scaffold3105|size31244.5.3627	948	969	601281-1
CGATCCCAGGTGTATTCACTAATCTCAGTCGTCCACTTTTTGGCCAGGCACCTCAGAGGCTT
>scaffold1147|size85018.6.6698	5994	6015	601399-1
TACTGGTAGAAAAATCTATCGCACCCAAAACAAAGCATACCACTTGGCCATTCAACAGCATA
>scaffold853|size104742.12.25699	17696	17717	601872-1
GCGGGGCAAGGTGTTCAAAATCGCCGCACTCGTGGCGCATGGGTCTCTGAGCCCATGAGCTA
>602505-1	TACGAGGCTCTGGCTGAAGTTC
>scaffold9492|size2220.noN.2220	895	916	602637-1
CATTCCCGTTCACAACTGATAGCCCATGAGAATGTGCGAGAAAATTCTTTTGAAAGCTGGTC
>scaffold2851|size35355.3.14637	1522	1543	603331-1
CGCCACAACGCGGCGCGTATGTGCGCGCGTTGTGCGCGTTCCTTCGTATAGCCTAGTCAGTC
>scaffold1330|size76327.0.74761	17271	17292	603336-1
GTACACCATACCGTGTCGTAATGGCGAACAGTAGCGGCACATCCACGGAATTCGCCATGACT
>603591-1	CTCCGTGGATGGTGTAAAGCTG
>scaffold383|size169728.3.32779	5852	5873	603655-1
CCAACGTGCATGGATACGGTGCATGGGACTTAGTAATAGCTGAAATCTCGGTTTTATTGTTT
>scaffold4095|size19684.0.9926	9216	9237	604249-1
GTTGCTAATGGTCTCAGCTTGTCGTGCGATAAGACTCAGGTTATGCGGATTGGTTCTCATTC
>604677-1	TCTGTTAGTCCTGTTTACACGG
>scaffold295|size190032.5.76631	40681	40702	604705-1
ATATGGTGACCAAATATAATAGAAGAACAATACTCCATACTTGGCCTAACGGGGAGATTGAA
>scaffold289|size191106.19.28419	5162	5183	604783-1
AACCAGTGCATTTTTCCCGTTACATATATAAAATATTAACGATTTCCTTGAAATGCTCGTTG
>604839-1	TTGTTCTGTGACTTGTTCGTCC
>605038-1	TTGTTCTGTGACTTGTTCGTCC
>605292-1	TTGTTCTGTGACTTGTTCGTCC
>scaffold1615|size65356.2.2083	513	534	605427-1
CAAAGCTTTGTTTTTCCGTTCAATGATATCTTTCAATTCAGCGATTTCTTCTTTGAGCGATG
>605447-1	TGTAACTTCTTCCTCGGAGCCG
>scaffold1314|size77052.2.4951	4377	4398	605534-1
CAATTATACATTACGATGTCGAAATAAACTGAATTTTGCAAAATAGGGTTCCTCAGTAGATC
>scaffold3271|size28932.3.16412	6461	6482	605630-1
AAAAAGAATTTCTGGGACACGTAAGAAAAAGCTAATTAGCGAGAGAGAGAGACTTCTATCTA
>scaffold278|size194524.0.70860	27067	27088	605828-1
TCACCGCAGTCAATGTGGGTAGATTGAGAAATGGCATAGCCTTCAGCTATGGCCAAAGATGA
>scaffold31|size424267.4.5531	2281	2302	605970-1
CCGATCAAAATTCCAGCTTCATTCACCAATTTTTCCTTGGAACTGAGATGGTGCTTTTGGTG
>scaffold2359|size44364.2.10173	5989	6010	606162-1
ATGGGTGAGCAGTAAGTCCGACGAAAGGATTTCCTTGGCGCGATCGAAGGCCCGCTGACATC
>scaffold485|size149019.10.47028	19108	19129	606352-1
ACAGGATTGCTCTTTTCATATGCATCTCTGTACGCCACACACAACATTTGCAGCAATGTGTT
>scaffold968|size96094.4.19315	13786	13807	606683-1
AACCGGCTGCTTCACCTGACCTTTTGGATTTGTGATAGAAAATGAATCCTCCATAGTCATTC
>606695-1	TTCTAAACAAACCCCACGAGGC
>scaffold2572|size39776.2.15195	6352	6373	607024-1
GCCTCTTCAAAAATTGGCAGGGAGGTGAGCCCAAATTGGCAGCCATCACCTTTTCGCTGATG
>scaffold10710|size1819.noN.1819	507	528	607080-1
TGAGGATTTTTGTTTTTCGCACGTTTTTTCTAACGTACTTTTGGAATAAGAAATCAGTGATG
>scaffold283|size192008.29.25265	17513	17534	607117-1
GAATTCGACCGCCACGTGTCATGGTTTGGAACTCGATTAGGGATCACAAGCTCCTTTCATTT
>scaffold2986|size32958.6.5388	2629	2650	607317-1
TGTATTGGGTTTAGGCCATGCGTCTGCTCTCGTTCAGAATCGTTGAGGCATTTGTGTGCCTC
>608372-1	CTCAACGATTCTGAACGAGAGC
>scaffold1132|size85825.10.9255	5400	5421	608520-1
GACTTGAGTGGGACTTCGGAATGTCAAGAGGATGTTGTTATATCTGTCTACCGACTCTACTA
>608530-1	TATATCTTGAAGTTCTGTGAGT
>scaffold198|size228254.13.20257	14622	14643	608549-1
AACCCAACGTCGATCGCGGAAAATGGTGAGGAAATTTCGTTTCCAAAGAAGAGGAGAGCGTT
>scaffold75|size321739.1.42143	9979	10000	609061-1
TTTTGTAGAATTTCGGTTTCAGGGATGAGTTTAAGCCATACCTGTCTCATGTTTGTCGGTTT
>scaffold809|size108273.5.27321	25032	25053	609114-1
AATTAAATTTTTTGGTGCTTCACTGCAGCTATTTACAAGGCTGCATGATGGAAAAGAGGGTG
>609201-1	TGGGGGTTTTGTAGTGGCAAGT
>scaffold693|size122015.1.27148	16241	16262	609216-1
TCACTTATTGATGATTACTTGCTTTCATCGATGTTTTGCCATTTCGATATCGAGAATTGATA
>scaffold169|size243194.4.124539	121899	121920	609339-1
ATTGAAAGTACAAACATTAAATATTAATCAGACAAACTATCTACAGTTTCTTTCAGTATATG
>scaffold2575|size39713.7.13562	9555	9576	609403-1
CGCTTCTGGCATCAAACAAACTCTCCGCTTTCCTGGCACTACCATAAAGTTGTTGGACGATC
>scaffold501|size146615.8.29824	16900	16921	609648-1
TTGCCAAAAATTCACTGTTGCAACTTTACACTAATGAAGTTCTTAGGACCATTCAATCATTC
>scaffold1166|size83776.3.6000	4358	4379	609831-1
AAACATGTTTAGACTGAAGATCCTGCAGATATCACCATTCCTGATAAAACGGAATACCAGTT
>609931-1	GTTTGGGATTAGAGGGCACGGA
>610427-1	GTTTGGGATTAGAGGGCACGGA
>610627-1	GTTTGGGATTAGAGGGCACGGA
>scaffold531|size140842.3.15635	12412	12433	610661-1
TCTCCGTGACATCCATTATGAGGTGAACCAGCCTATGTGCGAGGTGAAGAGCACGAAGGTTA
>scaffold4651|size14994.1.8206	1871	1892	610667-1
TATCAGGAAATTCGTGCTTCGAATCTATGTATGTAGGTTACCGCAAGCGCAACAAAATGGTC
>scaffold337|size178756.0.68322	35883	35904	610937-1
TACACTCAATTATTTCTACCGTAATCCGAACCTACTGTACTCCTCGATCGGTAGCCGCCCTG
>scaffold2349|size44620.2.29305	27384	27405	611144-1
TCCACCAGGACCTCCAGGACCCCCAGGAAAGCCTGGAGCACCTGGACCAGACGGTCCACCTG
>scaffold3707|size23686.6.3175	2266	2287	611191-1
TTACATATTTGTCATGTCGTCTTCGGCATGGAGTGATTTTGTCGATGAACTTTCGTAGCATC
>scaffold1277|size78831.13.11980	374	395	611203-1
AGTGTCACTCTATGGACATTAAACAGTCACTACTTTCTTCAGTATATTCGACGTTTCAGTTG
>scaffold9175|size2381.noN.2381	244	265	611302-1
TAGAATATTAACTCCTAGTGTGGGCTGTTTAACATGTTGCGTGAGAAAATGAGTTCTGCATA
>scaffold21|size449135.11.28226	10414	10435	611453-1
GCACCTACCATGGTCCAGGAAGACCGTCTTCCTGTCTTCAGGTGGCGCGTATTTGGTGCATA
>scaffold170|size242960.31.7685	3726	3747	611484-1
CAACACTCGGCACTCTTCACCATGTCACAATGTCGCTAGGTCGGCTCTTTTCTTCGCGCATA
>scaffold682|size123454.11.14821	231	252	611976-1
AGCACAATTATCTCGAACAGTCATCCCGTAGGATGAGTCATCAACGGGACCTGTCATCGATT
>scaffold1083|size88634.10.7144	3389	3410	612461-1
TCCTATCTATAGCAGCTGGACAAGGTTCCCGTGTTTTTCACCCTTAAGACTTACCGTAATTT
>613284-1	TTTCGAAGTTCGCACTGTTGGC
>scaffold3821|size22571.3.6973	3000	3021	613379-1
TACGCGTTAAGACAGTGATAGTGACCTCTATATAAACCTACACCATGGATCAACATTCATTT
>scaffold273|size197397.1.2051	779	800	613533-1
TGGCGGCAGCGGGTGGTAGCCACATTTAGGCGCCGGTAGTCGTTGATGAAGGTGTCCGCATC
>scaffold61|size337683.19.15522	7284	7305	613594-1
TCACCTACCCTCGAAGCTCATCGGTGATGAGGGGTAGGTGAGAAACAATTAAATTATGAGTA
>scaffold2211|size47973.0.23607	20863	20884	613651-1
ACGCGAATTATTTTGCAGATACTTGCTTCTAATCAAAAGGAGGTGTAAGAGGCTGAGTAATG
>scaffold2245|size47056.2.9139	7842	7863	614124-1
CTGGTTCGGCTTGCATATCGGAACCCTGTCTAAAGAACTGACGATCTGGTTGGGCTTGCATA
>scaffold1506|size68924.6.17511	4616	4637	614151-1
TTCTCTCTGTAAACTACCGCCAATCAAAGTTCCTGAGAGCTAAGTTTAGCGAAATATCGATA
>scaffold9893|size2053.noN.2053	1234	1255	614350-1
TCCCGTCATGTATCCCTCTTGCGATAGCACTAGGGTTGGATAATTCGGGCATATTAGAGATA
>scaffold2398|size43382.8.6888	4697	4718	614452-1
TATGCGGTACCCATTTTCCGCACCCGTTCTTCTTGCCAATTGCCAGCAAATGCTCATGGATG
>scaffold1467|size70398.0.6025	4033	4054	615321-1
TGTCTTCGTCAGTTATGTGTGAGTTGCAATTCTCATCATTTGTTATGAATTGCCGAAGATTC
>scaffold230|size211183.7.33257	12735	12756	615366-1
TCACCCTGCACATATTCGGCGCGTCGAAAGGGGTGATGGGCAAAGAGATGAGGGTGATGATG
>scaffold52|size360119.41.8150	1415	1436	615481-1
TTTCTAGACGAATCTGTTAATAATGTACGAGATTATTGTCAAAGCTATTGTCAATTGAAATT
>scaffold1682|size63361.3.23669	657	678	615576-1
TCTTGGGCTACCACGTCTACGAAGGCATTTTCCCAAAACATTAGATTTTGCCATAAAGGATT
>scaffold304|size187381.2.7764	1315	1336	615589-1
GCTTTTAATGCCAGAATTCGCCATCAAGAAACTTCAACCCAATTTTCTCTTCTAGTCAATTA
>scaffold486|size148884.1.16859	3673	3694	616048-1
GTGCTACTAACCTCGAGTGGGACGTCGATATTACTGATTATATTATCGAATCTTTCGACATG
>616166-1	ATGCAACATCTCTTCTATACTG
>scaffold1106|size87276.0.9770	4250	4271	616178-1
AAATTGGCGTAGGAAAGCCAACGTTGATGGAACCAGTGTGGAAAGCATTGAAAGTAACGATA
>scaffold1309|size77143.1.70556	7162	7183	616311-1
AGTTTTGAAGATGGCGCGCTCTCGAAGAGCAGACAGAACAACGTGAACAGCAGCTCGGTTCT
>scaffold6077|size7468.noN.7468	1499	1520	616535-1
GCCGCTGAATCTAGGGAGCGGAATCGGTGTGAGCTTTATTTCCGCAATTTCCGAAGCTGATG
>scaffold6077|size7468.noN.7468	3521	3542	616625-1
TCGTAGCAGGCTTCGACTTTTCTGAACGCATTGTCTTTGGAGCTGTTTTCTTTGGTTTGATA
>616716-1	ATAGTTGGCTCTGCTTTTACAG
>scaffold100|size301834.4.134255	104304	104325	616718-1
TACACGGCTGTCGCGGATCATTCGCTACGCCTTTACTGTAACTTAATCGTTCTTCGTACAGC
>scaffold3004|size32680.noN.32680	29351	29372	616807-1
GTAGATCACGTAGGAGCCCGCCTCATTCTCTAAAGGATGATAGAGGCTCATTTTCGATGATA
>scaffold1752|size60975.3.7416	5135	5156	617221-1
ACTAAACGCGTCTCACCACGAATCAATTTCCACGAAGCTACTGAAACTCGAGGATCTTAATA
>scaffold2761|size36725.1.1374	654	675	617470-1
CATTCTTGGAGGAAAATGGTACGAATACTTCGCTCAGCTCGGATTCTCACAGCAGAATGTTG
>scaffold1644|size64356.1.6159	2949	2970	617507-1
ACAGATGATATCATGGTGATATCAATGACTGTACCACAACAGATCCCCGGTAAGATTCATTC
>scaffold1669|size63678.1.3495	960	981	617698-1
GACCAGCTTCTGCAAAGGCCAAACCTGCCTTTCCACGAATGATCACTGCTGGTCAATCAGTC
>scaffold8125|size3244.0.1306	440	461	617789-1
ATGAGTATAGAAGGTTTAACAGTGGAACCTCTCTCCTTGAAGTTAACCGTCAGCTTGTGCTG
>scaffold1039|size91660.3.19834	15334	15355	617908-1
CTGAGTCAACGGCACTGGGCGATATGATGATTGAATAATCTTCACGCAATTCTATATGCATA
>617935-1	TATTGGATTCTGCTCCTTCTGA
>scaffold699|size121106.10.51060	24590	24611	618556-1
TTCATGGAGGAAACCATATGGAAGGTAAGAATACTGAAACAGTAGAACAGTAGAGCCGTATT
>scaffold2240|size47267.1.4121	2712	2733	619502-1
CAGTGTACCTTCAATCTCAGTCAGTAATATCCTCAGCTCCTCCTCATTCAAAAGACGATTTC
>scaffold507|size145152.16.4219	301	322	619564-1
TGATATGGTCACGTTATCATTATTCGTATTAGAAACATACTCTCGGAGGTTCTTACCGATTT
>scaffold3616|size24717.6.6828	1558	1579	619569-1
AAATGGCCGTATTGATGCATTACTGATACATACTAGTCACGACCTTTGTGATGGCGATGATT
>scaffold1116|size86724.0.47200	35728	35749	620448-1
TTCAATGTGAAAGGAAACCACTAGGAAAGGACGACGGAACAACGTGTAGGAGGTGCGAAGTC
>scaffold472|size150750.10.25910	5739	5760	620674-1
CCATAGGAGAGGGTATTTTATTTTTGTCTCTTATCCTAGAGGTGATGTAAAGCTTGGAAGTG
>scaffold1582|size66370.16.9422	7559	7580	620698-1
GATTATGACTGAACGCCTCTAAGTCAGAATCCCACCTAGTCAAGGCAGCGATAACTTTGTTT
>scaffold2891|size34664.10.5885	4318	4339	620726-1
CTAATGAAGTTAATCGATCGTGGCTACACTACACTACCCCTTATCACACCGTGGTATCAATG
>scaffold1346|size75512.2.51599	30538	30559	620934-1
GCTGAAATATTCTGCACATTAGACTCAGCGGGACGAGAAGGTGAGTAAACTTGCTTATATTC
>scaffold1735|size61603.0.5897	4997	5018	621994-1
GAAAGCTGATAGGAAGCTTCCATTTGGGATCAGCAATCATCGACTAATTGTTTGCTCCAATT
>622009-1	TTGAGATTTTCGATGCCTGCGA
>622254-1	TTGAGATTTTCGATGCCTGCGA
>scaffold1331|size76231.1.1940	523	544	622366-1
CATCCGCGAACGCACAAACTCCAACATTGCTCCCTTCAATGAGATACATAAGATCATGCATA
>scaffold194|size229972.4.55679	24062	24083	622962-1
AAACATCGATATTCAAAATTTGGAAAAGACGGCTAGCCAAACTATGTGCATGAAATGATCTC
>scaffold280|size192966.11.12972	7434	7455	623042-1
ACTTCTGTTTCACGGCATTTCTTCAACAATGCCATTTAACTTGTACCACAGCTTCGGGAGTG
>scaffold934|size98115.1.58473	32295	32316	623487-1
TTTGAACTTGTTTTGACTTGATGTTTTCAAATGCTGATGTTAGCTGACCGGCTGGACACGTT
>scaffold1459|size70910.0.20601	14886	14907	623567-1
TCCTATCGGAGTTTATGTTTTAAACTCCGTCTAAAGGCCCGTTCTCCAATAAATCTGAGGTA
>scaffold12479|size1547.noN.1547	451	472	623806-1
ATCGACGGGAGAGCAATCCCGACAGGCCCCCGAGGAACTCGCATGGGGACTGGCCTTTCCTG
>scaffold192|size230758.9.40778	23518	23539	623863-1
ACAGCAGTAACTCACGGCCTTACTAGGCAGTGTAAGCCTTCGAGCATTTGTGACATGGCATT
>623912-1	ATTTGTGATATGTATATAGGAA
>scaffold5744|size8884.0.2790	2200	2221	624039-1
AACTTTAGTTTATGCGCAGACAAAGGAAGAAGATTGCCTTCAGACCATTGAGAAATGGCATC
>scaffold1873|size57331.6.4104	535	556	624054-1
ACAATAAAGATTTACTGTTTCCGGGGTACTTCTTCAACAGCTCGGCATGGTGAGTCGCACTA
>scaffold1779|size60257.2.9453	1998	2019	624137-1
GTACACACATGTGTTTCTCCGCCAAAGCGCGTTAGGGCCACTCAGCGAAGAATGAGATATTC
>scaffold61|size337683.32.14172	7658	7679	624522-1
TTGTTGGTGAGATGGGCTCCAGACCTGCGAGCAATACTCTAGATAGGGTAGGACACAAGTTT
>scaffold1330|size76327.0.74761	17567	17588	624582-1
ACCATTTCTGAATGGCTCTGCACCGGCGGGGCCTCCTATCTGTTAGCGCAATCCAAGCGCAT
>scaffold1672|size63569.5.32165	25018	25039	625867-1
GGCCCTTGTGACCGTCACGTAATACCGTACAATATTCTTTTTAACGTTCTTAGAAGTTGATC
>scaffold120|size282156.17.60159	8952	8973	626476-1
ATGTTGTTGACAGCGGAATCTTCCCATTCACTGGTAAAGAAAGCGAGATAGTCCAGTTGCTG
>scaffold4592|size15421.3.1901	1200	1221	626533-1
TTCTTCAGTGCCTCATCTAGGCTCCTCCAGAGTCCCGATAAATTGATCCACTTGGATTGATT
>626682-1	ATTCTTCGAATTGATCGGTGGC
>scaffold425|size159935.8.9038	7475	7496	626863-1
CATACATGTTAATTGCCCGCCCTCTGGTCCTGGTCAGACATCAGCTCGAAGAACATTCATTC
>scaffold2618|size39074.2.7132	2347	2368	627020-1
CTCAGCTCGTCGAGCTCTATAAGCTGACACTCTGAAGTGTTGAAAATGCTTCAATCTGGATT
>scaffold406|size165559.12.61596	52607	52628	627222-1
CAGGTAATGTGAATTTGATAGACTATTTCTACCTTAAAAATTACTGAACTTTGGCGCAAATA
>scaffold2897|size34566.0.19179	10981	11002	627288-1
CCAGGTTGGTCGCAGATCACCGAGATGAGTGCCGACGCAGACCGTCAGCGTCTTGAACAGTT
>scaffold312|size185118.2.33606	3489	3510	627588-1
GTTCGTGATGTGTGTTCGACGCCGGCTGGGCTTCTAAGGGGCATTTTGAGAGAGACTCGTTG
>scaffold710|size119688.1.25365	24035	24056	628077-1
TTACAAAAAAAGCTACTGTTTCGAATGCCCAAGATTGACATCCATCCTCTGAATAAATGCTT
>scaffold353|size174866.9.4043	3322	3343	628151-1
TCAAGCACTCATAACGTCTACGTATCAAAGTTTTCTTGGATGTAAACAACTTTTGAAGATTC
>scaffold2648|size38596.0.8842	2934	2955	628229-1
GAATCATCCAATCTAGAAAGTGAGTCATCTAGTGGTGCCGTGACAGAACCATAACTGACGTT
>scaffold294|size190044.18.20365	13658	13679	628256-1
CTGTTCACCCTTTCATCATGACTTACGCATAACTGCTTACATTTATTAAGAGGTATTGATTG
>scaffold27|size433601.26.43521	27351	27372	628423-1
ATGCCCCATTGGAATCGATGGTCTTCTGCCAATGCTTGGGCAAATCGTAGATGTCCTTGCTT
>scaffold578|size134520.2.14423	13893	13914	629092-1
TTCAAGCTACCCGATTCGATTGGAAAGGATTCCCCATATCATCTGTGTGCCTGTTGGCAGTT
>scaffold421|size160846.7.27939	24518	24539	629796-1
CATGGTGACGGCCTGTTCGGTGGCGAGAGAATTGTGGCTTTCAGCTATTCGGTACTCCTCTC
>scaffold3762|size23114.4.6011	276	297	629908-1
TACCGGTAAGCTACGGCATGTAAGCCATTTAGAATGGAGGGGAAGGCGGGGTCTCGGTAGTG
>scaffold1135|size85622.4.7389	5447	5468	630012-1
TTCGCGACCGTTCGCAAACTACCTTGACCTGATGTTGCCCATTGCCAACTATTGACTGGTTT
>scaffold3421|size27046.17.1724	284	305	630617-1
TATTTTCTGTTTTTTTATTGTGATGAATAAATTATAACATATTTGTTTTTCCCACTTTATTA
>scaffold1031|size92162.18.3877	2279	2300	630632-1
GAAAGGGAAAGCTCTAGTGGATTACTTTAAAAGCGTTTTTGTGACCCCTTCCATAAAGCATG
>scaffold5502|size9898.0.3423	2181	2202	630678-1
TGAATGTTTCTAGGAATTGCAAGATCTTGGACGCGATCCACCGGCACAATGTTCAGCTGGTC
>scaffold531|size140842.3.15635	9767	9788	631063-1
CTCAAGTCCATTCAGCAGACTCCATACCCATCACCCAAGATCGTCGAAGAGCTTCTCCGCTT
>scaffold433|size158527.5.54803	35308	35329	631468-1
TTAAGCTTACGCTTGACCACTGGTCCGTCTCACCATCAGAAGGGCGGATTTGTGCTCCAATT
>631501-1	ATTCACATGTGGTCGTAGAAGC
>scaffold2449|size42205.4.2374	819	840	631606-1
AGAAATTGCAGGCACGTGCGCGCTTTGATGCCTCGGCGTTGCACGTCAGCAACTGGTTACTG
>scaffold20298|size1165.noN.1165	227	248	632546-1
GATGAAACATGAAAGTACGGCACTCCCTTCGGGGAGAGCCGACAGTGCAGGTAATCATACTC
>scaffold2858|size35229.3.7860	253	274	632809-1
CTGATGCGTGTACAAAACATATTTGCTGGTCCTTTTTGGTGTCTTGAGCTGTAATCCACATC
>scaffold52|size360119.18.5941	782	803	633172-1
TAATGCCTCAACGGGGCATTGCGCGCGCTCGCGCGCTCAAAACCCTCTGCCACGTGGGCATG
>scaffold305|size186098.17.24552	18696	18717	633182-1
CACTCTGGTGAGTGGTGCTTGTCATTAATTACACACCTCCCTTTTGCTTTCTCTTATTCATG
>scaffold56|size352667.6.792	220	241	633646-1
TGCCGTGTATTCCGGTTTCGTTGTGGGTTTTAGAGTGTCACCGGCAACTAACCACTCTCATT
>634179-1	TTTTCGTTTTGTGTTGTCGAAG
>634368-1	TTTTCGTTTTGTGTTGTCGAAG
>634671-1	TTTTCGTTTTGTGTTGTCGAAG
>scaffold2525|size40700.4.11704	7502	7523	634731-1
TATGGCGTCATATCTTAAAAAAGGAGGAAAACTTGGATCTGCCTTTGGAGATTCCGATGATT
>scaffold1384|size74149.1.31244	3403	3424	635000-1
TACATAGGTATATATAGAGAGAGATAGATAAAAATTATAGTCGCCAAGTCGCCTGAGTGATA
>scaffold5081|size12029.noN.12029	1831	1852	635474-1
TATGTGAGCGTGTGTGTAAGTGTGCCTGTTCGGTTGCCCGGCAGGAGAACCGTGGGCTGATT
>scaffold585|size133820.4.10103	3515	3536	635675-1
AAGTGCTGATAAGCTATGGCATATAAACCATTTAGGAGGCGAAGGCAAGCGGGGTCTCGGTA
>scaffold3790|size22900.0.1189	617	638	635845-1
TAAGAGAAACACACGTCCCTCGGCCTCCCGTCCTGACGGAATCTTGCTGGAGCAGCGCATTG
>scaffold1099|size87613.5.5183	4303	4324	636446-1
TTTCATAAAGCTAAGAGCCAACTAACCAAAAAACAACGAAGGGCTACTAAACAACGTGATTT
>scaffold1782|size60076.2.16301	7291	7312	636751-1
CGGCTCGTATGTAGGTTTCTGGAGGTTTTTAAGTTTTGAAAATGGGTAAGGAAGTTTCGGTG
>636764-1	TGAACAGTAGAAGCAGTCGTCA
>scaffold397|size167153.3.2872	1510	1531	637248-1
ATCACTGTTCAGTTGTTCCTTTTCCATCCAGCCATCCCAAGTTGTCGCCGAAAGTGTACCTC
>scaffold461|size152500.2.15496	2622	2643	637284-1
TACATCGTCCTGTTTTGTTGAAGCGCCCAGCACGGTGCACATAGCCATGCCGAAAATCAATC
>scaffold1998|size53391.2.18804	14628	14649	637285-1
TAGAGCTCACTGTGTTGATAAGTCAACTATAAAAGCCTCTCGATCAGCGGTATGTCTCACTT
>scaffold110|size291185.14.9115	1044	1065	637327-1
TTTCAAATCCTGTTTCATTATGTAAATAAGATGTGATCTAGATTTTTTGACTTTATTTATTT
>scaffold3144|size30662.8.1946	1380	1401	637432-1
GCCATCGCAAGTGTTGATTTTTACCTACTATATATTCCATTTCTAAGCCTAAAAAGTTGATG
>637551-1	ATGAAAATTGAATTACTCGAGG
>scaffold4711|size14492.1.11796	3282	3303	637857-1
AATGACTTTTTCGCCCCTTGAATGGGAGGCGTGAGGAGTCGCTCCACATCTTTCCTGAGATG
>scaffold475|size150218.14.14041	4890	4911	637879-1
ATAGAATATGAACTGATCAGGGTGATCGTTCCATCGTTGGAAACGAGGAGATCCTCTTCGTA
>scaffold780|size111534.4.5238	1415	1436	637989-1
GCCTAAAAGACTTCTTGAAGATATCGATCATTTTTTCGTATAGTCCTCCTTGCCAGGGACTC
>scaffold699|size121106.9.3742	806	827	638189-1
TGTTTGCTTGCTTCTCAGTGCATCGCAGAGTTATGGTGTCTTCTATGGCGTTCCATTGCATT
>scaffold6342|size6538.1.1476	384	405	638275-1
TAAAAGGCAAGAGTTCGTGTCGATGAGGACATCGACTACCCAGGGGGGCGGCATGTGGCATG
>638416-1	TGAGGAAGGTCGAACCCGTGAT
>638880-1	TGAGGAAGGTCGAACCCGTGAT
>scaffold3524|size25636.noN.25636	9010	9031	638994-1
ATGAAATCGATGGCCAACGGACTGGCTCACAGGTAGTCTACAGAGTCCACTGGTTATTAGTT
>scaffold1571|size66696.5.7691	5740	5761	639578-1
AATAATGAATAAAAGCGGTTTTGAAGCGATAAGTAAAAGTCGCTGCCGCTGGTTGTAAAGTG
>scaffold1582|size66370.19.2221	396	417	639966-1
CCCACTGTCCCTAACTACTATCTAGCGAAACCACAGCCAAGGGAACGGGCTTGGCAAAAATA
>scaffold17|size495895.42.13858	6764	6785	640018-1
TTTAAGTTTTTTTCGCTGTTTCGCTGAGTTTAAATTTTCCGCTGTTCAGCTGAGTGAGAGTT
>640086-1	GTTTGAAACTGAAACAGAGCTC
>scaffold1084|size88571.1.14902	2965	2986	640227-1
TTTGGGTCAGGAAATCTCTTGTGTAAATTTTTAGACTCTCCCGACTGTGCTCTTGGATGATG
>scaffold877|size102789.5.64140	32779	32800	640408-1
CCTTGCTTGCGACACACTTAGCACCAATGGCACCACTGGCAGATGACAACAGTATGGTGCTA
>scaffold1008|size93441.8.2259	228	249	640513-1
GAATAGCTATCTTCAAGCGTAGTAGTATCCTCATACATCTCTTTCGAAGCAATAATATGATC
>scaffold261|size201902.4.26393	10739	10760	640798-1
TTTGAACTTTTTTTTGTGTTGAGTTGGCATATTCATTGGGCTCGTTGCCACGTTAACGCTTA
>scaffold213|size217006.16.13068	8411	8432	640958-1
CTGATCATATGAACACTGTTTCATAGTAACTCCATTTCGGAGTTTCTCAGCCTTTGATGATT
>scaffold309|size185526.1.33250	25690	25711	641020-1
CCGACATCTGTTGCCCATTTTGTGATTGAAAACATTGAAGGTGCCTCTTCGTCCATGCGATG
>scaffold271|size197971.3.78467	76795	76816	641131-1
GTAAACCCGTGCTGTATACGCGGCGTCATATCAATATACGTTCATTCAGAGCTCCTATCACG
>scaffold1448|size71547.1.24746	4124	4145	641233-1
GAACACGAACAGCTAAAGTAGTGTTGAACAGAAATCAGAGTCTTAAAACAGTTTAATTTCTA
>scaffold554|size138583.18.13923	4080	4101	641500-1
CGCGTTGGATATCGATTCCTTGAGATCGAGACCTCTGACATGGTCTGTCTTTTCTCGGATTG
>scaffold9|size546360.17.86387	42832	42853	641640-1
GCACTACACAACTAACACCATCGCCCCATCACGGTACGACGACTGAATCATCGAATATTCAA
>641729-1	AATGGTAATCTGTTCTCCGCAG
>scaffold198|size228254.1.31311	20088	20109	641732-1
TTGGCGAATTTATTATGTTACACTTGCTGAACAACAGATCACAGTTCAAAGCGGAAAAGATG
>scaffold2447|size42234.4.19175	1330	1351	641914-1
GACCGAGCGTGTTCGGAAGATAAGTTTGATAAACGAGATTCAGAACTTGAGGGTGGGTATTG
>scaffold1564|size67126.17.24774	1666	1687	642182-1
CTCGACTATTCAGCGCTTCCTTCGCTTTCTTCCGAACAACATCTCGCAACCGCTCCGGAATG
>scaffold1102|size87455.1.11883	3675	3696	642518-1
TATTTGTTTCAGATGATTAATGACGACAAGAAATTCTCCGTTGCTCTGGATGTGTCCCACTT
>scaffold853|size104742.2.19785	13869	13890	643118-1
GACTACACAACACAATTGACGAAAGTAGTTTCCGTGGTGCACAAACCCAACGGTGAATGGTT
>scaffold1409|size73021.0.20250	7038	7059	643338-1
TAATCCACTAAAAACCTGATCACTCGCTTTAATCCCTGGCTGATATGGTGCCTGCCAGATTT
>scaffold4827|size13779.0.12668	5019	5040	643556-1
CAAGGAATCGACCACTTCCCCGCTAAGCCAATTAGAGAAAAGACGGCGGCATTGAAAAAGTA
>643861-1	TAGTAGAGCTGAGGGGAAAATG
>scaffold121|size280967.13.56038	11571	11592	644015-1
AACCAGGATCAAATACGTAACACCAGAACACAAACGGAGGAAGAAGACGATATTGAGTATTA
>scaffold1254|size79762.7.39098	17545	17566	644305-1
GATCACGGAAACTGAGATCTACTGCAAACCACATATGCAGTATATATTATACTTTGCAAGTG
>644668-1	GTGGCAAAGAACTGTAACTGTA
>scaffold531|size140842.3.15635	10275	10296	645346-1
CCGTCATCAGCCAGATCGTTTCCACCATGGAGCGCGAGCCAAACCAGCAAGTGGCTACTTTC
>scaffold1905|size56413.7.4340	428	449	645450-1
AACGTCGTTGATCAACGCTTTAATTAATGATCCTGTTATTCGCTCTGAGAGTGGAGTGCATA
>scaffold792|size110045.3.81517	54654	54675	645614-1
TGAAGGCTCTAGGTGCACTGGAACAGTAGTTTTGAATTTTACCCAGACACCGCCCATTATGG
>scaffold531|size140842.3.15635	12465	12486	645619-1
CGAAGGTTAGAACCTTTGACGATGTCGTCTTCCGCGCTCCACTCACCAACTGCTACTCGGTT
>scaffold6625|size5714.2.845	225	246	645971-1
GTAGCTCCTCTTTTCTGAAGTCTATTTTATTCAGCCACTGTATTGCCGAAATTTCCAGGATG
>646240-1	TGTTGGAATCGGCCTCTAGATG
>scaffold1229|size80991.4.7700	2813	2834	646869-1
TCACATTATTTTTTCTGTTTCAGTGGAAGTAGATATTAATTTTTTTCATAAAGCTTGTCATT
>647071-1	ATTGAAATCGATACTCCGTCGG
>scaffold554|size138583.17.18078	10750	10771	647342-1
ACCGCAAGGTGATAATTATTGACGAGGCCTCCCAAGTCCCCGAACCAATTTTCGCATGCATC
>scaffold416|size163047.8.8855	6178	6199	647626-1
TCGAATCAATAGTGGGCGGAGAAGGGTATATAAAGCGAGCGCGGTAGGGTGGCCTGTTATTC
>scaffold413|size163862.4.16283	10750	10771	647636-1
TGCGCCAGCTAGATGGTGTTTCAAGGAACATACTTTACCAGAAGTCGCTTTTTTCACACATT
>scaffold1681|size63373.12.13757	768	789	647723-1
TGAAATGTGAAGATAAGAAGATGCACAAATTCTCCTAGTCCCATTAAAACAATGATATGCTT
>scaffold132|size272868.22.37566	5127	5148	647881-1
TGCAAATTGCAGAAATGGATGAGGAACTCCGCCAATCTTTTTCGTTGAAAGAACTGACAATC
>scaffold223|size213454.6.55214	50887	50908	649041-1
TCTACACACTTCATAGTGGGAATAAAAAACTTTGAGTGAGCCGGATATCTTAATGCTAGATT
>649067-1	ATTTCACCCATGTTTCTGTTGG
>scaffold639|size127256.3.22475	13947	13968	649276-1
GTTACATTTCCCCCTCACGCTCAGTCCGTCCTCGGACTTATGGCTGAATGGGAGAATGCATG
>scaffold4636|size15101.2.5711	3918	3939	649451-1
CGTAACAATGGCGGAGTTATCTCCCGCTTCAATCACCCGAAAGGGTCCAGCCTAATCGCATG
>scaffold209|size219806.7.12787	1448	1469	649773-1
CGTCCCGTTAATGTGCCAACATTTAAGGTCGCAACGCGGGTCTTCCATACTTTGCGTGGTTT
>scaffold1060|size90384.2.57247	23523	23544	649832-1
ATCATTTTCTTTTCATTTTCTAATATCATTATCTTTCCCCTAGTTCCTAGTGTGACCCATTT
>scaffold1807|size59275.3.6325	3907	3928	650053-1
TCGAGTTCTTTTGTGATTCATTCTGTAACTACAAGTTTAAGTTGATAAACAGCTTTTCATTC
>650389-1	TTCAGAACAATCTCATAGCGCG
>scaffold1081|size88698.6.23958	20307	20328	650795-1
ATTGTGTGATGGTGTTCTCGTCAGCGTCAAAGAGTTCAAGTACTATATCGGGAAAGGTGATC
>scaffold725|size117483.24.9031	4629	4650	651450-1
AAAAGGGTGCATTCAATGTGATCTATTATTATTTCATCGTTGTTTCTGATTCTAGTGAAGTT
>scaffold7948|size3436.noN.3436	1255	1276	651913-1
CTCTACGCAAGCTCTCGAATAACCTGCAATATTCAGCGGGTTTTTGATTTCTTTCATTACTA
>scaffold4052|size20159.3.2531	242	263	652415-1
TTTTTATGCAATAAGCGCACAAAATAAAATATATCTTTATTTTCAGGCACTTAGAAGCCGTA
>scaffold1132|size85825.8.10352	5369	5390	652455-1
ATCGAGAAGAGTGCAATTGAAAAAGTGAGACTTGAAGGAGAGATATTGAAAATTAAGAATTG
>652467-1	TTGAAGAGTTGAGAACTTGATA
>652567-1	TTGAAGAGTTGAGAACTTGATA
>652583-1	TTGAAGAGTTGAGAACTTGATA
>652886-1	TTGAAGAGTTGAGAACTTGATA
>653370-1	TTGAAGAGTTGAGAACTTGATA
>scaffold301|size188362.10.36234	25311	25332	654031-1
GTGATTACTTTTCCTATACGTCATTGTCGTTTACAGATTTCGGACCCATTTTTCTTTTGATT
>scaffold699|size121106.8.13237	11204	11225	654597-1
GCACAGTTCAGCTTTGGAGGACAGCGTTGTATGTATTCTTGCACCTTTACTCCAGCATGATA
>655395-1	ATACTGTGGCTGAAGAAGCTGA
>scaffold462|size152373.17.13268	2038	2059	656241-1
CCAAAGAGTAGATAACACGGACAAATGCAAATCGTTCGCTCCACTGACACTTGGTGGTACTG
>scaffold1543|size67727.1.5318	612	633	656583-1
ACTCGCGTTCAAGCTTGGCTCTGTTGGCTGGAGCAGCGTCCTGTTGGAAGGACTACGAGATC
>scaffold78|size315019.0.16265	13598	13619	656934-1
TATTTCGGCTTGTATACTTCGAGGGCAGTATTAGTTTTGATAAATCTAAGGAGAAGTTTTTT
>657259-1	TTGTCGACATGTTTAAAGCCGT
>scaffold182|size235654.7.3276	1584	1605	657500-1
AACATCTTGTCTGCAATAGGAAAAAGAATTTAACTCCGCAAGAAAAAAAATATGACAACATG
>scaffold2041|size52214.6.17811	14289	14310	657729-1
TATCTCTTTAATTTCAACCACTTACTGGAAGTATTTTGTTTTTAGCGATTGCTCCAAAGATG
>scaffold780|size111534.1.6784	1073	1094	657821-1
CCAAGATCAACGATGCTATCAACCTTTTCAATTACTGCACCATCAATATAGTAGGAGGGATC
>scaffold61|size337683.39.22472	11915	11936	658054-1
TTGAGCGCATTGAACGAAGATCATCGAAGGAAGTCCCGAGCATGTCGCCGAAGTGGACACTT
>scaffold5636|size9337.noN.9337	3263	3284	658162-1
AGGGGCGGAGGGCGACCGTGGCTACTCTCCGGCCCCTTATTGTGCCCAATCCAGACCATTTC
>scaffold853|size104742.12.25699	17237	17258	658809-1
GTGTAAGGAGCTTCAGCATGTTTGAGTTGGATTCATATTGTTTGCCGTAGCTCATCGTTTTG
>scaffold802|size109258.5.18522	1429	1450	659102-1
CGTTCCTTTAAACTAGCACGCGTGGTGGTTGCGTGCGGCATTTTTGAACGGCGGCGTAGATC
>scaffold272|size197606.7.3014	680	701	659274-1
GCAAGAAAAAGTGAATTCTTGGGATTCGCAGATAGCAGTTACCATGCTATCCGCGTTCGATG
>scaffold3364|size27802.2.2302	1234	1255	659322-1
TCCTTGAGGATTGTGTGCAGGTCAACTGGCGTCTGTGGAGTACCCTCCATTAATGCTGCATC
>scaffold10|size536043.24.59631	2327	2348	659355-1
GGCTATTCTGGGATTCCTGACGATGACGTCATTCCGTCGGCGACGGTCCTTTTCGGGGGGTG
>scaffold97|size302309.0.17471	16811	16832	659607-1
CATCACTATAGCTGCGTCATTTTGTTGAAATATTGCTCTTCAACTACCGGTATGCCTCACTC
>scaffold2547|size40298.3.3985	2850	2871	659959-1
TAAAGTGCATACTGTAAGAAATTCAACATCTCTGATTATTCTCTATACTACGATTGAGGATG
>scaffold1364|size74898.0.4613	1850	1871	660086-1
TTCCCATCTCATTTCTGACAGAATCCATCGTTCCGGCGGATTTTTTGCCCAACTTTACAATC
>scaffold865|size103568.8.34045	26350	26371	660407-1
AGCGGTGAATGAAGCTCGGGGCAACTAGGGTGTTCCTACTCAATATGCAAGGATGCTTCTTT
>scaffold8632|size2776.noN.2776	1715	1736	660863-1
CCCAGCCGATACGGGGGACAAATATTCAAAAGGTCAATGGGTAGCGAATATTCTCATGGTTA
>scaffold44|size387784.20.80965	75637	75658	660903-1
AGTCGATAACTGTCATGGCTATTCCATCGATAGACGGTCAGACCCGAGGCTCTTATTCAATG
>scaffold531|size140842.3.15635	11224	11245	661103-1
TGACATGGAGCTGACCTACAGGAATGGATTCGAAATCAGAACGAACTTCAACATCCCCACTG
>scaffold2386|size43645.3.10194	6423	6444	661138-1
TAATTAACTACTAGTATAATACTTTGTAGTGAAGCCATTGGCATCGATGACGGCTTGGCATC
>scaffold4176|size18970.2.2469	1186	1207	661485-1
TTTAGAAAAAAAGACGTTTTAAGGCAGAAACTAACCCGTTGGTTTGATCGTCGTCGAAACTT
>scaffold3915|size21690.noN.21690	4897	4918	661669-1
CGTGCTCATAACTCCGAGCATCGAGCGGGCGGAACGAATGCTGGCCAAGTTTGACAATGCTT
>scaffold6051|size7579.1.3338	2418	2439	662365-1
GTGCAGGCGTGGTTCTCCCTGTTATCATCTTCCCTGAGTTTTTTTTTTCTCCTGGGTCATTT
>662556-1	TTTTAACTCATGTTCGACGGGT
>662771-1	TTTTAACTCATGTTCGACGGGT
>scaffold5923|size8073.noN.8073	4170	4191	662980-1
TGGACGGATGGTGTTCTTGAACGGCTGGCTGTTGACGGTATCGACGACGTAGACTTGAGATG
>scaffold4669|size14871.0.5162	385	406	663015-1
GAAATTTTGTAGTAAGACATCGTGAACGACATAACCGACGTCTCTTACGTTTGAATTCATTT
>scaffold265|size199824.14.19236	14878	14899	663049-1
TTTTCGCAAAGCTTTCAGAAAATCTTGACATGCTGAGAATATTCTTCTTCACATGCACACTA
>scaffold1254|size79762.7.39098	17490	17511	663473-1
CTGTGTACAGTTACAGTTCTTTGCCACTTGCAAAGTATAATATATACTGCATATGTGGTTTG
>scaffold3598|size24934.4.4284	1957	1978	663587-1
TGAACTGTTAAAACATGATAACTGATGAGTAATGGGAGAAAAATCGATATTGACCACCATTC
>scaffold413|size163862.19.6797	1398	1419	663871-1
CTATGAGTGAATTGGCCTTCCGCTGGCCCAAACCTTCCACTTCTTGCCGAAGTTGCTCGATC
>scaffold2761|size36725.2.6862	1392	1413	664448-1
ACATCTATGTGATGGAGATTGTCAATGAGAAGCCGTACTTCAAGGTCAACGACCGTGAAATC
>scaffold1365|size74895.8.10248	2735	2756	664914-1
TACTTCGTATGCCTGTGTCGGCAATTTCTCTCTCCTCTGCTTGATCATTGTTTTCTTAACTT
>665070-1	TTAGATGTCGAGGTATCACCCA
>665632-1	TTAGATGTCGAGGTATCACCCA
>scaffold19848|size1177.noN.1177	238	259	665775-1
GATAGCTCGTACTCCCCGAAATGTATTTAGGTGCAGCCTCGGGTATGAGAGATGCGGAGGTA
>666032-1	GTAGAGCGACCGATAGGATGCG
>scaffold19971|size1174.noN.1174	491	512	666247-1
TAACTGCGAGAGTGACGGTCGAGCAGTAACGAAAGTTGGAGTTAGTGATCCGGTGGTATGTG
>scaffold1355|size75175.6.11198	1643	1664	666251-1
ATAAACCAAAATTACAAAATCGCACACGTCTACACGACTGAATGCCACCCTGCCACCACTTT
>scaffold1254|size79762.7.39098	19004	19025	666437-1
GTCAATCGATTGGCTTGCTATGATTATGTCTTCGATGTAGGCAAAACAACAAGCGCGAATTC
>scaffold2028|size52558.2.22187	10522	10543	666674-1
CCTAGTCCGTCTCCATCGTCGCCTTGCAGACGATCCCCACAACAGCGTAGTCCCGCGATATC
>scaffold3849|size22292.0.21409	15266	15287	666762-1
CTGGACCTTTTTTTTTTGTTTCAGAGAAAATGTAAACTTGGCTCAAATCCGAACGTTCACTG
>scaffold1698|size62852.8.6820	5357	5378	667061-1
GTAAAATGTTAACAAACCTTCGAAAAATCGAGCCGATATCTTACACCTGCTTCGAGAGTTTC
>scaffold10354|size1908.noN.1908	841	862	667130-1
TTTCATTGACAAGAGGGAAACAGCCCAGACCCACAGCTAAGGTCCCAAAGATACGCTAAGTG
>scaffold438|size157977.6.11364	6671	6692	667281-1
GGCAAGCATTAATAAATGAAATTTAGTGGGTAGATAAAATTCGCTTTCTCGGCCACCCATTT
>scaffold847|size105060.6.5024	1735	1756	667683-1
TTGGAAATCCTCTCGCATATGGTGCAGCATTACCGTGATAATAGCTTCTTGTTCTAGGCATG
>scaffold2056|size51876.6.1273	502	523	667757-1
TGTTCATTGCGGGGTTTGAATTTGTTTGTGTTGAGTACATTACTTGGACGTGGTTGGGATTC
>scaffold166|size243979.2.19822	210	231	667758-1
TTGCCTCAAAAAACGTCGAGCTGGTTCACTGTGACCCCCTATGTAGGTCGTCCTACAAGGTG
>scaffold253|size203920.14.17094	592	613	668068-1
CATTAACATCGTAGAATTTGTAAAAAGGTTCTAGTGCATTACTGTAGCTCTGTTACCTGCTA
>scaffold12134|size1585.noN.1585	352	373	668180-1
TTCCAGTAGTCATGTATGGATGTGAAAGTTGGACTGTGAAGAAGGCTGAGCACCAAAGAATT
>scaffold799|size109586.6.19408	2433	2454	669526-1
GTTGGGCCTTGTTTTATCTGTTGTTTTATCTGTTTTTTCTTCTTTTCCTCCTCTTTGAGATC
>scaffold214|size216644.11.37574	14131	14152	669920-1
TCGTTAATATCCCGGTTTCAGCATCTCAGTTTAAAGTGAATGATTCCCTTGAGAATTCGTTT
>scaffold2040|size52247.2.8297	202	223	670397-1
AGAACACCTGGAGGGGCTAAGAAAGTCTCGCACCCAAACACCACTGGGAATGCATCGAGTTC
>scaffold78|size315019.20.28112	10037	10058	670733-1
GATTAAGCGCGTTTACTGTACACTGATCCAAAGTGTTTCACAAAGAAATAGTGCTCAAGATG
>scaffold22617|size1114.noN.1114	586	607	671716-1
CAATGGCGTTCAACAAAGGGAAGCAAAGCCGCGAGGCAGAGCAAATCCCCAAAAGTCGTCTC
>scaffold1352|size75385.1.13050	1034	1055	671764-1
TAGACTTTTGCTCTTGGTGCGGGCGGCTACCTCGGGGCAAGATCCCGCTAGCCAAAAGGATA
>scaffold7196|size4529.noN.4529	3575	3596	672228-1
ACCGCTCTGCCAATAGTGGACGTCTAACCTCGGAGGGAAATCCCCTCCAGGGACAGTGCCTG
>scaffold137|size267656.8.62364	51588	51609	672393-1
ATGTATGCTCACTTTTCTATTCGTTTGGCTACGAAGAACAATTTATGGTTTCAGAAGGAATC
>scaffold2173|size48760.3.15104	13951	13972	672636-1
AAGGCGCTCACAGGTTTTGCCAGCTGGAGCAGGAGTGCTACCTGCTCGTCGATTTTGGCGTA
>scaffold7172|size4575.1.1099	554	575	673109-1
CGAATCGACGGCAAATTCTTAAAACTGCGTGCGTTCATGTCATTTAGGCAATGAAAATGATC
>scaffold2679|size38266.0.2335	844	865	673597-1
AAAACGTGTGTTTTGTGCGAAAATATGCCGCAAACCGAAATTTGGACGATAAAACGCTTTTA
>scaffold107|size293223.2.15723	3907	3928	673738-1
TGCGTGCGGGAAGAAGCATGTTATCTAATTAACAAAAAAACTCTGATCAAAAAGCTAGAATT
>scaffold1384|size74149.2.32151	27734	27755	674131-1
TTCTTTCTTTCCGTGCTAATATGGATATTAATATTTAATAGAAAGCTAGGGCAAGCGGAGTC
>scaffold233|size210114.6.5760	3713	3734	674229-1
TGATTTGCTGCAAGTTCGTCAATGCGTATCAACTCATCATTTTACACAAAATTTGCTCATTG
>scaffold270|size198746.13.14902	9586	9607	674245-1
TGACGCGTTAAGTGTGTGTTGACCGTAAATTTATAAATTCTCTTCATGTGGAAGGGTTGGTA
>scaffold1348|size75491.4.30776	22520	22541	674880-1
TATTGAAGCGACTTTCTTGACGCATCTGTGACTTTCAAAAATTCCTCGGCGATCCTTGCATC
>scaffold1102|size87455.0.59519	46202	46223	675113-1
CAAATGTAGACAGGACCACCACCTTGAATGATTCCCAAGTATTCTCATATACCGATTCTATG
>scaffold1506|size68924.6.17511	7083	7104	675700-1
TTGAAGAATAAATCGAGGACCAAAGCCAGTACCGAACGCAACTGGAGACAGAGGATGATCTC
>scaffold2335|size44923.2.23321	1670	1691	675764-1
TGGGCGTGAAAAGTTTCCAAGCTATCCTAGAGGCTCAAGCCGGGATGCAGCAAGAGATGTTC
>scaffold531|size140842.3.15635	10791	10812	676176-1
AGACTCCATATGTCATGCTTTACTTCCGCCACAAGGGCATGGACTATGCTGTTCTCCCGATT
>scaffold266|size199805.2.33984	17493	17514	676290-1
ACTGACCCACTGCATATATCAGTCACCCATTCATGACTGTGAAAATGGCTTGTGGCATGATG
>scaffold477|size150022.3.2109	259	280	676576-1
CAGAATTATCAAGCCGATCGCAACCGTACCTGTAACCGGTGAGTGTTTGATCCTTGTTAGTT
>676713-1	GTTTTGATCTCTACACCGGCAT
>scaffold1406|size73066.7.11367	9329	9350	676785-1
CATAAAGCGCGCTCTTGGGCATTAAAGCGTATGGCGACGACTGCCCCCTTGGCATGCTGATC
>scaffold3421|size27046.5.1043	472	493	677206-1
TAAATTTAGGGGAACCTGAATTTAATAATAAACTAATATAAATTTATTTTGAAAATAAATTT
>677660-1	TTTGAAGATAAAATCTTGTAGT
>scaffold494|size148229.1.20685	5849	5870	678192-1
GAGACACAGTAATGATCACTATGGCCGATTGGTGACTTGACTGAAGCGCTACTTATGAGATC
>scaffold1542|size67757.0.12143	6204	6225	678259-1
GTTGCATTATTTCTACGACTCTGCTTCCCTGTTTCCTAGGTACGTAGAGCAATTCGGGACTA
>scaffold4345|size17494.0.8721	374	395	678430-1
ACGTCGTCAGATTGCGTGGAGTTGACGTCGTACCGTTCAACGGCGTCGGTTGATCTCTGATT
>scaffold1291|size78151.1.13455	12475	12496	678798-1
AGAACATGTTATGACTCACCAGTTGGGCTAGGCATGCTTGTGCGTGCATTGTATGTCCGTTG
>scaffold1459|size70910.0.20601	10479	10500	679252-1
GGCCTGTAACAACACGTCAGCATTTTGATACACTTACTCAATATTGATAGTCGGATTAATTC
>scaffold114|size288089.8.30063	9198	9219	679430-1
TGGAATTATTGAGAGTCGAAGCAGTCACCGATCACTACAAGTGGTAATCGGAGGGAACGATA
>scaffold1973|size54317.0.4509	3478	3499	679717-1
AGCCCGCTTTGAGTGCGACGCTGGTAATAATGTTAAACTGGATTTGCTCAGCGTATTTGTTA
>scaffold487|size148882.21.1761	336	357	679726-1
ACCACAGTACTCGATCAAAGGCAGTACAGGGTATTAAAACAGGGTAGAACGTCATCACGCTG
>679906-1	CTGAAAAGAGCCGATCGTCTGG
>scaffold2572|size39776.2.15195	5479	5500	680589-1
CTAGCGTAAGCAGCATAGCTGCCAGCAAAAGTCTGGTGGCAAATGAGGGCCTCGTCTCCCTG
>scaffold156|size252138.8.53496	18663	18684	680773-1
TCAAGGGATCCTTTGATTCGAACACTGTACATTCATGGTGGAGTTTCAAGACTGAAGCGTTA
>scaffold123|size279573.24.46923	13725	13746	680784-1
CCTCTTACTTCTCCTTCTTGCGATGAGTCGGTGTGAGTATGTCTATGAGTCCATATTGACTC
>scaffold1430|size72238.4.6318	4245	4266	680797-1
TACCGTGTGAAAGATAAAGTTCTTTGGATCTAGGCCCATACCTTTCTTTGTTCAGGTGTTTT
>680994-1	TTTCGATATCAACGGCAATGGG
>scaffold3790|size22900.2.2578	538	559	681121-1
GGCCATAGTAATTTCTGCCATTTTTAGGTCCTGTCTGACCCTTCTGACATAATCCTGGCATA
>681155-1	TAATTGAGCTGAACCAGCCCAA
>scaffold2020|size52689.5.26692	22925	22946	681379-1
ACTAAGGAAAATTTTCGTTTTCACATATTATATCTAAGGAGTAATGTGTATTAACTTGATTT
>scaffold205|size225330.10.31561	19390	19411	681400-1
AACTGAAAATTGCCTGCTGTAGATTTATTATACATATATCGACATCCATAACCCCGACATTG
>scaffold3566|size25219.0.7505	5254	5275	681448-1
ATCCGTCCTGCTCTACAGGTTCAGCTTCATCCAACCTTTTCAATACGCGGGTTAGAATGATC
>scaffold5753|size8815.1.1695	344	365	681688-1
TCGACGTTGATACCATCCCCGAGGTGATCAAGAACATGTTCCAAGACGGAAAGATTGATCTT
>scaffold1091|size88115.9.14853	4079	4100	681698-1
AAGCGTGTAATCACTATCATTCTATTTGGTTACCCAGTAGTACCTAGTAGGTGTAGTTCATT
>scaffold5278|size11014.1.3429	1548	1569	682088-1
CCGGCGGCATACCATGAATATATGAGAAATTTCCCAAATCTAGCCGCAGAGAATCGAAAGTG
>scaffold5828|size8509.noN.8509	911	932	682295-1
ACGCCCCCTCTCCAGTAAAGACAGGGTAAGAAAAATTCTCTATTTCTTCCCAGTGTTTCATT
>scaffold205|size225330.12.37086	26593	26614	682329-1
TTTCGCATTGGCTGACCTGTGTGGCAGCTCCGAATTGGGGTTCGCCAACAGCTAAATTTTTG
>scaffold232|size210300.3.51463	7190	7211	682618-1
ATGTTACTTCAAGTTATCGAAGGGTCACACTGTCTTCTCTCTGCATTGATGCTTTGAAGATA
>scaffold1067|size89989.4.16239	792	813	683028-1
TTTCTGCGAGTTTTTGTTTCACTACCGCTCTAAAAATTTGTCTGAGAATGGTGATAACGATT
>scaffold330|size181535.14.7236	5205	5226	683043-1
ACTGTGTACCTCAATTCGTTCGGGCGGAGGTGGTCTAGTGATGAAAGGCGCGTTATCGCATA
>683205-1	ATACGCATGGTCACGGGTTCAA
>scaffold3136|size30774.3.7478	2452	2473	683496-1
TGTTTTTGTTTAGTATATTTGTCGTTTCATTGAATAAAATTTGTTTAAAAAAAAAGTTACTG
>scaffold101|size301579.20.20014	11518	11539	683559-1
CTCAAACTTGGGTAATTAAACTGTATTGGATTAACAAGAAACAATACAACAATAACGAGATC
>scaffold4990|size12708.2.5615	533	554	683629-1
GATGACGTGTCCGCCTCCAATTCGATGTCACGTCAGACAGTCTTGAATCGTCGCGAACAGTG
>683952-1	TGCCTTTAAGATCTGAAAAGCA
>scaffold153|size254764.0.1920	851	872	684219-1
CGATAATATTTGCCATCAGTACGTCTGTCTGTTGTCGACTGTCAATGATCCGGCGAAGACTC
>scaffold1741|size61380.8.11595	4412	4433	684561-1
GCTGCATTTATCCCTGTTTCGTGTACTTCTTGTAAACTTGATCACAATATGACTGTACGGTG
>scaffold177|size239414.4.12931	3877	3898	684869-1
ATTCCTGTTGAAGTTCCGCTTATGATGAATCATACTGAGCATATATCAGAAGTTCCTTGGTG
>scaffold2158|size49136.7.14630	3920	3941	685234-1
ATTTTAACCACAACAATAGCTATCGTCAGTATCATTTGTTCCCCGAAATACGTAAAAGCTTG
>scaffold865|size103568.0.8617	7195	7216	685476-1
TTCTGAGGGAATTCCTGTTTCAACACTAGTATATTAGGACAGGTCCGTCGTTTCACACAATT
>scaffold161|size249818.22.33757	17961	17982	685610-1
AAATGTACACGATTTTTCCACGACCTAGTGTTTGAAGGCATTGAGGGTCCTTCTCCTTGATA
>scaffold477|size150022.0.34403	25565	25586	685780-1
ATTTGTAAAGTTTGACCTGGGGTTTCGCCTCGAAATTTTCAATCTCGACTGGATACGAAGTG
>scaffold1400|size73241.11.11041	5854	5875	685847-1
ATCGATGACTGTTCCGGCTTACGGTAACCGCTTAGCGCAACACGTGACGCATCCACACGTTT
>scaffold1115|size86788.8.23142	9777	9798	686411-1
AAGGACTGATTGTTTTCTTTTCTTCAATTCAGGTGTCAACGTGCGCCAGTGATTTCCACTTC
>scaffold5626|size9387.0.4785	473	494	686446-1
AGTACTCCGATATTCCCGTTTCATGAGGAATATTTAAAATTTTGCAGCAATCTTTTCTGTTA
>686641-1	TTAGCAAAGTAGACCACAATGA
>scaffold2144|size49431.5.4974	2385	2406	686913-1
GGCTGATCCACGTAAGTCACGATATGTATAAGGTAGGCTTCCCGTCCATTTGGACATCAGTA
>scaffold257|size203095.7.52505	3988	4009	686942-1
GAAACACCAACAGACACACCTAGGGAATTATATAACGTAGGATGGCTTATCAGCACTCACTC
>scaffold238|size208548.13.20786	11773	11794	687258-1
ATCAGTCTTGGGGCTACCTTTTCACACGCGCCGCCGAGTCCGGTCAGCATTCGTTTCGCATA
>687684-1	TACACGGACTTTGGTATTATAA
>scaffold272|size197606.6.7320	3307	3328	687870-1
CGCCTAGGCCAACCAACCCTTCCATCCCTTTGGAATCGGAGAATTGGTGTCAGACTCGCCTG
>scaffold129|size276253.8.90050	87635	87656	687892-1
AGAAGGCTCATGACGCTACGTGTGCCATGAAGGGCTGGATTCGAGTTTGGCGGACACTTGAC
>688032-1	ACATGCGGGGCCAACTGATGGA
>scaffold40|size403754.7.8143	3709	3730	688263-1
GTGAGAAAGAATGGAGGCTTCCACGACAGCACATCCTTCCCGTGTTTTCCTCGATTTGGATT
>scaffold64|size335085.1.3381	565	586	688802-1
TCAAGACAGTTTCACGAGGCAATTTAATCAGCTTTCATCCTCACTTCTGTCTGAGTTTGCTG
>scaffold94|size304034.0.30864	10489	10510	688886-1
GCTTAGAAAGTCGTATATCAGACGAGACTTTACGTCGGCGATTCGGGAAATATGGCACAATT
>scaffold4904|size13196.1.8425	6845	6866	689000-1
AACGGCTACGAGAAAAGATCTGACCCTTGTCAAGTGCACCGCCATTGGTAGTGAGAAGCATA
>scaffold593|size132959.10.4937	770	791	689339-1
GTGGTCGTTGGATAGGATCTTGCTCCCTTTACCATCAGACTTACTGGGGACCGGACTGATTC
>scaffold923|size99032.10.7500	3858	3879	689724-1
TATCCATAAGAATGATAGTTTCAATGGGCTTCATATGAATGGATATGGAAAAAACTTTGGTG
>scaffold11479|size1673.noN.1673	722	743	690153-1
CTTAGTGGCGGACGGGTGAGTAACGCGTGGGCAACCTGCCTCATACTGGGGGATAACAGCTG
>scaffold2884|size34809.3.8559	7792	7813	690298-1
GCAGCAGATTTCGCTAAAAGCAGACGTCTGCAATTATTCGCACCTTATGTGCGTTTTTGTTC
>scaffold1283|size78646.3.14827	14024	14045	691263-1
ATCTAAATTTTTTGGCCTACCTTTCACTGTCTGGATTGATTAGTTAACCTCCGAATTCGTTA
>691926-1	TTAGGCTCACTCAGATCAAGGT
>scaffold12292|size1569.noN.1569	391	412	692153-1
GAAGACATGCAAGATGAGAATGAAGACCTCGAAGAAGATGTAGAAGCTCCTGCACGTTCTTC
>scaffold3630|size24611.1.5321	1950	1971	692720-1
TGCTGAGGAAATTCGGTTATGCGCCATGCATTTGACTTTCTTCTGAAAACCTGGGATTGATG
>scaffold736|size116300.1.53309	32911	32932	692765-1
CTCATGAAAAAAAGTTCATTCGATCAATTGTTCAGGTTACGTCAACATATTGCTCAAGTATG
>scaffold17|size495895.42.13858	3491	3512	693140-1
CCTTCCACCCCTCCGGCTTCGGATAATTGATAATAAATCCGCGTGGAAGGATAAAAACGCTG
>scaffold394|size167877.3.8386	6891	6912	693193-1
CACTCAGTGTCTCTTTGCAGGCTGAAATAACCCCACACAGTTACAATGTACAGCATAAAATA
>scaffold65|size334788.5.36970	11697	11718	693455-1
CAGCATGTGCCCACGCGCTCACTTCTCGCTCCGTTTTGCAGAGGAGTTGGATGGTGACAGTG
>scaffold608|size130765.8.25588	10922	10943	693800-1
ACCTTTTCTGAGTTTTCACAACAAGTTTTCCAAATCTGGCCCTATTTCAGAAAGCGAAATTT
>scaffold1116|size86724.0.47200	35129	35150	694025-1
ATGACCTTTTGCAGCTGCTCATTTGCGGTGCTGTCAATCTCGTCTACTTCTCTGTAGGCATA
>scaffold3094|size31383.noN.31383	23392	23413	694034-1
GCTGCCAACACTTTTGGACATGCCTTATCCACTGGACAAATGGCTCCTGTCCTTGAACGGTT
>694210-1	TTTGGCATCAGCGAAGGAGCAG
>scaffold2788|size36382.1.2934	523	544	694383-1
TAATGATAAGAAAAAGTAATGTGTAACCGTTTAGAAGGTAGAAAAGTGAATGCTGTTTCATT
>scaffold118|size282868.8.2528	975	996	694719-1
ACGTAGGAATGGTGGAAGGGCCGGGCTGAGCACCGCCCAGGGCCGACATAGGCAACACGCTC
>scaffold531|size140842.3.15635	9305	9326	695514-1
ATGAAGACCGAGATCCGCACCAGACTCACCCTGGAAGACATCAAGGAGATCAGACGTGAGTT
>695666-1	GTTCGACTGGACCGACGGAAAG
>scaffold4442|size16670.2.6819	4888	4909	695709-1
GACTGATACGTGACATGTCACGATACTACTAAAGAGTTGTGGCTGACCGGGCTGTCTCAATT
>scaffold32|size423617.17.19081	17488	17509	696038-1
ACCGCGGGCTGCGAAATCCGCCTTGCACCGTGTGACACCAAAGCCTTTTTCATTCCTTATTC
>scaffold843|size105245.1.13813	4479	4500	696093-1
TAGCCTGGTGCCCAACACGTAGCAGACCTCGCATTAGCGTGCCGGTGCTACAGTTGGGCATG
>696173-1	ATGGAGGTGCGTCTGGTCAAGG
>scaffold1769|size60482.1.26393	16380	16401	696684-1
AACTAAAAACGTCCTAGTTTGTTCAACAATCCAGTTCGATATGACATCGTGACCTATGGATA
>scaffold2403|size43293.0.5930	3085	3106	696703-1
GGGTTATTACCGACTTGACATCGATACCGGACAACTCCTACCAACTTATTATGATCCCCTTC
>scaffold76|size320734.13.1434	444	465	696828-1
TACGATGCCCTTTTGTAGTTGTTCTTCGAACGTCTTTTGAAATTCCTGGAGGAGTTGAGGTT
>scaffold675|size124134.15.9522	1626	1647	697155-1
AGCGGCCTGATAAGTTTTGCGAGAATGATAACGAAGCAAAGAAAAACCGTGATCTTTCATTA
>697223-1	TATGTCACGAATTTCGCTGGGT
>scaffold258|size202927.2.31560	20528	20549	697318-1
GCACTTTTGCCACTCTGATGTAGGTAACTCCAAAACATGGATTCTGAACGCATCAACGGCTT
>697376-1	CTTCTTCAGGTGTCGAAAAACG
>scaffold7120|size4659.0.3932	3301	3322	697473-1
TGTCCGTGTACCAACTCGAAAATAAGCGCATTTCCTTTTCTTCAAACAGCTTTGAAGTTTTG
>scaffold11484|size1672.noN.1672	370	391	697920-1
GATCACTTTTAGCGTCGGGCACCGGACAAAGGGCACGATGGTGGCGATACTGCGGTATAATG
>scaffold680|size123733.10.8026	6103	6124	698278-1
CCCACGTATCGTTGTACGTGGCAGTAGCCCCATGACACTGAAGTAGAGTTGATGTAGTGATG
>scaffold297|size189246.2.83698	49342	49363	698330-1
TAGGCTGCTCCAAGGACAACACGAATATTCGCCGAAAGTGCGACGGCCGGCGTCGCGCCCAC
>698650-1	ACTACAACTTTCGGTGACGTGG
>scaffold531|size140842.3.15635	12576	12597	698831-1
AGATGAGGAAGGATTCTGAAATGAAGGTTTGTTCGGTTCTGCTTCGCTGTGGCCCCTTCATT
>scaffold20876|size1151.noN.1151	358	379	698857-1
CAGAAGAATTCCTCTCTAAGTCAATTCCTGAGGAAGCTGAAGAACTAGCAGGTGAAGCACTG
>scaffold3105|size31244.0.6850	5680	5701	699120-1
AACCAAGTGGTGGGCTTGTCCCCAAGCGCCCAGGTGGTCCGCCCCCGCCAGATGAGGTCGTG
>scaffold183|size235508.7.46652	23607	23628	699243-1
GCGGTGGCATTTATTGATTCCTTGGTTTTTTTTTCCATTTTCATATTTCATTTTTCTTATTC
>scaffold1716|size62254.6.10849	5054	5075	699429-1
TTGCCGTGCGGATTCCTGTTCACCGGCGAGAAGATATCCGCGGTGAAAAAAGGTGCCCAATA
>scaffold1939|size55530.0.42208	38487	38508	699929-1
TTATATCGCATGACGTGTCCTGCCCATCTGATCTTCGATCTCTTGGCGTAATCAACGGCATC
>scaffold780|size111534.4.5238	847	868	700620-1
GGCTTGTCGATATCGAGGGATGAGCCGTTGGTTGAAGATATCTCAAATTTGTATACGAGATT
>701292-1	ATTCAATGGTCGAGTGATAGTT
>701522-1	ATTCAATGGTCGAGTGATAGTT
>scaffold47|size379990.7.32217	18503	18524	701543-1
TCGACGACCGTCTGCTCCTAGACTCCCCACAAATTACCCCGCCCCTCGAAGGTTGTGCCATT
>scaffold839|size105542.1.22392	14220	14241	701616-1
CCACAGGAGCCGTTATTTACTTCCCGTTAACGGCAGAGCTTTGCCATTTCGGAAAACTGTTA
>scaffold5713|size9007.0.4611	3208	3229	701705-1
CACGAATTTCTAACGGATAAAGATGCGAGATAGAACGAATCTTTGTTTTACCGTTAGGCATA
>scaffold2703|size37871.0.25397	12198	12219	701745-1
CAAAAACTTGAATCGTACTTGAACATAAGAAACAAGAACAAAGACACCAATAAAGGAAGATG
>scaffold442|size157039.19.22363	15991	16012	701895-1
GCACCACTTGAGGATGGCAATAGTGTGGTGCTATGAACCCATCGGAGGCTGCGTCAGTGATT
>702357-1	TTTTGCCGTCGAATAGCACTGG
>scaffold1587|size66150.2.33852	20939	20960	702363-1
AATTGCAGACAAAGTTTTTTTGCCGCTCGGCTACGCCTCTTTTCGAGGCGGGCTCGACAGTG
>scaffold2007|size53020.2.11541	6487	6508	702875-1
AAAAATAATTTTGAGTTTTATTTCTCCAATATTCAGAGGCCACAGTATCGGCCAGGCTGATC
>scaffold507|size145152.12.46537	43232	43253	703657-1
CATGAGGTAGTTGATGTTGTTTGACTAGCATCTTGCTGGCCATATTTATCTCTTCTCCGCTG
>scaffold489|size148722.9.13580	4112	4133	703712-1
ATATTCACAAAATTCCCGTTTCGGCGAAGCATTATAATAACAGAATCATTTTTTGCAAGGTT
>scaffold721|size117843.24.20123	10591	10612	704408-1
ACGACGCGTCAAAAAGGGGCCTTGTGGAAGGACAAGGGGCGGGGATGGGAAGCTAAGTGGTT
>scaffold906|size100042.5.4045	3464	3485	704415-1
TCTAACAATCTGAAACGCGTGGCCAACATACTTGGCCCAACTTTCAGATTGTTCTTCCAATT
>704861-1	ATTCGCATAGTCGACAGTACTC
>scaffold6158|size7162.1.4733	2678	2699	704903-1
GTCCACAAAATCTTTACCGTTTTAGCCAATCATCAAATTGGGTCATGGTCGACCCTAGAATT
>scaffold294|size190044.3.5366	3608	3629	705096-1
GAGTATACCTTTCCGATTTTTTCTCAAGCTATCTACTGAGTCTTGGAGCTTTTTCAGAAGTC
>scaffold1162|size84157.6.11995	8479	8500	705122-1
ACCGCCTAAAATTATTTTGTTTTTATGGCTCTTAAAGACCTTGCGCACCACTGTTAGCGATC
>scaffold5753|size8815.1.1695	651	672	705168-1
CTGCCCAAGGAGCTGATTACCACCATGGATGCTATTCTTGGAGGAAAGTGGTACGAATACTT
>705358-1	TTCGCGCAGCTCGGATTCTCAC
>scaffold4280|size18091.1.16706	313	334	705663-1
ACAGCTGCCCAGCAGCCCGCCCCTTTTAGCACCTATATAACGGCGGCGGGCTGTTAACAGTC
>scaffold1397|size73322.9.14730	6857	6878	705972-1
AGATCTGGTGACCCTCTGTCTGTCCTCTCCAGCTGATAGAAGTACGATCAATGACGCCGCTA
>scaffold2575|size39713.3.7597	5059	5080	706370-1
CTCTCGACTTGTTTGTCACCACTTTATACGGCACCTCTGTGGTATCGATGTGGAACAGATTC
>scaffold566|size137213.10.30156	2649	2670	706572-1
TACGCGCCATTTTCTCCTCATCTTTTTTACGAAGCGCTGAACCAGTTCTGGATCAGGATCTT
>scaffold5403|size10446.0.7137	1628	1649	707015-1
CTGTGACTGCACACTGAGCGCGTCGAGTTCCCACCCAAGTTTGTTTTGGCCTGGCACTGTTT
>707627-1	TTTGTTTACGACTTTGGGAGCA
>scaffold1552|size67550.1.3526	1210	1231	708131-1
GTAGTAACTTGATTTGTGTTCTGATGGAACTAGAATTTTTGAGAAAATCGTACATTCGGATC
>scaffold2581|size39659.0.16793	14017	14038	708253-1
TCCCATGGCTGAAGACAAACCCCTGATGAGACGAACATCACTATTTCGTTTCACAACTTCTG
>scaffold1427|size72297.5.14033	10229	10250	708265-1
ATTTTTTGGAAAAATCAGGGGCAATCCTTTATTTTTTCTCTCCTTTCGGAAGTTCCGAGATT
>708408-1	TTCTTTTGATCACTTATTCGGA
>scaffold2141|size49532.2.7095	3017	3038	709006-1
ATTAAGGTGGTAAGCAGACAAGAAATCGAGCTATCTTCTTCAGTACAACTTCCAAAAGAATA
>scaffold4636|size15101.2.5711	3405	3426	709015-1
TGGAAAAAAGGAGTGATTTGTCTGGATGCCGAAGCCTTGCAGAGAGTTTTGCGGCTGGCATA
>scaffold462|size152373.2.37191	26074	26095	709682-1
CGTCACATATACGACGCATCCAGAATGAACCTCGGAGTAGGGGGGGGGTATGACCCGCAATC
>scaffold469|size150934.3.56367	41056	41077	710019-1
ACAGAAATCTCGCCGTTTCACCTTCGCTATATTAAGTTTCCAAACCGCTTGGTTGCCTGTTT
>710404-1	TTCGTCTTTTTTACAAATTGCT
>scaffold780|size111534.6.12726	1877	1898	710990-1
CTTTTTTCTTTGTTATTGTGATTTGTTCTCAAGACCTATTCGGTTTGTGCACGCATCCACTG
>scaffold1014|size93194.5.2529	943	964	711338-1
GTGTGATGATTCCTTATGCAGCCGATAGGCAATTAGATATCCCAGTTGGCTCTGCTTTGGTA
>scaffold2902|size34433.0.5845	3673	3694	712271-1
GTGCTTCATTGTGAATGGTGCAGCCTCTACAAGGCATCATAACCATGTCACGATTCACGATT
>scaffold12248|size1574.noN.1574	459	480	712385-1
AATAGAAATGGCGGTAACTACTAACTTCTGTATTCTGCTGCTACTAAGTCACTTCAGTCGTG
>713290-1	TGTCCAACTCTGTGTGATCCCA
>scaffold2203|size48173.2.14202	4312	4333	713870-1
ATTATCTTGGATTTCCTGTTACAACTCACACTAATAAACCTCTTCAAAAAGTTTGTAAAGTT
>scaffold1648|size64210.9.7431	5709	5730	713952-1
CACTGTGCGACAGCTGCCAATTTTTGCACATCAACCGCCATTCCTCTATGGTAATTGAAGTT
>scaffold1057|size90700.3.50445	17816	17837	716132-1
GTTAGACACCGCTTACCTGCATGGTTCCCGTGCAATCTGGCTGATATTGCGAGAAAACGATC
>scaffold3297|size28632.1.9155	4017	4038	716554-1
AAAGCAGAACTGTTTACCACCTTTGACTATTACCAATTTCTAGCGTAGCAATTTTTTGAATA
>scaffold830|size106394.6.7818	3695	3716	716669-1
GATGCTGGTGATATCCCGTTTTAAGGGCACCTTGAATGAAATGTAACAAAATAGCTCCAGTT
>scaffold2|size755755.33.9308	1672	1693	717272-1
GGAGGTGCAGTAGCAGTGAACGGCGAGCTTGATCGTGGGACGCAGACGCAGGGGCTGTATTC
>scaffold482|size149141.10.61909	36795	36816	717340-1
ATCACCTTTTGGTGGACGAGAGCGCGCGCCGTTTCTGTCTCGTCTAGTCCTCCTCCCCATTC
>scaffold535|size140456.6.11560	6593	6614	717385-1
TTATTGCTGTTCATTCATTATTTCTTTTATAAATCACTTTCCTTTTGCTTACCGGACGCATC
>717471-1	TCTGACCGGTTCAACCGAACCC
>scaffold153|size254764.7.10099	9145	9166	717516-1
ATACGGCCTTTTTTTAATTTTGTTGATGTAATAACAGTGGATGGTCCCGACCCGACCGCATT
>scaffold1774|size60400.3.17585	2479	2500	717971-1
ATACTCAAGGGTATCTGTGAACGCGACCAATATACCCACGGCGCGCTGGAGCTCTCCCAATT
>scaffold451|size155573.1.45803	2080	2101	718514-1
CGATACTACCAACTCTGGGCAGAACATATTCTTTGTTCTTCGGAGACCACCTCCATAACTTC
>scaffold1116|size86724.0.47200	38217	38238	718850-1
CACGAATCTCGGCTGGTGTCATGTTTACAATGATGCGACAACGACCGAAAATTGACAACATG
>scaffold669|size124464.3.34280	19005	19026	718917-1
ATGAAGGCTGTGCTTCCACGTGGAAGCATTGTGGCAGTATTCGCCACATTTTCATTTTAATT
>719073-1	TTATCTGTCGGCGTTCAGTGCT
>scaffold1763|size60655.4.6706	1619	1640	719158-1
GAGAAGGAACGGTTTCTCTGCTATTTTGGTGAACCTGAGTTTAGAGGCCTGTTGAAGCGATG
>719340-1	TGGTTCCGACTTGAGTGGGCTG
>scaffold836|size105674.1.39187	27068	27089	719369-1
TGCCTTCCGATTTCGTCATGACAATAGATTAGTACGAGAGAAAATATGCCGCAATGTAGATG
>scaffold1681|size63373.12.13757	2562	2583	719894-1
TACCAATAATTACGAGAACAATTGTCCTGACTGGTTCATGTAGACCTAAGGCTTGTAGGATT
>scaffold3245|size29320.1.6885	4089	4110	720112-1
ATTACGTGCCTACAGATCTCGACATTCGCAGCAGATGTAGACGTCGGTGATGCGGTCGGATA
>scaffold1718|size62210.10.18340	9823	9844	720278-1
TAAGAGTTGTATCTCTTCTGCTGCACGCCGGAGAGCCTCCTCTTCTTGGCCACTCTGGAATA
>scaffold1474|size70278.10.9188	1126	1147	720280-1
AGAGCCACATGTTGAAACATGTTAAAGAGTGCGGGGAGGTTTCATACGTGCTCTCCACGGTT
>scaffold3624|size24655.6.2331	1689	1710	720567-1
TTGACCTACCTGTATCCTGTCTATTCCTACCGCAGATTTGGCTATTTTTTCGCCCTTTTTTG
>720987-1	TGCTTCTGGAGATTTTTGAACC
>scaffold203|size225754.23.27586	6847	6868	721159-1
CAGTCTCAGACACGATGTCAACTTACCTTGGCGGAATTACCGAGCGTGAATTCACTCTGTTT
>scaffold175|size240007.7.9455	5861	5882	721301-1
CTCAGATATTCTCCATTCGATTCAAGTCCGGAGAACATGCAGGCCACTCGAGAACTGTGATA
>scaffold782|size111213.10.25055	14359	14380	721594-1
TTTTGTGTATAAGTTGTACATCAATATTCGTTGAAGGCACAGTTCACGATAATTTCGCGGTA
>scaffold429|size159662.3.10322	9358	9379	721627-1
CGGTGAGGGAAAAACCTTCACGTTATAACTCCAACGTACGGCTTTCTATGAACCTCGGCATA
>scaffold2284|size46099.9.15675	5761	5782	721718-1
TTGTAGGAAGTCCATAAAGGAACATATGAAATCTTCTGACCGCGAAATCACTGCGAGAGATT
>scaffold22471|size1117.noN.1117	450	471	721960-1
TTTTGCAAGATGTACTCTGCATACGAGTTAAATAAGCAGGGTGACAATATACAACCTTGATG
>scaffold6757|size5407.noN.5407	3883	3904	722139-1
GCCTGTGAGCCAGCTTCTAGGCAGTAGATTGGTGTGGATGGAGTGAGGGGAGGAGTCCCGTG
>scaffold913|size99524.2.22852	9996	10017	722181-1
GCGATTAGACAGTCGCTTAGGTTTGTTGTGTGCATCGACACATTTGAGCATGCTCGCTCTTG
>722391-1	TTGGATAAAGGAGGACCTCGTG
>722600-1	TTGGATAAAGGAGGACCTCGTG
>scaffold19|size471396.41.10729	6391	6412	722875-1
TTTTGTTTTGTGAATCGCAAATTTCTAGCTTGCAAAGTAGATTGATTGGTCTTGTGATGATC
>scaffold671|size124364.8.16397	12924	12945	722904-1
TGGCGCGCAACGAATACACGACGCAGATTTCCTCGTTGAACGAGCCAAGCATCACAATATTG
>723199-1	TTGAACTCGAGAAGATTCAGGC
>scaffold138|size267413.3.10192	7130	7151	723415-1
TAGTGTCGAACACATTTCCAAATTTCGTTTGTTCTACTAGGTTAAGATTGTTCCCAGCGATG
>723448-1	TGTAATAATGTCTGTGCCATCA
>scaffold298|size188999.1.84963	10295	10316	723512-1
TATAAGGGGCACAGCGGAATAGCGTCGCTCAGTGGGTGGTCTCCGATATCTCTGGCTCCATT
>scaffold1564|size67126.17.24774	3683	3704	723819-1
TAAATAAAAAAATGCATATGTACAAGAATACACTACATTGAGTTTAGGTACTCACCCTATTT
>scaffold421|size160846.7.27939	26966	26987	723827-1
CTCTTCCTATTTCCTTTACCGCAACAGTGAAAGGGTAACGGACCAAGTTGTGCTGTTTGATT
>scaffold293|size190506.2.8636	1793	1814	723858-1
GTAATGGGAACCGTGTTGCAGTGTGAAGAAGCTAAGGTCGTGGGATACATGACTGATGACTG
>scaffold783|size111108.5.10224	2148	2169	723867-1
TTGTTTATCGATTTGTATGCACATATGACTAGTTGGCCTCTAAGAGGACTTCAGTGTTGATT
>scaffold1681|size63373.11.2867	1752	1773	724091-1
TCCTTTTACGTGGGGGTGCTGGTTTGCGAAATTTAGGATTGCGCTTGACAGAGTTTCTATTC
>scaffold656|size125979.0.35743	14962	14983	724372-1
GTGTTCGGTACGGTGGGCTAAAATTGTTCAAGTTTCGCGTACTTGACACCGCGCGGGAAGTG
>scaffold518|size143008.16.21041	2832	2853	724394-1
GTATGATCTATTCCATCTGCATGGTCAATGACCTTTATAGATATGGCATTCGAGTCCCACTC
>scaffold686|size122892.3.3865	1933	1954	724645-1
TTTCTGATCTTGAGATTGATCTACATAGAATCGGGAGGAAAAAGTCGGGGTTTGAATAGATT
>scaffold852|size104747.1.50974	47880	47901	724734-1
GGAAGTCGTTGACGCTAAAGATGTTCGTCATGTTACAGCTGTCAATTATAAAGTAACGACTG
>scaffold939|size97982.2.8963	2412	2433	725203-1
CGAAGAGTTGCTGATGGTCTTGAGTTCACTTTAAAAAAGAACAGTTTCCAGGATTTGACGTT
>scaffold10149|size1970.noN.1970	220	241	725274-1
TGTCAGAAATCACCGTTTTAACCCACTCAGCGTCGTTTGTTTCATTCATGGCGTCGACTGTC
>scaffold609|size130551.4.56631	37040	37061	725539-1
CCAGCCAAACTTCGTCTCCTCATTTTTTTGCTTTTATTTCCACGAAAAGTGGAAAGTGAGTC
>725587-1	GTCTCTCAGCACTTAGGACGTT
>scaffold120|size282156.17.60159	9386	9407	725761-1
TCGTAAGTTTGGACGTTTGTTGATAATTGCCTGCAGCTCGCGCGATTCCACGCTGGCGCATC
>scaffold1476|size70214.4.10995	8340	8361	725919-1
ATTAGTTGCGGATCGAAAGTGGGATCGTCGATTTCTTCGTGGTCAGAAGCCGGAAGTGCATA
>scaffold225|size213020.13.74537	47220	47241	725969-1
GCAAAAGCGCGCATTGTACGTGCGTGTACTTTACGGAAGCAGAATGAACATGCTGTCAGCGT
>scaffold658|size125923.6.3989	1635	1656	726143-1
AACACTTCCATGTGGTTCTGGAGTTCTTCCAAGAGGCCCTTCTGCCGTTCGTACACTTGTTC
>726240-1	TTCCAACCCATTGAGGGTGCGG
>scaffold259|size202427.3.50749	28721	28742	726511-1
ATAGGGAATTGTAATTATTTCCCTTGAACGGGGAATTCCTAGTAAGTGTCAGTCATCAGCTC
>scaffold10207|size1950.noN.1950	725	746	726533-1
GCCAGTTCTCTGGAAAAAAATTGCTCCAAAACTATCAGCGGGTCGTGTGCAGTCAGTTGTTA
>scaffold5516|size9828.1.8978	1339	1360	726732-1
ACGTAGTGCGTGCAATTGCGTACAACGAAGCACTACCGTAACCCCTCGCTGTAGTGGTAGTC
>scaffold3562|size25313.0.24254	1392	1413	727046-1
TTGTGTGGAAATTCCAGTTCCAAGAAAATTTGGAAAAAAGATTTTTCCCGTAGGCGACGATG
>scaffold740|size115794.6.20176	16374	16395	727448-1
GTGTGCACTTTCCCGCTTCAGGCCAGCCTAATGAAATGCAAATATCAAATTAAAGGTGTATA
>scaffold1731|size61648.14.5144	2543	2564	727483-1
CTTTGTGTTCGCTACCTGTTGGCTGCCTTATCGAGCTATGGTGGTGAACAACTCGTTCCGTG
>scaffold283|size192008.22.7016	5171	5192	727600-1
ACCTGGCAAGCTACACGTGGATATTTATGTGCCAAAAACAACAAAAATGGGTTTCATTCCTC
>scaffold489|size148722.6.73850	42895	42916	728175-1
TATGGCACTCTTCAAGTAAGCTACCCAATCGGGTCTGCTTTCAAGATATTTACGATTATCTG
>scaffold739|size115841.6.21363	7036	7057	728619-1
GTATCATAACAGCAAAACAGGGTCCCAATGACAGGTCTCCCGTATCAGAGAGCAGTTCAGTT
>scaffold4877|size13436.1.11048	9601	9622	728966-1
TTCAACTTGAAATTCCCGTTTCAATGGCTTCATGAAAGCAATGGTTGTGCGTTCGTGTGCTT
>scaffold1729|size61784.4.10726	2546	2567	729086-1
ATTAGGATTTTCACGTTTCGCTTTTTACAAATAATAAATAATGATTTACGTCTCTGGCGTTA
>729223-1	TTAAAACTTGAACAGCTAGCGC
>scaffold106|size294021.28.64288	34685	34706	729541-1
TTTATATCACACAGTGCACGAATAATTTTATTTCTGAAATAATTCGCGGTTTTTTGAAATTT
>scaffold4159|size19118.5.5270	4536	4557	730135-1
GCGTAAGTTAATGCGTGTTAAACAAGGAGACAAGAATAGCGAACACCTAGAAAAAACCAATA
>scaffold2490|size41375.2.12284	7923	7944	730279-1
GAAAGCTAATTGGGAGACTTTCCAGGCTCAATGACCAAAAATTGGAGTGTTGTGAAGAATTG
>scaffold382|size170210.7.7353	4393	4414	730300-1
CGATGCTGTAGATCTTTGATCTGAGGTGCTCTGGTATCTTCTTGTCGCAGAGAACGCCATTC
>scaffold1015|size93156.0.31669	9730	9751	730332-1
CATGGTCGGCGCCACTAATTGTTTTTGTTGATTGTTACTGTGCCCTGTTTTCAGTTGGCCTT
>scaffold3915|size21690.noN.21690	20009	20030	730361-1
CTTGGCCTCTTTGAGACTTCAGCTCTCCTGGCGCAACGGTGAAGTTGTTTGACGAGCCGGTT
>scaffold2526|size40684.4.13002	2286	2307	730384-1
CAGCCGTCCCATATACGGCGCAACAGAAATGTGAAGCCCAGGGGTTGGGCGGTTAGGTATTA
>730566-1	TTAAGGGTTACTGTATCACACA
>scaffold117|size283494.0.29451	24193	24214	730584-1
ACAGTTGCACCGTGTGTCCTACTGCACTGTTCATGCACCCATATGTAACACCAATCTCTTTT
>scaffold5214|size11392.noN.11392	3555	3576	730988-1
GAAAATCGGGGGCATCTTGCCGTCCAATGTGATTGTCCCAAAAACCATCAAGACTTGTGGTG
>scaffold3326|size28278.1.23104	16667	16688	731143-1
CTGCATAGCTTCGCAATTCGAGCAAGTTGAAATAGTGGTTCCTGTACAGTTTGCCACGCATG
>scaffold2762|size36724.2.4369	3041	3062	731857-1
CCCCGCCCTTCACGTGAGATGCCCTCATTATATTAACGTGTGAATCGCACTTCACCTGAGTA
>scaffold3843|size22368.2.4714	3523	3544	731918-1
GTGTCGTATCGATAGCCTTGTCCCCTCCCTCATAAGTAAAAGGCTACGCAGGGTGGGTACTG
>732162-1	TGAACAAGCTGCGACTGAAAGA
>scaffold3830|size22449.2.5677	1817	1838	733613-1
ATAGATGTGATTTTACGCTTTAAATAAAATACATCTTTGTTTCGTACTCACTTTTCCCAGTT
>scaffold1582|size66370.19.2221	358	379	734066-1
AAGGGAACGGGCTTGGCAAAAATAGCGGGGAAAGAAGACCCTGTTGAGCTTGATTCTAGTTT
>scaffold2256|size46764.2.1992	1120	1141	734224-1
AGTTGTGCAATCACTTCAGGCAGGCATTTGCCATCGTGATATTAAACCACAGAATCTGCTTG
>scaffold207|size222819.7.4158	417	438	734250-1
TTCCAAAGGACTAAACGTCTGCCTTGAAGTTTGAACGCCACAGTCGTTCCCTTCTTACACTG
>scaffold4566|size15626.0.3676	1644	1665	734703-1
AAAGCGAGTTTGTTATCAAACTTGATACCAAAGTCATGAACATCCGTGACTTGCTGCAGCTC
>scaffold699|size121106.8.13237	11687	11708	735027-1
CATCAAGAATAAGTACGTTGCCGATGTGAGGTTGTTCTGAAAATCTTGATTTTGATCCGATT
>scaffold426|size159829.3.31228	16134	16155	735066-1
AGCATTTGGGTAGTTTTACCTAGGTTTGTGATCAAAGTCTGGCATATCCATACAAGCTGCTA
>scaffold1665|size63793.4.45781	24146	24167	735548-1
CAATTCAAAAAGAAATATGATAAATTGTTTAACACCAGAAGGCTTTCCTCATTACATCGATG
>scaffold4867|size13556.1.10025	8519	8540	735938-1
CTGAATATCTTCTTGTGTAGCGTGTCGTGGTGATCGTTCCGTGCCCATCGAGAAGGGAGATT
>736141-1	ATTAGTAGGAAATGAAGCTTCA
>736195-1	ATTAGTAGGAAATGAAGCTTCA
>scaffold380|size170399.13.31077	5891	5912	737355-1
CAGTTCCCCAACCTGTTGACACTACCTGGTAGAGCACCGGCCGGCGCTGGTTACATGTGATG
>scaffold178|size238521.3.7206	5449	5470	737411-1
AGCGCTTATATACGTTAGTAAACATTACAGATGTTACAGGTGCATTCACAGATGGTCAACTA
>scaffold175|size240007.9.7938	3625	3646	737812-1
GAGAAATGGATATAATACCAAGCGGGTTCTAATGCTAATCGTGCTAAGTGTACTTAGAGATC
>scaffold1091|size88115.8.5139	3601	3622	737917-1
TTTCCTGTTTCACAAGTTGTATAAGAGGGTTCGTAAGACCAACTATCAATGATTATATCATG
>738255-1	ATGATTAGAGAATTTGCTGGGA
>scaffold1169|size83623.2.22754	11652	11673	738402-1
GGGTCGACTGGTAAGGGATATGTCCATGATGATATGGAATGTTCACATTACATGAAAAACTT
>scaffold3632|size24546.1.5993	4142	4163	738482-1
TGATCGACAAATCTTCCTGTCTTCTTGCTATCGTACTCACCTCAGTTCCATGCGCGACCATT
>scaffold3|size630304.17.111519	35458	35479	738735-1
ATCAGCCACTCTTTGCAGTGATTAAATCAATGAGCTCTATTTCAGTTGCTTCCAAAGTACTT
>scaffold4|size627557.25.26314	1747	1768	738824-1
ACCATTTCTTCTCAGCGTATGCTCCACAGGCTGGATGCTCTGAACAAACCAAGGACAAGTTC
>scaffold7232|size4457.noN.4457	665	686	738867-1
TATTATTATAGATATAAGAGGGAATAAAGCAGTTTTTGTTTTTTTCCAGTTTTTCAAAAATT
>scaffold1413|size72848.8.3004	493	514	738880-1
TCAATCTGGAAGAACGGCGTGTATCCTGTATCCGTCCTCACGCAGCAAGACGAGTTGAGATA
>scaffold6812|size5264.0.4750	2273	2294	739233-1
GGGAGGAGTCCCGTGGCGGTCGTGGTGTACGACGACCGGGCGTCCGCGCCAAGCGTTGCGTC
>scaffold5614|size9418.noN.9418	4778	4799	739330-1
TAGTACAAAGCGAACTGATAACAGTTTTGCGAAAACTCCAAGTGGGGCTTAGCAATTCTTTC
>scaffold1093|size88043.1.14646	8203	8224	739794-1
TGCAATAGGATCGAAATTATCCGATATCCGCATCAGGTCTCCAAGGTGAACAGCCCCTAGTC
>scaffold1398|size73270.2.20940	12227	12248	739968-1
TATCGGAGATTGTGACTTTTTAGGAGGATAAAGAAACCGCGAACAAAGGTGTAGAGGAAATG
>scaffold9037|size2466.noN.2466	860	881	740450-1
CTATTTTGGACCCTCCATTTGTTTCCTCCTACATCGATGACCATGTCAGGCCTCGTTGCGTA
>scaffold2311|size45565.2.23733	1714	1735	740464-1
ACGTTAGACGTTCGCTGCTCCAGTTCGGAGTCAAATGACCAATGTGCACGAAACAATTAATG
>scaffold3320|size28345.2.9003	8303	8324	740761-1
CGTGCCTTGACCGAGTTGAAATGCGGAAGCTGGGAAGTAGGTGTCTGTCGAAAGAGTGGCTG
>scaffold3421|size27046.6.1074	291	312	740811-1
TATGATTAGGGGGGTGGTGAGAAAATCAAAATATGGAATAATTGGTGCTTTACGTGCTAGTA
>scaffold1624|size65137.2.9315	5786	5807	741810-1
TACTCAACTGACACGTGTCATTCAGGTAATGTTTCAAGGGGATTAGGTGTAGCCTACCGTTT
>scaffold4307|size17839.2.13394	7591	7612	741929-1
TTCTATGCGGTCTGAGAATGGAAGTTCACCAAACCGTGAAGCCTTTCTTCTCTCAGCAATTA
>scaffold459|size153794.18.51301	27975	27996	741993-1
TTTCGGTCAATCAACTTTTGGTCTTCGCGCTTTTGCAGTTTTGCACGTAGGCAAGAGTGTTG
>scaffold3317|size28369.2.19545	9291	9312	742064-1
GTTTATATGAGAACACATTTTAAGGCCGAAGATATCGTCAAAGTCAGTGAAAAATGGTGCTG
>743277-1	TGCGTTTTCGTTGACAAAGTGT
>743373-1	TGCGTTTTCGTTGACAAAGTGT
>scaffold2610|size39193.4.5506	2732	2753	743601-1
TGAAAATGTTTGCCAACCTGTAGCGTTCGGTGCAAATACAGCATGTGATCAATTTCTCGATC
>scaffold2565|size39912.5.9105	5894	5915	744197-1
TCGAGATCGAGGCTTCCTGCTTCAGCTAGTGGTATATTGCCAGGTGGTGATACGAAATAATT
>744249-1	TTGTCCATTGTCCGTGCAGCAT
>744760-1	TTGTCCATTGTCCGTGCAGCAT
>scaffold810|size108268.2.9798	4075	4096	744796-1
TAACGATTAGATACATATCTCATATCGATCTCCTAATTTTCGGATATCTTCATTCTGTGATT
>scaffold86|size307234.2.87814	20672	20693	744908-1
CATTGAAATCGGTTTCAGGAAGTGAAAGACCAAAAGGTTGCTCGCAGGAGATCATCCGCTTC
>scaffold8094|size3281.0.1459	495	516	745150-1
GACGAACGAACGGACGGACGGATGAATCGTTGAAGTCTGAAAGCAGCCAATCTGTATTGCTT
>scaffold15419|size1336.noN.1336	375	396	745346-1
CGACTGGAATGCAAAAGTAGGAAGTCAAGAAACACCTGGAGTAACAGGCAAATTTGGCCTTG
>scaffold5145|size11728.1.4747	3544	3565	745769-1
TTCGTAATGGTTGCGTTTTTATTGCTCCTGGCTTGGGTCGCTCTACTTATCGGATACGCTTT
>745848-1	TTTAAAAATCGAACCACTTCGG
>scaffold638|size127304.3.90160	57400	57421	745993-1
TAGTGAGGCCATATAAATTCAGATTAGCGTGGTGCTCAGACAGGATTTCTAGCACTGCTTGC
>scaffold5887|size8229.noN.8229	5476	5497	747124-1
CCGTAATACTTCATGATAATAAATTGTACAACATTCATATTGGCTTAGTAGTCTTTGAGATC
>scaffold6686|size5563.2.1035	296	317	747309-1
AATAAGTCTCTCCATGACCTTGGAAGCTGTGGGAGTGATACTGATGGGCCGGAAATCGGATA
>scaffold720|size117963.20.2983	939	960	747367-1
CAAGTTACGTCGGTAGCAAGGAAAGCCCTTCTTCAACTCGATTCAGCGATTTCTCATTATTC
>747449-1	TTCGAGATACATGCGATGCAGC
>747849-1	TTCGAGATACATGCGATGCAGC
>scaffold531|size140842.3.15635	9618	9639	748037-1
TTCACACGAAGATCTACATGCCTGCTGAGGAATATATTAAGAGCATGATCGAGCATTCGCTG
>scaffold44|size387784.21.63690	27282	27303	748113-1
TTGCACAAAAATAATCAATTAGAAAAAACCTTACAAACTTTCATGGTTAATAGTATATGATC
>scaffold2385|size43685.4.17177	3139	3160	748406-1
GTGTAGTCCGACCACATGGCAAGAAGGAGAACTCGATTAACCTGCGGCCAGTGGAGGATATG
>scaffold2851|size35355.2.9113	8259	8280	749327-1
GGATTCAGCTGTTCGATTAAGGAGTGGACCCTCCCCACATAAGAACACTGCAGCAGCCGCTG
>scaffold1070|size89564.5.31121	8575	8596	749395-1
TTGCACACATTTCTATTGCAAAAATTTGCTAGGAAATAAAAACATTGGATGAGAACGCAATA
>749608-1	TAATACTCGGGTGAATTTCTCA
>scaffold8|size554544.0.50487	6922	6943	749846-1
AGCGAGCGGTCTGCTAAATATAAGCCATAAAGAAGGCGAGGGCAAGCAAAGTTCCGGTAATG
>scaffold27102|size1037.noN.1037	358	379	750093-1
GGATGAACGCTAGCGACAGGCTTAACACATGCAAGTCGAGGGGCAGCGCGAGGGTAGCAATA
>scaffold544|size139470.2.34606	17515	17536	750241-1
TAGCGATATCAGCCAGCGCTGCAAGCACGCGCTATTGAACTTTCCATCTGAATAGTGGGATG
>scaffold486|size148884.2.19617	7044	7065	750797-1
CAAACTGGCGTTGTACGAATCAGGCAGATTATGTAGTCCGCAGTTTTTGTGTTACAGTAGTC
>751005-1	TCACGCTATGACTGAAAGGGAC
>scaffold1251|size79998.6.10037	6814	6835	751038-1
CTTTTTACCCATCCATTGTTTCAAGCTGGTCATTTTCCAACAATTATCAAATCCCTGCAATC
>scaffold727|size117233.5.10041	5186	5207	751772-1
GAGAAATTGGGCCAACCTGGAGAATACGTGTGTTTTCCCCTTGCTGTAGACGTGTGACATTC
>scaffold3670|size24114.3.4594	3155	3176	751828-1
AGACGGAAAGGAAGCCCTTTATCAGTATAGTTGTCAATTCGATGAAGTAGGATATACTGATT
>scaffold584|size133873.13.10130	2076	2097	751833-1
CGGAAACCGAAGGCCGGCTGCTATGGGATTTGCTTTTCAAGGCACTAGCATGGGCCTGTGTT
>scaffold3422|size27042.0.2782	788	809	752393-1
CGGAGCTCTCCTTGAAGATCTTCAATTTGGCGTGTCATGCACGCTTTTTCTCTGAGCCACTC
>scaffold1990|size53524.11.3539	2005	2026	752441-1
AATTTGAGAAGTTTCCCGTTTCATACCGTACTTTTCTACTATTACGTTCTCCCACTTCAATC
>752706-1	ATCAGACCTATCCAGACGATGT
>scaffold2328|size45092.4.1027	499	520	753658-1
TTATTACGAAGGTAAGCGCGCCAGTGTGGCGACCGTACCTGTGAAGCGCGTCGTTTATGCTG
>scaffold1371|size74681.6.5199	219	240	753902-1
GGTCTAGCGCTTACGACTACGCGGCTTGAGTCTGCGCGAAGGCTAACATGACATCCATGCTC
>scaffold1330|size76327.0.74761	15390	15411	753983-1
TCGAGGTATTAGACGTCTCCACATTCGATCGGCGTTCATTGAAGTTCCTGTCTGCTCGAGAT
>scaffold1317|size76898.7.22210	17528	17549	754002-1
ATTGGTTGCATTATTCGAGATCATAAGGGCTGGTTTTCCTCTTCTTGCCACAAAACGGCATA
>754104-1	ATATAATATGGCTCAGTGGTAG
>scaffold1582|size66370.16.9422	7159	7180	754370-1
GCTCGCTTGATCTTGACTTTCAGTACGAGTACAGACCGCGAAAGCGTGGCCTATCGATCCTT
>754508-1	CTTTTAATCCAGATAGTTTCTG
>scaffold9946|size2039.noN.2039	855	876	754580-1
TTTTTAAAACCAGTTTGTGTATCAGGAAGTTCTTGGTTCACATTTTGCTAAAGCCTAGCTTG
>754585-1	TGAAGGATTTTGAGCATTACCT
>scaffold2824|size35851.0.10713	9371	9392	754727-1
AGCCGACCGTCGATGGCTGGCCACGGACGAGCGACCGACCGACCGGCCGGCCAGATTTGATG
>scaffold77|size317850.0.4540	225	246	754783-1
AGTGGTAGCGTCCCCTCGAACTCCTTCTGCAGAAAGTCGATCGGCCGAATACTTGCAAACTC
>scaffold4082|size19803.1.12335	8094	8115	754888-1
TGGAATCGTGTGTTTTTGTTTTTGTACGAAAGAATCAATTGACTGACTGCAATAATTCATTC
>scaffold2844|size35497.3.24818	5413	5434	755070-1
TACGTGTCATCCGTTCGAGTTGAACGACTTTAGAGCTCAGGCCGAGTTCGAGCGACTCATTC
>scaffold1079|size88786.9.18536	5265	5286	755138-1
AGGCAAGAAGACCGCCGAGGCCAATGGGGGCCCGGATTGGACAGCTGAAGGAGCTTGCCTTG
>scaffold1063|size90179.7.20108	18843	18864	755293-1
CAAAACTATCTACCGTAACGCGCACTGCAGCGAAATAAGGGGAACGAAACACTCACCCGATT
>scaffold1160|size84188.1.15553	13559	13580	755371-1
ACGACAGGGCCAAATAAATAAAGAATCACCATGTTAAAAGAGTTCCTTTCATTCCATTTTTT
>scaffold277|size195068.8.11802	6785	6806	755517-1
ATAACTTTACCTGTTTCACGGATTGTCGCTGAAAATACAGTGTTTCTCCTGAAGACCGCGTG
>scaffold1554|size67513.3.12929	6999	7020	755707-1
CTCATCACCAACATCGCGGGAAATACGGGAGCAGAGCATCGATCGGGTAGCAGCTACACCTG
>755855-1	TGTAGCGGTATGTAGGGACAAC
>scaffold6458|size6226.2.1995	831	852	755862-1
ACAGTCGGATAAGTTTCGCCAAGAATGATATCGGAGCAAAGAGAAACAGCGACTCTTCATTG
>scaffold779|size111550.0.21929	14049	14070	755900-1
TTTCAATTTCCTGAATCTCTATAATGACTTATTTTTGGTCGGTCTTTTTTTGCATTGGCATA
>scaffold5227|size11316.2.2038	1368	1389	756236-1
TCTACTTGAGAGACTTTGTGGTATTTCATTGCATGTCTATGACTCTGCCATCACTTATAATG
>scaffold25|size437140.12.53450	41608	41629	756407-1
ACTTGATAGGTTCCCCGGCTATACGATTGCTTGTAGTAGCCGGCCGTGTGTTCAAATCAATG
>scaffold451|size155573.1.45803	4481	4502	756861-1
TGGTCACTGAATAAAGAGAGAAATTTATTATTGACCTCACCACGAAGACAGAAGAAAAGATG
>scaffold3238|size29419.1.19588	8657	8678	757053-1
TACGAATGGTGGTCCTTTAGGAGTCCTTTCCTTTTTGCCATGTCTTAGGTGTACGAGCACTA
>scaffold1079|size88786.8.20088	11314	11335	757698-1
GCACCACTCGCGGGCAAGCTTGGCTCTGTGGGCTGGAGTAGCGTCCTGCTGGAAGGACTATG
>scaffold2725|size37332.0.13672	11235	11256	757917-1
AGTGCTTTATAAAAGACGTCTGAAAATGCGTGCGTGCATTTCTGCTAACTAGGGTGGTTCTT
>758065-1	CTTTTCCACCAAACAAAATAGC
>scaffold185|size235200.17.10024	2508	2529	758333-1
AGAAACCTTGACAACCTGCAGTGTTGGAGCCTCGTTAGCTCAGTTGGTAGAGCGTTAGACTT
>scaffold39|size406749.13.53947	49624	49645	758432-1
CACAGCAATTTAGTAGAGGTGGTTGCGGATGCGTGTCGGTATGGCGTGCCTGATTTTCTGTG
>scaffold867|size103484.11.14114	8958	8979	759055-1
CAAAGATCGGTCCGTTGTATCCTCAAACGAGTTTCACCGGCACTGTAGAGGCTGCATTGATC
>scaffold5139|size11750.noN.11750	9249	9270	759185-1
TCGTGAAATTGTCGTAGAGCTGGACCCTGGTTGCCAGGGCTTCAACGATACTTCGATGAATC
>scaffold793|size109979.1.17413	10139	10160	759386-1
ACTATAGGAGCGATATATTTGTCTCGCCTAAGATGGTGTGTAGACTTAGGTAGACGTGGCTG
>scaffold1058|size90695.2.15934	389	410	759411-1
CGGCGTTTCCAAAACGGTAATGAAAGCTTGGAGGACGAAGAACATGGGAGTCGGCCTCAGTT
>scaffold1256|size79694.0.67005	44862	44883	759425-1
AGAATGCCATACATAGCGCTTCCCAAGTTCTTACAGAATGGCTTTACGCTTCATATTGGAAA
>759812-1	AACATTTACAGTCTCCCAGTCC
>scaffold3319|size28346.1.17309	5559	5580	760470-1
ATCCAAGACGATTTCTGCGATCGATGCAATTGGTCAAGAAGAGTGTAGATTGGCATAGTCTC
>scaffold2834|size35651.2.8361	2206	2227	760761-1
CAACATGACCTCCGATCTGCCACAAGCTCCTTTCTCTCGCTCAGCATGATTTCTTGCCATTG
>scaffold1718|size62210.10.18340	11534	11555	761152-1
ACGTATTGACCGCACTGTTCTACGATAAATTTTGTTTCATTGCAAAGACCTCTGGATACATC
>scaffold1460|size70858.12.8781	6892	6913	761344-1
CGCAGTGCGGTATATATGGCAAAAGATCGTTGGTTATGGACGGGCACTCATCTCTAGTATTC
>scaffold736|size116300.1.53309	27908	27929	761486-1
CTAGTGGTAAATTCTCTACCGACGATTTTCTCTTCAGCTCAAAGTTCATTCTAAATACACTG
>scaffold751|size114674.4.28197	3421	3442	761537-1
AGAAGCAGAGATGAGCCCGCTTCCCTGTGCGCGCGGGCTCACTTTGCCAAACCAACAGCATA
>scaffold163|size247635.16.47944	9624	9645	762810-1
CGGAGGATGTACGAGTCACTTGTTCATGAAATAATCGATCAAAGCCATCATACATTACAATA
>scaffold3957|size21158.0.3025	1421	1442	763065-1
TGAGAAAAATGAAAGAAAAGATCTGCTAATACTTCATAGTAGATGGCGCCAGTTTCCATTTT
>scaffold817|size107803.4.34892	33840	33861	763393-1
CCCTTTGGCGATGAGGCTCCAACGAGAACCAGTGCTTATCGCTGGTATGGTGAAACCCGATG
>763452-1	TGTCGTAGTTCACTCCGAGACA
>scaffold5738|size8894.0.8139	5149	5170	763557-1
CGCCGCCTGTACTCCTACCAAACTTGAATTCTCTAGGTCTATGGGAACCGGAGTTATGGATT
>scaffold378|size170523.3.2614	1146	1167	763754-1
GTGCCCTTCCGACGTGCAAAAAAGGAATGTCAGCACATTCTCTACTGCAACGGGTCAAAATA
>scaffold1566|size66961.6.4482	1373	1394	764023-1
CTAGAGGTTTACGCGGTTTCAGCGTGTGTAGATATACTAGTCTTCCTCGAAATCCAGTCATT
>764346-1	TTCATTCATCACCCTCCAGACG
>scaffold3857|size22235.2.1384	238	259	764441-1
GTGAGCAATTTCAAACAGATAGTCCCAATTTTTTTTTGTGCTGCGATCATGCATCCTGGTTC
>scaffold1433|size72146.4.30491	21438	21459	764682-1
ATGATGTACGCTGCAGGAACCTATACGTTGCTATAAAGACTAGGTGTTCGAATGCAATCATG
>scaffold290|size191028.9.64856	15169	15190	764912-1
ACATAATAATACATTCACGGGGTTTATACTTAATCTGTGGGCGGTCCTCAGATACCGTATTG
>scaffold144|size262118.4.49265	47393	47414	765419-1
ATTAAAGAAGTCGGCAATGTTATGGTTATTAGTTCAGCTAGTTCTCGTTTAAGGTCTCGCTC
>scaffold1625|size65132.0.13943	9517	9538	766403-1
TCCAATGGTTTTTGTCGATTCACCACTGAGACTTCAGTGGCATTCCACAGCTCAACGTGATA
>scaffold1648|size64210.9.7431	5994	6015	766661-1
TCTGCTATCGCACTGCTATGTACGTATTAGGTTGTGAGGGAAGTTCTTGCCTTCACAGCATG
>scaffold802|size109258.0.35745	28139	28160	766877-1
GAAATGAAGCCGTCAAAGCATTTCCTCTCGTACAGTACACAGTACACTTCGTAGGAGAGCTA
>scaffold27102|size1037.noN.1037	508	529	766884-1
CCCATATGCCTCGAGGACGCATGTCCTTGAGGTGAAAGATCCGTCGGTCCGGGATGGGCATG
>scaffold3301|size28577.4.1711	301	322	767107-1
TCATAGAGAGTATCAAGCAAGTTAGTACATGCAGAAGCCCCGGGTGGGAAGCCGTGCTGCTC
>767109-1	TCAGCCGGGACGAGGTGGAACT
>scaffold9823|size2077.noN.2077	794	815	767621-1
CTGCGGGGACCATCCCGCAAGGCTAAACACTCCCGGAAGACCGATAGTGGACCAGTACCGTG
>scaffold1443|size71733.2.24493	20441	20462	767816-1
GACATGACCGTTTTCTAGGCGACGAGTTGGTCAAATATCACCATCTGCTAGTTATGAAAGTA
>767818-1	GTAGATACGTGATGTTCGACCG
>scaffold421|size160846.5.10718	2997	3018	768245-1
TAGTTACTCTTATTTATAAATGAATGGAGCCGTATCATCTTTCCAGCTCTCGATCGATATTC
>scaffold87|size306865.11.11232	5495	5516	768340-1
AACAAGGTCCCGCCCAATTCGCGTACTTTCCACTGGGCACGTATCGGCGCTGCATTACAATC
>scaffold1435|size71992.3.3155	595	616	768341-1
AGCTCTTACCTGCAACAGATCCTGCAGAGAATCACTCCAATCGGAGGTGGTAGGAGTGAGTT
>scaffold623|size128520.3.32654	2980	3001	768432-1
ACTAAGTGATTGTTTCGTTTCGGTTAATGCCTAATAGATATCTTCTTCTGGTTCAGCTGGTT
>768808-1	GTTCGGCATCGTCAAACGTTGG
>scaffold676|size124130.0.47898	21025	21046	769132-1
AGATCGCATACGGCGTGACGTGGTTTTATCAGCTCGGCCACATGCAGATGTAATTAAGCCTA
>scaffold751|size114674.4.28197	13718	13739	769297-1
ACGTTGATAGGGTCGCACGTGAGTCGTGAAAAGATCAGGGAAGTCGTACACGTCATTCGATT
>scaffold1806|size59309.8.13570	7909	7930	769568-1
TCTCAGGCAAGACGAATATAGCGCCCCGGTTCTCCCTTCCGAAATACAACATGCCCCACGTC
>scaffold3617|size24712.1.5124	2289	2310	770313-1
GCTTTTTCAACGTCAGAGATGATTACGTACTTGGGGGTCCTAAAGCGCAGCAACATGGCATA
>scaffold7280|size4378.0.4031	3296	3317	770966-1
GCCAAATTCAAAAGCGGTCTTGTTTAGGCGTATTTGTGAATTTTTATTGGTCGGCTTCATTT
>scaffold4699|size14556.1.11754	4628	4649	771224-1
CATTGAGAAATCGTGCATTATCGTTGTCTGCAAAACGATTGCTCCCGGTGAGGCTCGAACTC
>scaffold703|size120815.9.50290	28431	28452	771859-1
CGTTAGACGAGTGTCGAGGCAATACAGATCGTGAATATTCGTTCTAGGACCCACACACAATC
>scaffold76|size320734.22.78460	22136	22157	772001-1
TTAAGTTGCACGGCTAGTGACGATCACTGTCTTAGGAAGTGCCGTCTTATAATCGATGATTA
>scaffold730|size116809.0.18300	11384	11405	772306-1
GTGCTGTTTCAACTCCTTGATTAACACCGTCAAGTGACCCTCAGCCACTTTCATTGACACTT
>scaffold4989|size12708.1.6774	611	632	772398-1
TCCTCAACGCTTCAGTGTCCAGGGACACTGCTCGATTCCTGACCAGTTCTACCTTCTGCATA
>scaffold2725|size37332.2.17070	1569	1590	772658-1
CTGTAATGTCATTTCGAGACCTCAGTGGGCAGCGCCGCGTGCAAAGTGGACGGGGTGACCTT
>scaffold1782|size60076.2.16301	13829	13850	772689-1
CAGTCGGTAAACCAGTGAGAGGAACAGAAAAAACGAAGTAGCATAAACAAGAGGTAGTGATT
>scaffold372|size171833.0.61647	39496	39517	772754-1
CTCCAAACAAATTTTACGTTACAGTCAATTTCAAAAAGAGAAGAGAAAGAAAAAATTGGATG
>scaffold69|size329717.6.30795	26753	26774	772766-1
GCAGACCCTTCCCTCCTCGGCTCCCTCTCTTGCGAGCCCGGAGGGAACAATGCCTTCGAGTA
>scaffold3014|size32538.0.24076	4729	4750	773334-1
GTTTTCAAATTTCCGGTTTCAATTGAGATTGAAAATTTTGGTGCATCGGTGACTTAGCATTT
>scaffold841|size105394.0.31483	4755	4776	773590-1
TCTAAGCCTGATGTTTTCCGTATTCTGTAGTTTTTAGTGTTTAAGGAGTCAATCATGGTTTC
>scaffold2084|size50967.5.17188	14926	14947	773969-1
TTTTGAAAGATTTTCCTGCTTCAGTGTTCATTAGAAATGAAAATTACAAGCTGTCGTAACTC
>773983-1	CTCACATACGGCTTCATCGACT
>scaffold692|size122031.4.31059	7354	7375	774216-1
TCAAGAGATAAATTAGTACTCCAAAGGAACTTGGCTGAAGTATTGTTGACACCTCTCTAGTG
>774350-1	GTGAGAAGTGAACTTTCAAGCA
>scaffold9823|size2077.noN.2077	497	518	774509-1
CCAGGGTGAAGGCGCCGTAACAGGCGCTGGAGGCCCGAACCAGTTTCCGTTGAAAAGGGCTT
>scaffold1519|size68503.6.3189	1568	1589	776283-1
AAATTCCCATCGAATGCACTTATTGATCATCCATTCGTGATTGACCATTTTTAGCGGTATTC
>scaffold27|size433601.6.22970	4977	4998	776599-1
TCCCAAGGTTGTACGACCTTGTGTATTTTAAATATTGACAGCCCTCCCAGGGATTTGTGCTA
>scaffold1455|size71113.1.22669	8603	8624	776705-1
ACCCAACTGACTTGTTATTTTACGACATAATTCTATTCCAATGTAAAAGAAGGATTTTGGTA
>scaffold933|size98145.10.17464	4985	5006	777214-1
TAAATCGGTAAAATAAAATAGCACGGTCCCCGGAAAGGACAAGTATGGGTTCGAGTCCCGTC
>scaffold996|size94121.11.15943	15013	15034	777339-1
GACTATACCCTGAGAATGCATAATAGATTAGTAAAAGCTTGGTGTGTTCTACGAAATGCATT
>scaffold1446|size71625.14.11160	7254	7275	777410-1
ACTCATTGACCTCAAAATGCCGATTCAGTACATTCACAAGATCTTCCGCGCATAAAGGCATC
>scaffold8204|size3160.1.2371	1368	1389	777459-1
CCTATATAAGCTATGGCATATAAGCCATTAAGAGGGCGAGGGCAAGCGGGGCCTCGGTAGTC
>scaffold15|size507353.2.60439	28453	28474	777926-1
TGCGTACAACGTTTTGTAATGTGCGACAAATTCGAATCGGGTTTTCTGACGTGCTCGCGGTG
>scaffold5149|size11691.noN.11691	6044	6065	777955-1
GACTATCACTTAGCGATCTGTATCCTGCTCACCATTCTCGGCTATATTCCTGGCATTATATA
>scaffold3445|size26678.6.2898	773	794	778115-1
TCCCTCATTGCTTTTCGGTTTCACCTCCCCACTAAAGGAACGAAAATGCGTGGGAAATGTTT
>scaffold295|size190032.5.76631	64435	64456	778300-1
AATAGCTGAGAAAATTTATAGATATCGTCGACATCTCTAATGTAGATCTGGCGGCTCGTAAT
>scaffold915|size99357.1.27019	21201	21222	778565-1
AGAATACTTTAGCGTTTAACGCAGTACACTCTGGTAGGATATCAGAGCAAAACACGCGGATG
>778612-1	TGAACAGAGAAAGACTGAGTTG
>scaffold7196|size4529.noN.4529	1666	1687	778736-1
CCCGAGTAGCGCGGAACTCGTGGAATTCCGCGTGAATCTGCCCTGACCGTGGGGTAAGCCTG
>778797-1	CTGAATACTACAGCGTGACCGA
>scaffold3577|size25088.2.9103	2823	2844	779163-1
AGGGTCGTTGGCCTTTGCTTGTCACTATTCTGTAAAATGGCTGGTTCAAGAACGGCCAGTTC
>779882-1	TTCATGGAATGTACAGAAGAGG
>779965-1	TTCATGGAATGTACAGAAGAGG
>scaffold2357|size44478.3.18970	13086	13107	780023-1
TCGTGGCATGCTAAACTGTGTTGGGTTCAGGTATGCTAACGTGCCACACACCGCTCTCATTG
>scaffold3314|size28390.2.20281	14675	14696	780396-1
CTAAAGATATATAAGAAGACAACTCAACAGAATCTCATGCGTGAACTTATGGCATTGCGATG
>scaffold43|size388747.0.12633	3752	3773	780734-1
CTTATCACTGCACGTGATAAGAACAAGCGGATAAGAAGGGGGAATCGCTTTCATCAATGCTA
>781313-1	CTACTAGATGTGTATGAGCAGC
>scaffold5112|size11884.3.4480	749	770	781661-1
CCTCGATTATATGATGTATACGGCTTCATTCGATGAGTACTATGAAAGGAAAATGTAGAGTT
>scaffold421|size160846.7.27939	23103	23124	781712-1
CGGATCCTGAAAAATGATCAAGTCTTGGGCAACCCTAACAGAGGGCCTCATACTAGAGGATG
>scaffold1973|size54317.4.8581	1052	1073	781742-1
CGCAAGTGTGCGCGCGTACAACCCTCGAGGCATTTTGGATACAGGTCACCGATCCCAAAATG
>782919-1	ATGAATCGTAGGGAAGAACGCC
>scaffold409|size164321.25.6004	2328	2349	783510-1
GTTGAATGCGGTCGGCGTTTTTTGGAGTAAGTGTTTCGGAGAGTAAGGACGATGAGGTGGTT
>scaffold38|size407531.38.30171	16093	16114	784224-1
CGCATGTACACCAGCGGTTTCATGTTCGACTATTAAGCTTTCACCAAAATGCCTTCATAATT
>scaffold951|size97270.5.8506	7476	7497	784239-1
TATTGAAAAATTTCGATGCCACTTGTTCGACATAAAACAGGTAAGAGCGGGCTGGGTGATTT
>scaffold2480|size41548.4.19312	4894	4915	784680-1
AAATGTTTAGGTGCGGGAAAAGTGGACAAAGGTCGCCGCACATCATTCTGAAGCCGCGCATA
>784998-1	TAGAAATGTTTGTCTGTCCGGT
>scaffold945|size97689.7.4678	1961	1982	785067-1
ACAAACCCGTCTCAAATACGACTCATGGGAAAAGAATCATGGGCAAGGACACGAAATAGATT
>785169-1	ATTGATGCCCAGATTCCACTTG
>785257-1	ATTGATGCCCAGATTCCACTTG
>scaffold163|size247635.0.55570	54606	54627	785287-1
CATACATTATTAAGGTTACTTCCGTATTCTAAGGGGAGTGGACGAATGTGGTATCGAGTCTG
>scaffold1837|size58324.13.5527	1036	1057	785369-1
CCGGTCCTCAATTGGACAACCTTGATTGGAAGCTGGTCATGTAGGGTAATCCAAAGCTGATG
>scaffold5753|size8815.1.1695	937	958	785722-1
GGAGACCAAGCCTGAGCAGGTTGTTGTCGACCAGATCGTCCGCCTGATGGAAGTCGAGCGTG
>scaffold82|size309909.10.7400	3519	3540	786700-1
CGCGCACCAATCTTGCGATACGCGGCGGGTGCGGCGTGCGCGGCGCCGTCTTCGGGGAGATG
>scaffold2848|size35441.4.10671	2690	2711	787186-1
AAGGCACGATGAGTTACTACGTGTCCAGATGTCTGAGGAGTGACCATGGATCAGTATCACTT
>scaffold63|size335846.2.25615	7128	7149	787978-1
GAAAAAATTAAAATAGAAATGAAAGACTTTCACGGGAGGATAGAATAGATTGGTAGGGCATT
>scaffold107|size293223.7.33502	2156	2177	788178-1
GAGTGAAGAGAAACTATCTCAGCAGGTTCCTTCAGATGGAGCTTGTCCTCCATAGAAGCATT
>scaffold12408|size1556.noN.1556	490	511	788351-1
GTGAGTGTGTCGTAGTGTTGTTCTGCGAGTACTTGTGTTGGTGCGATAAGAGCGGCTTGGTA
>scaffold369|size172680.17.26282	1975	1996	788618-1
TAGGGCGAGAGAATCCGTCGTATTCGCAAAAAAGCACCTCAGCAACAGTGAAAGTAGAGGTT
>scaffold2021|size52687.3.5720	1153	1174	788887-1
AATCTTTTCCACCTCACCCACGTCCCTTGCCTTCTTCTGAGTTCAGTTACCTGGGATCATTC
>scaffold274|size196974.15.867	227	248	788890-1
GGCTCCTTGATGCCTGTTGAACTGATCCTCCATTTTGGTGTCACGACGTCCTGTGCTGTCTT
>scaffold2283|size46153.0.8099	6779	6800	790152-1
GCGGCTACATAGAAGTTGGCCGATGGTGCTTCGTGTGTGGTCCGGAGTCGGAGGGTTATCTG
>scaffold1332|size76212.6.14941	4663	4684	790201-1
TGAGAAAGTCTGACCATCTCGTTGGCGGCCTTCCTGGAGTTCGTTTGACGTCCCGAGGGATC
>scaffold213|size217006.17.2306	550	571	790300-1
CCTGGAACGATATCGGTCTAAGCCAACTAAGCTTCCGTCCTTCAAGGCTAGGTTAGTTGATT
>791154-1	TTCCAAACTCGTCTGGGAGGAT
>scaffold2110|size50347.5.6744	2043	2064	791235-1
ATTTCCAGATATTTTTTGTTACACTCTTGTGATATAAGGCCGACCTTACATAAAATTTTCTC
>scaffold531|size140842.3.15635	10671	10692	791393-1
TGATGAGGATGGAAAGAACCCCGAACACCGTTGTGCGTGGGCGCCGCATTCGTGAGTCCCTG
>scaffold478|size149948.10.5586	3808	3829	791437-1
ATCGTAGACGTGGAAGATTAATCAGGTCAGACCGATGTATAATAGGTGGGGTGTGCGTAGTC
>scaffold7069|size4747.1.819	210	231	791624-1
TAATGAAAGCTGTTTTGATAAGGCCGGATGAAACTGTAACGATACGAACATACTCCGGCATA
>scaffold1955|size54758.3.1933	902	923	791750-1
TCTGTGAGTTGTGTTATCAACTCGCCTGCACGAATCATGGATAATTCTTTTTCACTCGCATC
>scaffold2711|size37629.7.11336	9904	9925	791898-1
CTCTGAATCAATGTCTTCCATATCATTTATGAGGTCTTTTTTATTACCTCTGGTTTTTGCTT
>scaffold4300|size17898.noN.17898	15523	15544	792217-1
AAGTGATGACTCCTGAGGCTGCAAAGCATCCTGAGAGTTAGTGATGCCTTTGTGGCTTCTTG
>scaffold141|size264763.18.12948	10427	10448	792912-1
CAGTGCGCTGCATCTCTAACAGCTAGAGTTAGACAGCAGACATTCTCTAGTGCTCGATAGTG
>scaffold2135|size49703.3.9488	8596	8617	794177-1
CTGCAATTATTGAAAGAACCATACCAGTCAACAGAACTGAGATAATCGTTGACAGCCGCATA
>794715-1	TAGTCAGCTTGTTTGAAATTGT
>scaffold1747|size61182.2.11152	10533	10554	794841-1
TTTTTCGTGAAAACTTATGAAGTTGCGATGATATGGCAGTAGTTATTTGTGGAGATCCAGTT
>scaffold853|size104742.12.25699	20737	20758	795053-1
ACCGCGTCACTCCTTGATGGGGTTCTCAGCAGTTCATCACCTAGAGGGGTTGAAGTGCGCTG
>scaffold340|size178067.4.15156	304	325	795187-1
ATCAAAATCATAACGTCTCCGGTATCTACGATGTAGCTTTGACCGTTCAGTATGCTTCATTC
>scaffold5559|size9676.2.8054	2214	2235	795359-1
TTGGTTCATATTCGAGTGGCATCGAAGTTGCACATATTAAAAAGTAATAAACGAAGTAGATT
>scaffold2479|size41559.2.10463	1088	1109	795482-1
GTTTTCGGCGTATTTTCACATCTCGTACTTGTGACGGGTGGAGGCCAGAAATCAACTGTATT
>scaffold278|size194524.4.75586	22252	22273	795839-1
GCAGTACTAGCAGCTGTTTTCAATGGAATGAGGGTGGTGTTCGTGCCTTATTCGTTGATGAA
>scaffold595|size132665.16.3982	3001	3022	796045-1
CGCGGCGGGCCAGCCCCGAACCTCGTTGATTTCAAAGTGATCCTCGACCTGTAGACGTGATG
>scaffold862|size103753.9.48569	12883	12904	796059-1
CTTCACGACCTTGCTCTAACGAACTTTCTTCTCCGCTCACGCCACACAAGGTGCATAGCTTC
>scaffold636|size127573.4.40377	29911	29932	796103-1
ATACTTATATAACAACTGGTAATAACTGGTACCAATGTACTTCTTCCCGATGTGACCTGATT
>796134-1	ATTTGAAACTCATTATACGCGC
>scaffold2335|size44923.3.15944	3648	3669	796539-1
GTCGAGAGTTCAAAGTACGTGTCTGGCAGACTACGTCCTATTTAGGGTAATCGTTTTTAGTT
>scaffold2861|size35155.6.13955	12915	12936	796657-1
CTAACGGAAGTTTATTCGATCCTTCTCACTACATTGACATTTTGCGTAGCCATGCCAGCATA
>scaffold899|size100647.8.11228	3285	3306	797072-1
AGTTGTCTGGCATAAGGAGTGCTCCTGAATGGTCGCGGCAGTAGCGAGACCATGGGTCAATA
>scaffold322|size182876.15.43137	30937	30958	797097-1
ATACGGATCACTAGATAATGTAACGCTGCTAGATACATCTCTTTGCGGTACAGGCCATCATG
>scaffold1031|size92162.7.7649	2071	2092	797371-1
ATCCGAGCGGTGGTTGAGATGCTCTTGCAACGACTCAATTTCCTTCTTAAAGATTCGCTGTA
>scaffold595|size132665.16.3982	2356	2377	797433-1
TTGCACGTAAAGAACCACAAGCATCCTTATCGAGACAATTTCTCGGCGAACCTGCCTGAATA
>scaffold631|size128178.0.12455	5869	5890	797486-1
AGATACGGTAGACGGTATCTGGTCCTTCACTCTCGACACCTCTGTCGTCAGCTATGCTCTTG
>797579-1	TGGAGGAGAAGAACTGAATCCC
>797598-1	TGGAGGAGAAGAACTGAATCCC
>scaffold2708|size37642.6.6738	4172	4193	798265-1
TCATGTGAGACGGGAAAGTTCTTTATTCTTCGTCAGCATTCTCTGCATACGCGCACGAAGTA
>scaffold4695|size14592.1.12746	11862	11883	798322-1
TTCGACTTTCGTTGAAGTTTCGGCCAGTATCTTGTTCCCCTCTTCGAGTCGTCGTATCGATT
>scaffold157|size252121.0.69391	1592	1613	798878-1
CCGTCCGTTTCGTTCTTCGTTCGCTGGACAACAACCGTCGGATAAAGTTTTCTTCTCCAGTG
>scaffold3701|size23721.3.20118	13869	13890	798984-1
GTTCGCAAGTTTAGGATATGACTAACGATGATGGTAGGTGGCACTTCAATTTTAGTCAGCTA
>799011-1	CTAGTGTTGGATTCTGATGAGG
>scaffold1375|size74417.5.28174	4551	4572	799643-1
CTTTGATGGTTCCCGTTATAGGATCTCCAAAAGAAGAGTTGAATCGGCTTATGACCTATTTG
>scaffold599|size131818.10.4396	1312	1333	799681-1
TACTTGTGTTGCGACCGCTAAGTTGATTTGCTATTTTTCAGGGTGCTAGAGATATTGGCATA
>scaffold1106|size87276.3.18278	4746	4767	800111-1
GCTCGTATTCCAACAATCTACGTTGCATGCTACGTTATGTCGGTGGTCGGTCTGATGAGATC
>800328-1	TCAATGTGAGAGTAAATGTGAT
>scaffold923|size99032.1.37684	22703	22724	800526-1
GTTCCACTACGCTACACCGCTGACTCCTGACCGGCTAACCAGGGCATGATACGAGCTCTTTG
>scaffold427|size159813.3.5324	3252	3273	801015-1
TGGAGCGAATTCATACATTTCGTCCGTGTATCCATTCGATAGCGCATCGCGGTTGGTCAATG
>scaffold796|size109709.0.2274	1271	1292	801140-1
TATCGTTGTTTTTTCGCCGGAATCGTTGACTTTGGTGTCAGTAATCCTTTTCCTTCGGCATA
>scaffold39|size406749.13.53947	16181	16202	801979-1
AAACTTATTGGCAATAGTCAACTTTCGAGGATAAATAGGCGAATCGATCAAATCAATCGATC
>scaffold52|size360119.33.16380	9761	9782	802420-1
ACTTCATTCTTCTGCTTTATCCCCAATATCAATCCCATCATAAAGAAATTGGAAATAGGGTA
>scaffold382|size170210.13.13788	518	539	802466-1
GAGTCTAGGATTTCCGGTTATGGTAATTCCATAACCATCGGGTAACCTCTATCTCAATACTC
>802777-1	TCATTCTGATGATTTAAGTCCA
>scaffold393|size168142.1.25306	1986	2007	802807-1
CCTTGCGCGTGACGGAGCCGTCTCATCGAGCCTCGCCATGAGTTGGGCACACATCAGACGTA
>scaffold957|size96491.12.41953	10761	10782	802991-1
ATTATCAAGCAAAAACGAGTTATAACAGGAACAGCTTTTGGCTTAACGGTTCAATGGTAATA
>803541-1	TATTGGACGACCGGCTCACCAG
>scaffold506|size145337.9.3908	520	541	803724-1
CGTATCGCGACGTTCGCGACCAAAAAATCTTATATCTCCAACTGTAGACGGGAATGGCGCTC
>scaffold757|size113837.23.32981	15064	15085	803772-1
CTCGACATTACAGATCCTACCTCTTAAATTTGCGTCGCCCTCGTTTTCACTATATGTGCATA
>scaffold190|size231544.4.25069	9084	9105	804053-1
GGAGTAGAGGATGATTTCGCTCTTGCAGGATTGCATGGCTAGCAACTCGGTGGTCATTGTTG
>scaffold219|size214654.13.46377	35255	35276	804117-1
GCAGTGTACAGCGAGCTCGATTGTGGGACGGAGACGCCGTCGACTGTGCTCCTCGAGAAGTC
>scaffold4633|size15108.0.11143	1280	1301	804971-1
GCAAGGGTGCTGGAGGGCGCTGCCGCTGTATAAAAACGAAGGATAGCGCTCTATGGGCAGTA
>scaffold6051|size7579.0.3581	2018	2039	804993-1
TTTTCCATGGTCTTGCCGGTTTCTTATGCTAATAATAAGGCGAAAATATATCCTCTTTGTTT
>scaffold843|size105245.7.16697	5382	5403	805003-1
CCGTCATCTATACGACTAGGGGGTTCACTGTATCACACTTTCACGCGACGTTGAAATTTCTC
>scaffold6703|size5522.noN.5522	1022	1043	805039-1
GATCTCTAATTTTCCGGTTTCATCGACGATATAACTCAAAAAACTGATATCCATCGAAAGTG
>scaffold202|size227116.8.64490	11381	11402	805197-1
TTATCTCGGTCAATTCCCATAGTTCTAGCTAGTAGATGTTGCTGTTCAGAATAAATGTGATA
>scaffold1380|size74277.6.3159	1269	1290	805533-1
TACTGCAATTGCTTATCGTTGTGTAGTTATCCGTTGTAAGATTTTATTGCTATTTAGCGATT
>scaffold1234|size80541.7.20914	15416	15437	805685-1
AAAAGGCATGAAACTATACACATGAGTATAAACGACACTCAACCTACGAATTGGGTACGATC
>scaffold17|size495895.9.51275	46850	46871	805848-1
TGTCACTACCTGTTATAGCGATTTTCACACGTTTCCGATAAATAAAATCCGTTGCCGCACTT
>scaffold1718|size62210.10.18340	8367	8388	806312-1
CTTCGTTAGCTGTGGGTTCATTATAGCGACGTGGGTCCAAATTCGAACCTTGAAATACCATT
>scaffold2980|size33039.3.6828	6165	6186	806798-1
CCTGAGATTTTTACCGTTTCGTAGTCTGGATTTATAGAATTCTATTCCGATTTTCGTTCGTT
>scaffold684|size123128.7.21429	20635	20656	806957-1
ACGAGGGGCGTGGTTGAAGAAAGGTTGGCGGCATCGTAGGATGTATCCGATGTGGTCTAGTG
>807093-1	TGGTTAGGATTTGCGGCTCTCA
>scaffold12915|size1505.noN.1505	423	444	807381-1
TTAGAAGTACCGATAATCCTCCTTAGCTCAGTCGGTAGAGCATTCGGCTGTTAACCGAAGTG
>807476-1	GTGTCGTTGGTTCGAGTCCGAC
>scaffold248|size204916.5.112511	46863	46884	807540-1
TCAAAGTCAAAATTTCAGTTTGTCGCCTTCCTATTCTGTATCGCACTGTTTGGCTTTGCCTA
>scaffold203|size225754.23.27586	6654	6675	807639-1
TTGCGTCGCGGCTCCTAATGCAGTCCTTTAAAGATCCCGCTGCACGAGACCGAGGATTACTT
>scaffold458|size154446.6.16457	13111	13132	807950-1
CTAAATACTAAAGGAAGAAAACAAGATGCTTCTGTGGTAAGGGATTGAACAAAGTGCGCATA
>scaffold669|size124464.3.34280	19011	19032	808127-1
TTTAACATGAAGGCTGTGCTTCCACGTGGAAGCATTGTGGCAGTATTCGCCACATTTTCATT
>scaffold2702|size37892.3.4782	3556	3577	808246-1
AGGTATCATTCATGGTTGAGTGTTCTGTGCTTCGGGTGTGCCAGCCCCGGCTCGTCGTCGTG
>scaffold17|size495895.9.51275	46846	46867	808366-1
ACTACCTGTTATAGCGATTTTCACACGTTTCCGATAAATAAAATCCGTTGCCGCACTTACTT
>scaffold4027|size20410.1.6886	3072	3093	808559-1
GCGTGGCTGGGATCGGCTACGTGGGCGCGATCGCGATGGAGGCCAAGCCGTGCGAACTGATG
>scaffold1559|size67366.3.57078	32352	32373	808867-1
CGCGTAGACTCCATTATGCACATTGATATTTCAGTGATGTGGCATTGGGTATCTCGCCAGTT
>scaffold941|size97892.2.10414	9305	9326	809197-1
GTCTACAAGGAGCTCACATATAACTGACGGCCACCTACAACAATTGGCGATCAGTGGACTTC
>809515-1	TTCAACGCGGACAACGAGGAGG
>809801-1	TTCAACGCGGACAACGAGGAGG
>809969-1	TTCAACGCGGACAACGAGGAGG
>scaffold20376|size1163.noN.1163	416	437	810157-1
GAATAAGGACCGGCTAATTCCGTGCCAGCAGCCGCGGTAATACGGAAGGTCCGGGCGTTATC
>810317-1	TCCGGATTTATTGGGTTTAAAG
>scaffold16|size502612.7.98497	11208	11229	810324-1
AATCAAGAAAAAAATCGGTTTCATCTTCTGTTTATAGGCCCACCAAGGATCAAAATGCGTTC
>scaffold3800|size22823.0.21921	7732	7753	810681-1
GTGCGGCATACGTTGCCGTTTCAAACCAGCTTTGTCTAGAAGGGAGCACATAGCTTGCGGTC
>scaffold654|size126179.11.24490	14645	14666	810762-1
TTCCTGGCTTAGTTAGGCAAAATCGACGTCCGTCACATGCGGTGACAGCAAATAAACCACTG
>scaffold3595|size24944.3.15457	7294	7315	810819-1
AACCTTTGCTCGCTTAGAAATATATACCCATCAAAAATCCAACTGTTAGACAATCAAAGATG
>scaffold760|size113601.2.10315	3464	3485	810950-1
GTACGTGTGAGTGCTGATAAGCTATGGCATATAAGCCATTGAGAAGACGAGGGCAAGCGGTT
>scaffold583|size133890.10.6259	2351	2372	811199-1
GGAGGGTGAACAACGATATATCTCAATTTATGAAGATATGGTGCGGAAAGGGCGGTATTTTG
>scaffold58|size347278.0.25395	9533	9554	811602-1
AACATTTAGTCGTCTCAACGCAAAATCTCTTATTTATAAAGCAGTAACTTAGTGTGTCCGTT
>scaffold488|size148790.6.24675	19505	19526	811807-1
TTGCTGACCCCTTTGGTAAATATATTTCCGAAAATTGATTGGCCTGGAAAATTTTAGAGATG
>scaffold787|size110709.3.53140	7389	7410	811871-1
GGAGACAATAATCACGTAAGTATCGGGACACGATGCGGAAAAATCGCCGGGCATGCCCATTG
>812239-1	TTGAACCAGGATGTAGAAGATG
[truncated: 1,575,388 more chars]
