# Supplementary material for: Ancient and Novel Small RNA Pathways Compensate for the Loss of piRNAs in Multiple Independent Nematode Lineages
Source: PLoS Biol. 2015 Feb 10;13(2):e1002061. doi: 10.1371/journal.pbio.1002061 (PMC4323106; doi:10.1371/journal.pbio.1002061)
Supplement: S4 Data — (ZIP) [file pbio.1002061.s004.zip › processed data supporting figures and charts/Fig2BC_upstreamseqsfastas/Nippo_upstream.fa]

>contig79259	65	86	8-10324
ATCTCGTGCTTCAACATCGTTTCTGGTTTCGTCTCTTAGTCGTAGCtGATATGCATAtG
>contig40194	205	226	26-1833
TTCTATTTGGCtTCTTGcCCACCTGGATGTGGATCTTAGTCATAGTGAAAGCACATATG
>contig103491	339	360	54-771
TCTGTTTATTCCTACCTTTCTCTATGCAtTTTcCCCGAtTTTGGATCGAATTcCGTCTG
>contig93772	186	207	102-442
CCTCGTTAAGGCGGCGTGCGGTGCGAGTCTATCGTGTCTCAAAGCGAGTCTATCAGCTT
>contig156271	148	169	107-415
AAACGTATCTCCGTCGACCGTCGACTATCAGCGTGCAAACTCATTCGAGGGTGCAAATA
>contig126517	238	259	124-335
GGCCCGAGTGGTGTTCGCTTAccCCGAGtGACTGGCTCGtCGTGGCTCtTCAGCTCATG
>279-183	TGACTaGACTGTTACTCGGCGT
>contig126517	141	162	409-146
CCGTCGTCCCGAAAACAcCCtGCAGGCGTGCTCATTGTGCACTGTAGAGGTTTGTCATT
>contig38375	773	794	720-101
GTCCAGAACACGAaTCTGGCTCACTGCAGAaCAGCTCAGGTGCAGCTTGTGGAGACTTC
>contig54086	339	360	846-91
CAGATCATgGTGGAGATTTCCTTGAGCGTTAGTTGGATCTAACATGGCGAGAAGACCTT
>contig96664	79	100	1480-66
GTGCTCTTCCGATCCGTTCCTGCACGAGTTcAcCCCTGAGACATTTCTGCTGCGAATTG
>contig79259	236	257	1597-63
CTcCCTGTTAGCTCGTCAGCAGTGCTCGGTAGACGCTGTTGCTATCCGTCAGCGCGATA
>contig84401	540	561	1801-58
GTAAATTATCCGGTTTCATCTGTtCTTCATTAGAAAGTAGAGAAAACCTTGAACTGTTA
>contig61824	699	720	3820-36
ATGCAGAAGTCATGTCAGCCAGTCACTTCTCGTAGAGAGTGCGAGTTGTTCGGAGGGTG
>contig115752	65	86	4639-32
CTAAATTATTCCGGTTTCATCTTCACCTAATAACTTGCCCAGTCATCAAATTGGTGATA
>contig67965	289	310	6257-26
CGCAGAAACTTCCCGTTTCACGCGATTTACTTATGGCAGATTGTGATCTACCGTTGATT
>6748-25	ATTCTTCTTCAATAGTACTAGT
>contig24298	362	383	6883-25
TTAGAAGAACCCCGTTTCACAAACAATTCAAGTAAAAGAAGGCCTTGCAACAATTGtTC
>contig54331	164	185	7758-23
AGAATTTTTTGTGTTTCACTGGATCAGTAAATGGAGGAATCATCGCCGGCACGCTGGTA
>contig44841	217	238	8521-22
TATaTTTTTCCTGtTTCAAATCCCATACaAAACTGACAAGGctCAAAGACAGCCTAGtT
>contig54959	104	125	9295-20
TATGCATTCTGTTAGACTCGCGTCtTACCTGAACATTATTAGAGGCCATGTTCTATCTA
>contig91932	260	281	11133-18
GTTTCGATCTTGGCGcCaaATCAcgGTATATAAgGCGcAGACGAGtCAGTTCGGCGGTT
>contig57108	331	352	11858-17
CGTAAATTCTCCCGTTTCAACTCACCTATGTAAGCGTCAACTAGGGAAGTTGGGCGATT
>contig27378	68	89	12406-17
GAAAAaTAACCAGTTTCAAAGTGAAAACAAAAGATGAATTCGACTCACATCGGACGCTT
>12556-17	CTTTATTCGATATACTTGGAGC
>contig84700	57	78	15253-15
TTAAAtTTTTCACGTTTCAGACGTCTAATATATAGCAAAAATTGGAAGCATCAGCGGTA
>contig84609	991	1012	15321-15
ACACTGCGGCCAGCAGCGAAGCGACAGTAGTTCAATGGTACAaTATCCGTtGTGGTCTA
>contig16273	342	363	15350-15
GAAAAATTGCcGCTTCTGACaGAATACGAAAGTCCCTCcGAGATCGGGAGATTTCGGTT
>15625-15	GTTAGTCCTGAGTTCGGTATGA
>contig72774	187	208	17956-13
AGACAGAGACAGATCGGCCCGAGTTCGTCAAGAGGTCGATACGGAACTGAACGGATTTC
>18100-13	TCGAATCGTCACTCTTGAtGtT
>contig141704	225	246	19786-12
tCGGTTTcCCGtTTCATGcCGGTGATAAATTGATGGaAATAAtTTTCAAGTCTTTGTTA
>contig53754	403	424	20244-12
TTGAATTTTTTGCCGcTTCATcGGCaATAtGaAtTCtGTTcCCCACtTTATTATCGATG
>contig145990	467	488	24959-11
TCtTATTCTAAAACCCTCCGAGCCCATTCCTTCCGCTCCTACCACTCCTGTCGCGTCTA
>contig19254	342	363	25651-10
agagatttaTTGCGGTTTCAGCATTTCtTCATTTGCCACCAAAAGATGTTTCGGTATTG
>contig154231	102	123	26205-10
GAAAATTTACTGTTTCACGCACGAGTCATAGCAAGATGAGCAGGCGTAGTTGCtCGTTT
>contig08160	694	715	27751-10
TCaAAAATATcCCCGTTACGaAAATGATATAtTTCCTAATTTCATCATAAACTCAGATC
>contig23680	130	151	32078-9
GGCCCtTCTTGTTCGGTCTGGTGTGGTGATTGTGAGCTGGTGAGGTGCGTATGCCACTT
>contig49432	341	362	32660-9
AATATAAGTTCCCGTTTCAAcCGTTCCATAAAGAGAGGTGATATTGCGAGTAGCTATTC
>contig16176	304	325	34113-8
CAATGtTTTTGCGGTTTCACCAGCCTGTAATACACCACTGGAGCGTCGCGATGTCGCTA
>35901-8	TACCAAATCACAGGATTGCATT
>contig76929	92	113	40275-7
GAGGAAATTTCCGGTTTCAGGTGGATTTTAAATTGATAGTGCTAGAGCACTTGATGGTA
>contig149397	160	181	40468-7
AATGTTGAATTCaAAAACGTACCCAAGAGAGTGtTTTCGACttTTCtGtTGGGAGaCTC
>contig119275	209	230	45488-7
aAgGATTTCCTcCTGTTTCATTCACACTTCAAACGCACACACGCCTGGACATtTCAGTA
>48303-7	TAGATAGAAtTTAGACCGGAAT
>48318-7	TAGATAGAAtTTAGACCGGAAT
>48965-7	TAGATAGAAtTTAGACCGGAAT
>contig09011	308	329	50244-6
TCTCATTTTTCCTGTTTCACAAGTCACTAATATTCtTTCGATCCGCAGATGCAATATTC
>contig23680	164	185	51943-6
GATCGCCtGtTTTGTCAGGCAGTGCTGTGTCGGAGGCCCtTCTTGTTCGGTCTGGTGTG
>53132-6	TGGTGATTGTGAGCTGGTGAGG
>contig49476	327	348	53309-6
GCCaTCGGtGGTCAGTGATTAAGTGGAGGCTTGGATCACactGcTCCcATtGCCAAGTG
>contig102935	200	221	66380-5
AAGAAATTCTTACGGTTTCACTGCGGGTATAGAGTGGTCCGCTGTTACCACTGTTGTTC
>contig99212	415	436	70140-5
CTGAcCTCGCCGTAACGCTGTATAGCGTGAAGTGAATAAGATATGAtTACATACtTCTT
>contig64880	535	556	72701-5
ATGAAACGGTCCACCGACATCTTCCCcGCATATTAACTCGGGCAACGTTATTCACGTTT
>contig97323	279	300	81003-5
TAAGAAAAAAAGGCAAATGAATCTAGAGTCGTTAGAGGCAGTATCTACTAGCAGCTATG
>85420-4	ATGTACTGCTTCTGATGACCGA
>contig16813	247	268	85694-4
TGAATTTTCTGTTTCGGGGGTACCACTTAAGAACGTTTAGCGACGtGTTTCCCCTAATC
>contig87564	851	872	89913-4
CAagaaatttcccGtttCTGATCGTCTTGaTaTAGCgTTCGCcTCCGGAAGTCAAGgTT
>89916-4	gTTCTGCACAGATTTCtACCCT
>90412-4	gTTCTGCACAGATTTCtACCCT
>contig48991	246	267	93626-4
TgTaTGATCCCCGTTTCATCCGCTGCTTTTCAACTTCTGATCGAGGTCCACCAGCAATT
>contig106727	384	405	94025-4
CTGATTCTACTATTAGTGCTGTCCTGTACATGTCGTGCTACaATacCACTgGTGATATT
>contig13326	126	147	96684-4
CTGCGGAACGCCGTTTCACCCAGGATTCAATAGAGAAAGAGAATCCAAAAAGATTGATT
>contig56998	947	968	100313-4
AAAATTTCCCTGTTTCaAAAACATTAAAAAGTCGGATGTGAAGCCGCACTGCTTCAATG
>contig65194	637	658	107293-4
aAAAAAAATTGTGTTTCAAGCaAAAACaAAAAGTTCTTGATTCCAACCACTTTTTTCTG
>contig168038	262	283	108961-4
aAAAtTAGGAGGAAGAGCCACCAGCCCAGGAACCGAACCGCGCGAGCACTCCAGATCtT
>contig119856	111	132	111827-4
GAAAAATTACTTGTGTTTCAAGTGTTTGACTTAAAGTTAAACTGAAATGCAACTGATTC
>contig161882	1118	1139	113522-4
CACTCCTTATCGCGTTATTCCCGTAGCGGTTTTCTGTCGTCCTGAGCCAACTAATTCTC
>contig12114	92	113	127754-3
TTCGTATAGTTGGACCCTGGGGcGCAGCTGATTACGGGTCCCTTCTGCGCGTCCAATTA
>contig149883	470	491	132305-3
GCCGACTCCAGTCGGTCCATTCGTCCTACAAGCGTCGCAATGACGTTGTACATGGACTC
>contig64209	469	490	135569-3
CTTtACATaGCTGTTtCAGgaCTACTTGAAAAGtcATGCGTTGCGTTTTACTtCTACTA
>145168-3	CTAATCGTTCTTTTGTTGGCAG
>contig84609	997	1018	147497-3
CGGCCAGCAGCGAAGCGACAGTAGTTCAATGGTACAaTATCCGTtGTGGTCTAGTGgTt
>contig168943	196	217	150212-3
AATCAAATCCGTACCTgGTATTgaTCTTCTTCTTaCACaCGTTCGGCAGATACCAATTC
>151744-3	TCCTCGTTAGGcCGACtGCACC
>155784-3	TCCTCGTTAGGcCGACtGCACC
>contig18012	295	316	169612-3
GCTCAAATCCAGaAGCGGTGTCTTTAACCGATGCCCAAATCCGCGCAATGCGACAGATT
>contig111120	156	177	170848-3
AGAATTTATCGACGTTTCAGAGGGCGGTTAAGAATGTTTCCAAATGACATCTAGCTATT
>contig94872	313	334	171132-3
TCAATTCCTCATCCCTCTTCGAGATCTCCATTAGTGATTGTGAGCGATTATGTGACTTA
>contig123812	376	397	172645-3
AAAGTACAGCCTAGAGTGGGTGATAAACTTCATCTAAGGCTAAATATAGACGCGAATTC
>contig149916	554	575	175247-3
GCCGACCCAGGCTATACGTTTGATTTTTCTTCGATCCTGTGACTATCTTCCTTGAACTT
>contig72774	220	241	175265-3
ACCTCCTCCGTCTTGTCTACTAAACCCTTAAATAGACAGAGACAGATCGGCCCGAGTTC
>contig99212	64	85	178903-2
AAGaAACTGACATCGCCGTATCGCTGGTTGGTATGCCTCGAAGAACGCGTTCGCCGCTC
>contig156152	78	99	198580-2
TCCAGTGACCGGGTCGGTTGGCTTGTTAACTGATGCTTGTGCGGTTTCGTCCGTGGCTG
>contig128261	208	229	204534-2
tgggaaaaattacggtttcagggATGCtttgtTAGTACGACTTCTTCACTTGtttGGtt
>204863-2	GtttGCTTCCTGTAGTTGAGTG
>205369-2	GtttGCTTCCTGTAGTTGAGTG
>contig132738	365	386	205534-2
CACTCACTCgATATTCGaCtGCGGGTGTTgAGTATATTAATCtTTTTCAAtAATAGATC
>contig10910	291	312	207998-2
CATTTTtCCCGTTTCTTCTTCAAaTTTTTtAGAATTTCTGTTAATTTGCAAACCTGTTC
>contig144260	303	324	213430-2
ATGTAACTAGGATCGAAAtTaAAACACAtTGTaACCCaCCTCAgCCAATCTTCtTCTTA
>contig71695	201	222	216447-2
AGGCCCAGCCGTGGTCCGGAGTCAGAGGGTTCTCGCTGATTTCTGGAAAAGTCCCTCTG
>contig54086	92	113	219925-2
CCTCCCACTTGTAGAGCATTCCTTGAGCGTCAGTTGCCTaAAAATGACAAGTGATCATT
>220630-2	TTATGTGTCAACTAACGCTCAA
>223728-2	TTATGTGTCAACTAACGCTCAA
>contig149581	290	311	233122-2
ACAGCGATcctttcaGCGTTGCACTACGATTCAACTTCGATATGAttcctttACACTTC
>contig40953	252	273	238758-2
CTTTTTGTTTCAAGACTTAGCGGCGTACGTTGTGCATGCCTTTGCTGGGCATACTGTTC
>contig09011	311	332	240848-2
CTTTCTCATTTTTCCTGTTTCACAAGTCACTAATATTCtTTCGATCCGCAGATGCAATA
>contig89040	146	167	248276-2
CCTCCTTCCAGTCCGTGCCCTGAGGCGATCCTCGATCAGTGCTGGCTCCGATGAAGCTA
>contig132116	396	417	249286-2
TTTGAAACATTACTGCTGCATGTCTGGTATAAATGCCCCGTATTCTGGTTCCCTTACTT
>contig51418	520	541	259273-2
gtaaaaaaaaattcgtttcAACAGGCACTTaaaaGTTACCaaaaTGCCTTAGCACaatt
>contig40659	90	111	259858-2
CTTATCAGACTCCCGCTTCAGTAAGGGTATGAAAGAGGTTAGTACTCGGGTAGATGGTA
>266357-2	GTATGGGCCATTTCGTTTTGTA
>contig132808	186	207	277009-2
TAGAAGTTATACATGTTTCAGATTTCATGTAAAGGATGAAACCTATCCCAAAGGTGCTC
>contig128758	65	86	281429-2
aacgacgaaaccgtttccaccgcgcggtcggacaacatcctcgaagcgttcgtggtgta
>281716-2	gtaatggttagcatggatgcct
>contig119647	322	343	290499-2
AGGAtTTTTCCCGtTTcACCTGCTTGTCTTAATTcTTTCCTATTCACAtTTTCtCGTTT
>contig66754	317	338	291400-2
AGGAAAATTTTtAAGTTtCATGTTtACTCTAAAAGGagTTTAGTTATGCATTGCCGATT
>contig23631	288	309	291796-2
TGTCGAATCGAACAAATGAGCGCGGAGGTCATCATCCTGGAGTTGgTCGgTGGCCTCTT
>contig126517	423	444	293338-2
TAGCCCCGCCCACtCGTGATCtGTATaAAAGGCGGACGGCGTcGGCCCgCTCaATATTC
>contig07247	196	217	295065-2
TGACATCATCACGGaAGTCCATTCCGTTTGTTCCATTATCGCGCTAGTCTTAACAACTT
>contig56833	74	95	297757-2
TGAAAATTCGAACTCACCACTGCGAAAaGGTGGTCACTGATGAGCCTTTCCATGTTCTT
>318149-2	CTTTCTATCCCGATCGAAATCG
>contig149581	457	478	321449-2
TAAACACCATCTAGAAAGATCTtCTACTCACTAGTCAATTTCCAAGTTtGATGAAGCTT
>contig93772	61	82	322674-2
CTCCCTCCCTTGACTGTCGCCCGACCGGCAGTTGCCTCGTGATCCGTGATCTGTCGATC
>323770-2	ATCGAATCACAGCCAACTGCTG
>contig53618	383	404	330866-2
TTGATTGAATATGTTTCACCTCCACATTAAGAAGTTCTTGATGAATTTGGAGGATGGTT
>333186-2	GTTGATGATCTCATGATATGCA
>contig168943	220	241	334895-2
AAAACTGAACCTGAAACGAAAGAAAATCAAATCCGTACCTgGTATTgaTCTTCTTCTTa
>contig162460	360	381	338150-2
AATACAGCTTCCCGTTTCAAGCGTTCTATAAAGaGGAGTGGAATTGCGAGTGGCTGTTC
>341416-2	TTCtACAAGTCTCCACCTGCTC
>contig151254	255	276	345401-2
cACACGTGTCAGCCGACGCCAAAGTGCAaTGCGCTGGCcTCTCcATGGGGTTTCGCCTT
>contig60639	65	86	354737-2
CGTATTTTTTAGAGGATTTTGCTTCTGCCCAGTGAAAATTAAATGGCAGTCTTAGCGTG
>contig165736	2252	2273	359623-1
AGGCGCGTAGCTGGCTGACGTCCTTCGGAGCTGGCATCTTCTTGATTGCCTCGATTTTC
>contig148409	198	219	359895-1
TTGAcgtGAGTAGTTCTGAGGTATAAGTcaacaTAGCATCAGGAATACACGGTCAcctt
>contig08731	218	239	359931-1
CGCCACATTGTCCACAACATTGCTGGGTTCTTCACTGGCCACGTTTCCTCGGTACGATT
>362044-1	TTCCATAAACTCACGTCTGTCT
>contig02890	972	993	362670-1
CACAACAGGCTGGCAAAGAAACCTCTTAGCACCGATGGCATCTGGAAGTGAGCTGCCTC
>364408-1	TCCCTAAGGCTTTCTCTGAAAC
>contig91279	298	319	365045-1
TCTTACACATGATGGTGAGACATGCTGAAATCTGCGATGtTTTGGTTATgGGGGAAATC
>365080-1	TCTACGATTTTCCTAAGAAAGT
>contig31034	151	172	372886-1
AGAAATTGTTTGGGTTTCGCTAGTGAATAACAACGATCGCCCACTCTGACAGGGTAATT
>374088-1	ATTTATTGTAGATGAGATCGAT
>376240-1	ATTTATTGTAGATGAGATCGAT
>contig129402	140	161	376835-1
TACTCtCTTATCAGAGTACCATaCAATGTaAACAATaACAAtTATGATTGCTAGtGTTA
>contig167865	171	192	383507-1
GCGAAACCTACACCtCGGTCTTGGTAAACGTTCATCGATTCTCAGCCGGCTGTTGGCTG
>contig00095	923	944	390870-1
aACGATGATATCGTCAAGATATGcGGCACATCCgTCCagTCCAGCTATCATGGAATCtA
>contig138477	84	105	394240-1
CgAAgGTaCgGGCTGtAGtTTTGGCTcCTctGCGCGTGCgGaATTCATCTCgGAgAAtT
>contig03175	911	932	395137-1
aaataaatttttaTGTACTGTGTACGAGCAGATGtttagtttccaggaatcGgtggttC
>396537-1	ttCAGTGGCAGAATGCTCGCCT
>contig12750	311	332	401835-1
TTGCGaAACAGTTTAAGTCCTGAGAAAGAGGACACTCATCAAGAAGGGTAGAGCATATC
>contig137497	74	95	402003-1
TATTTTTGTAATAAGAAAATTTGATAAATGAATTAGATTAGTACCTAATTAATCAAATT
>contig34336	1046	1067	405089-1
aacgagcagatgccttaaggaaatgtgcggaactcacgtttttctgtgtttgataactg
>405937-1	ctgatctacgcacgttgtgacg
>contig60627	661	682	410577-1
TGCAATACCTCGACACTTCTCTGTTGATCATAAACCTCcTTTCAGCATCGTGCTTTCTC
>contig110532	110	131	412619-1
AGTTTGAGGGAAAATTGCCAGTTGTAGAGAAGCTCATCCTTTGTAGTGTATTGTGGTTT
>contig65623	422	443	416762-1
CCAACACTGTCATACAGAGaAATCtTTTGAGGTCAGAAGGCCAAAGCTTTTTATTATTA
>contig114837	178	199	421249-1
AtGCTCtAATCGCCACCCTGCCAGAGCACTGCCATCAGtTACAGAGGTTTTTGTGACTT
>contig11042	1378	1399	423640-1
CACTAAtaCTATTCAATAtTGTTCaAAcaaTaaaAAgaaaGTAGAAGCAtTgaACATTC
>contig12296	541	562	427020-1
TGTATATGGGGTGACATATTCCTGGAGCGAGAGCAGAAATGcCTTGGCCGCGTGTGCTG
>427388-1	TGGGTAGACGGAACCaATCGCG
>contig151300	627	648	436250-1
GCCTGTGTGCGTCTCGACAAAAAATAAAGGGTTAAATTGTTGGCGTTGATTAGTCACTT
>contig06712	470	491	437773-1
GATCCAaCACCGCCGGCTAGgATCAGAGACGAAACaGTAATGATCATGTTAtGAAActC
>contig166028	271	292	438688-1
CATGGGTCGAGGAGGGCTTTcACCTTCCGAATCTGAGTCGCCTTCGTtCTGTATCTCTT
>contig116489	88	109	442184-1
cgTTTCTCTTCTATGAATGTAAGCTTGATAGTAACGtTGTCCtTGCTCCGcCCCATGTT
>contig13326	122	143	443223-1
GTCTCTGCGGAACGCCGTTTCACCCAGGATTCAATAGAGAAAGAGAATCCAAAAAGATT
>contig163067	5066	5087	443931-1
TCCACCATTTCCGTGGATCTCGAACCAGACCAACCtTTAAGCACGCCATAGACGCACTC
>contig152703	112	133	448305-1
GgtACcTTCGCTATGGCGTCGAAAAGTGCATCAAATGTGCATTGAACGATTCCaTtCTC
>contig156673	98	119	453704-1
AAGCCAGATCACTCtgGttcaatgtcggggcgcaaaatcacatgtctacgacatGTATA
>contig07971	604	625	455082-1
CGGGTGGTAGAGCAGAGTTCTGTATTCTTGTTCGAACTCGTAGaAgGGCAGTTTTGTTG
>contig126468	90	111	458070-1
CAAGAAtTCCGCCCCCTCGTTGCGGAACTGTGCACTATAATTACGACCTGGTATTCATC
>462750-1	TCACTGaATCTTgGCTGGACCC
>contig152498	404	425	463105-1
AGCGAACCGTTGAGTCCTGTGGAGAAGTCCGCACgaAGAcgGAtcGATCCGTTGCTCTT
>contig131433	609	630	464137-1
TTATGTGCCTGTTtCAGATTATGTATGAATGAAAaTATTAGACTGTAACCTGTGTATTG
>contig96669	86	107	464220-1
AGATTGTTTTTCGTTTCGATAGcCCCTTTTATTCTTTTCTAGAACGGCATAGAAGAATC
>contig18038	757	778	465851-1
gGGATGGTATATATCCaAAAAATACCGAAACGTTCTGTTGTTGAAGGCTTGTCACTATG
>contig108483	180	201	468138-1
TCAGCtAGTaGTGAAAaTGGCAGGTcGTTtCtAaTAATgTAGTCCAGtAtGCCGAATTt
>contig44214	687	708	473224-1
TtCGAAGTTTTtCAAACATTGCGTCTATGTCCTGACAGTAGGACTCTGCGTCAACGCTT
>477956-1	CTTCCACCGGATTTCGTGAAGC
>contig157551	1834	1855	482647-1
GGAaTTCGAaTCGGCGgCGGATGAGTGTTCGTTTCGGTCCAAAAAGCAGGGTTAGATTC
>contig150454	84	105	482912-1
GAGAAAGCGGATAGCGGTCACAAACGTTAAAGTTGAATTATGGAACCATGTTCCCCTTG
>contig73437	612	633	492388-1
AGAAGGaGATCATGACCAACgGACCGGTTGAGGTTTCGtACAACGTCTATGAGGACTTC
>contig59313	184	205	493559-1
GGTTTAGGTCGCTCATGGTTTCTCACACCCCTAAGAAAGAaCTAATCGTAGTCGTCTTC
>496657-1	TTCATCGTTTGACTCGTCGGTG
>contig04678	1584	1605	497300-1
ATTCCGGCTTCtCtGAaTAATTtCTtGGACTCTTTGTAAAATGATCTGCCTTCCTCTTC
>contig54636	654	675	497955-1
ATGTTCCGGAGTgaTCCaTTgGGCTTCTGCCAGAATGTACTACAGTTACTGCCGAACTC
>contig00480	1053	1074	502718-1
TATACTGTGTCGAGCCTCTTTTGCAGGTTCGACTCCTTCAACAGCGTATCAGCTTTTTC
>contig67146	63	84	503099-1
TTGCgGTAGTAAtCTTGCTTAgTACGAGAGGAACAGCAGGtTCAGACATTTGGTTCATG
>contig49419	81	102	503474-1
tAaGTTTtGCAGATATGGgaGgAATGCATACCCGGgAAAGACGTCTATGAATTTCTTTC
>contig61784	232	253	504107-1
GACCCCACAaTTCCCGCGCGCGCCATATTGGAGATTTTCGATCACTTGACCACCAATTT
>504274-1	TTTTCCGAACTCCGTTATCAAC
>510267-1	TTTTCCGAACTCCGTTATCAAC
>510288-1	TTTTCCGAACTCCGTTATCAAC
>contig162446	570	591	510363-1
GAATATTTACTATAATCGCACCTGTTCGATAGGAGGAATGCGGCTGGcAAACCGCGATC
>contig167862	519	540	511100-1
ATGGAGTTTTGGGAAgGATTTGACGTTTGTAGCGTTCAAACACTTCGACATTTAATTTC
>contig53802	208	229	516700-1
GCATAGCGTTTGGTGTTTCAAATGCaGTATAGTACAACTTACGTGCAGAGAGATTACTT
>contig61286	697	718	517890-1
CGCTTTTTCAaCCTCaGATGTTCTTCGGTgTTTATCACGTGATAAGGAGTTATCGGATC
>contig169810	393	414	519779-1
TGCAATTCATCGGTTTTCTGCTCGAAATTCTTCATGTCGTTGACTTGTTCGTCCAGTTT
>contig151477	606	627	520041-1
AACTGTTTCGCTAACTGTAGCGCTTCCCcTTGGAGTGCTTCCAACAaGTAGTGGAGCTT
>contig30250	64	85	520326-1
AATGCACGAGAGGAgGAAgGACTGTGAAATGGGcTGGGTTTCGTGAAtTTgGGGATTTT
>525537-1	TTCAGACAACGAGTGATGAGCT
>528558-1	TTCAGACAACGAGTGATGAGCT
>contig149676	645	666	535785-1
ACGGTGTGGGTCCcGACGAGAAGACTACCGCGGGTTGAGGGGAGCACGGATAGCCACTC
>contig57108	329	350	538569-1
TAAATTCTCCCGTTTCAACTCACCTATGTAAGCGTCAACTAGGGAAGTTGGGCGATTTT
>contig166177	271	292	539421-1
GGAATACCATTCGCTTTCATACGAAATGTGGCTCATGTCATATCGTTTCCtCTGTCTTA
>540586-1	TTACATATTCAATCAGTCGATG
>542618-1	TTACATATTCAATCAGTCGATG
>contig66960	674	695	543193-1
CaATAAAATTATTATTcCTAGTTTTTATGGTATTAATGTACCTTTTAAAGTGTAGcCTT
>contig167862	2665	2686	545088-1
GGATATGTAATTTCGCATCAGATGGTTGATGGGACAGAGAAACCAATCGCCCATGGCTC
>547429-1	CTCCAGATCACTAACAGTCGCG
>contig40953	325	346	547799-1
GCGGCGTACGTTGAGCATGCCTTTGCTGGGCGTTCTGTTCCCAAATTAGGCAATGTTTA
>contig99464	251	272	548654-1
AGTGATTATTTCTTCAGTGAATTGCTTCTGAATTGACCCAAtTTTTCCTGCTGTATATT
>contig66869	110	131	549211-1
CtCtAACCATaaccATccctCCGACAGCGCCATTCtttCAAGaaaCAtttATCACtttA
>contig140724	482	503	549769-1
GCAAgGCGCCgGCGGCGCACGATTACTTcGTCCCGCTTCGAAACGGGaATAGATCGcTc
>contig06838	3421	3442	551070-1
ATGCTGAACACTCGACCTCTTCTTtACGTGGAATCCGAGGAAGGACTAGAGCGCGTATT
>contig88358	62	83	551745-1
TTCAGCGATGGATCGGTCGATTCGCGTATCGATGAAAAaCGCAGCTAGCTGCGTTATTT
>contig08830	374	395	562089-1
AAAAaTaTCCACATCCTGGCACGGCGTGACTAGTTGAACTAGCATGAAGACGAGgATTA
>contig60588	217	238	562475-1
CAATAATCAAAATGTGCGCCACACAATATAGCAAATCAAAGGAGTAATCACGCAACATC
>contig97597	95	116	562621-1
cAAATGATGGGTGTGaTAGGCTGtCTTTGATATCTCTGATACCGGTTCAAGCAGAACTC
>contig153170	90	111	563289-1
CATGACAAAATCGCAAaTAaGCTTGATTTGGTATCAATGCGATTGAAGCAAaCAAAaTC
>567411-1	aTCACACCAGGAAGATCTGAAc
>contig55800	106	127	568483-1
TACACCACAGTTTCCGCAACAGGAGCAATCGGCTTGGCCCCCAAGTTGTGCCACAAGTG
>contig19254	343	364	575732-1
cagagatttaTTGCGGTTTCAGCATTTCtTCATTTGCCACCAAAAGATGTTTCGGTATT
>contig166201	168	189	576544-1
GCCAACCAAAcCCaACtTaCTTGACCTACagGGAAGGTTACGAGAGAGcGACCCAGCTC
>contig141595	81	102	578132-1
TTTCTTTttcGtGCtCTtGGCGgTGTgTGGTGAAGCGTTGTCCATGAGAaGAaGAATtC
>contig147718	742	763	578281-1
cagGAAGaATTCCTGTTTCGAGGTCGCTCtTAAtTTTTTCAGAAGtTgGCGAAGATAtA
>583949-1	tATTATACGTATTCGGTGACTG
>contig166496	148	169	585066-1
AGCCGAACTCTGGTAGCTCAAGGTTcGTGAAGAACCGAGCTTTTATTAGTTCAAGGCTC
>contig07945	675	696	585176-1
TTGCTAACACTAGCTACgaGATTTAACAACCTAGCCTAGTTGCTGAACACTAGTACTTA
>590946-1	TTAAACTGGTATCGTAAATAGC
>contig26438	631	652	591164-1
ATATACTTCCTAATTTACATGATCAGATCAAAACTTACGCCATCGGCAGAATGTCGCTT
>contig92059	185	206	593348-1
gtgagctggggcgagatagggatatggtggggTGAGGAGAGCTGACCAGCAAACCGCTC
>contig111955	315	336	594302-1
CAGCCGTCTCTGCTCGAACGTAAGATCTTGGGGCACCGTTCCTGGACTTCTCGAAACTT
>contig162356	337	358	597803-1
TAGAGTGCTTAAAAAGCCGTATTCGGGGgAGGATCGACATGAGAGAGCCAAGAACAGTC
>contig12114	76	97	600184-1
CTGGGGcGCAGCTGATTACGGGTCCCTTCTGCGCGTCCAATTACTATGCAGCCGGATTG
>contig126223	833	854	601628-1
GACTTTACTGGTGGGTCACTGCTCAGCTTTtCCtATTACTtAAAGTTcaCCATGGcctG
>contig00095	1075	1096	602448-1
AGAACACcgCCAATCTTACaGcccTGTTCAAAAGgATAcAAAAGTAcGGaTTtCGTGTT
>contig164403	246	267	603867-1
GGCGCCGGACTCGGATGAAGGTCCGAATTTCGTGGATGAACCACGTCAGAACGTGGTTC
>contig07016	451	472	604381-1
TACTaAAAAAAAGTTGCAGGAACATGATGCCATTGAATCGCAGCAAAAACCATACCGtT
>contig96373	150	171	605340-1
GAGGTCCCGGGAAGATCTTTCTTTTAAaCTTTtACTTTGCTAGTCTAGAAAAAAaGCTT
>contig06817	338	359	607900-1
TTGGGCGACACAGTTTGCATCTTTCTACCCCGTCCTGTTTTGTTCAtCCCCGGTTTTTC
>608430-1	TCATCAAGGTCTGGTGGAACTA
>contig167862	889	910	610402-1
TTATCCTCTATCATCCTTGATGTTCTTAATAGCGTGTTGATCCGATCGCATTCTTTATA
>contig02970	1585	1606	611117-1
GAAAGTGTGATATGATTGCTGTGGTGATGATAGATTATCTATCTGGAGTAAGGTTGATT
>contig03076	101	122	612158-1
tAGTCGGGCTTGACTGCTTCCaCAGCTCGTGACAAACCCAaCGGATGGACTGAAAaTTC
>contig81853	489	510	613647-1
ttGttGaaatttCTCAATATTCTACGGCAGGagtccAGGaaaTCGATCTGCAGCCAAtt
>contig05597	387	408	615144-1
CCCATAAGAaTAAGCAAAGAAGTGACAAGCAGAACCGTTTtCGCCGTCACCATTGACTT
>615392-1	CTTGTCGGAGTGAAGTTTTACC
>contig164096	355	376	620694-1
TATTTGAATCCTGACCTGTGCTCGCTGCTtCcTTTCCCGAAGCTTCCGCATAGCTGCTC
>contig40953	496	517	621938-1
CTGTCACCTGTtCTTTGGTGGACAGAACCCGCGATTTTTtCATCTATGAAAGGCAAATT
>contig157783	243	264	622418-1
TGTAGCCaAGTTTTGGCTGACAGTTGCTTTTCTCACTGCTTGTGTGTGAGGTTGGGCTC
>contig34336	1510	1531	624367-1
ACAGAAAGATGATCATCAAGGGCTTCTTTTCAAGATACTGAACAGCGATTTtCCTCGTt
>contig149611	1254	1275	625454-1
AaGAAGAGGAGCACGATTGACAaCACGTTTTGCGATATAGGAAGCGGGAAAAACGACTT
>contig123064	193	214	627203-1
CTAATAAAAGtTACCTTGGtATgGCGTCGAAAtTGCAcCaAATGTGCATTGaACGACTC
>contig165173	3475	3496	627320-1
TTTGGGATCGCGCGATACATCGCCTCGCCGCAACTCGTCAGCTGTGGCAGCAATCGCTT
>contig50098	401	422	627450-1
AGTGATGGCTTTGGATGACGAAATACCTAGAAAGAGTACCAGCTCTGATAGTGCTGTTC
>contig165238	1427	1448	627490-1
GAACTGtTAGGGATGATTGACGCGTATACGACCAAGATTGAACAGTTATGGAACGATTA
>contig55826	315	336	627852-1
ATGTACGAaTTGCTGAGACTCACCATCGgTGCTTAGTGTaGGCGGATCGTTTCGACTTC
>contig107204	139	160	628345-1
tTAcCAGCTCCGAAAATGCGCGATCCGaatgTTATACTTGGGACgAGCCaATAAGTTTC
>contig149897	392	413	634704-1
AAATCAAGAGCGAACTTTGTCATATcGTcCCCGCtgAGTTTCCTGAtTTgGGCAACTTT
>contig110087	327	348	638585-1
CCCATGTATTCGTGCTGCGCACGAATGTCCCTGTTCTGCCTTCTGACTGCACTTATTTC
>contig146298	58	79	643093-1
ACTGTCTAAttaaaacaGAGGAGACAGATGGTCCTTGCGGACGTTTACTGTCTCTGATT
>contig120130	62	83	643221-1
GACAGCAAGCCGAGTTGTCTTCTCAATGTTAAATTCTCCTCGTATAACTTATCTCTTTC
>contig08252	768	789	645262-1
GTTTCTCAACTCGTCCTCCAAATGTGAACACTTGGACAACTTGCTCTTTGTGGCCTTTC
>contig157774	979	1000	646180-1
CTCCGGTAAGGAAACCATGTTAGGCAGGAGAGAAACACTTGATCTTCCACGTCTGGCTC
>650409-1	CTCTCGATGAGTCTTGGTATTG
>contig02890	306	327	651169-1
GTACCTTTGTAGACGTATTTATAAAGGTACTTCACAGCGGTGATCATTCCGCAAATTTC
>contig76419	627	648	651793-1
ACCCTcGACaTATaCGATGCAAGTGCTGATATaTACCCAGAGCACCGAAtCTACCGCTC
>contig57570	312	333	652013-1
TTCGCAATCATCtCGTCAGCCGTTTTCAATGAGGACgCATACAaGTAGAACGCATCATA
>contig130332	345	366	654119-1
cTgGAGGCgGaGcGTCTCGCGTGCGCGCGtTGCtTGAGCGCGGCtGtTGCGAAGCGCTC
>contig19897	1527	1548	657466-1
CTCTGCTTTCTGAGTGGTATCGTCAgTTCGACTCCTCTTGGCACGTCGAGaTGGCACTG
>contig105143	223	244	660791-1
CCAaCACTTtCCGCGACAGAACAGGAGTTCTGAaGGGGCTTCGAtCCTCCACGCCATTC
>contig63280	608	629	661021-1
CAAACTTTTTCTGTTTCTTTTGCGCTATATTTGaGTTATTTCGTATGCAAACGTTGTTC
>661499-1	TTCACAGACGTAGTCGACAAGT
>666005-1	TTCACAGACGTAGTCGACAAGT
>contig153094	165	186	666835-1
TGGACAGCTTtCTTCAAAATCAAAATTCAAACTGCAAAATCAtaTTTTtATGATTtCTT
>contig40402	185	206	669698-1
GAACTGTCCACTTGGTGATCATAATCGATTCACTCTCTTGTCTAGTGCGCCCGCCGCTT
>670103-1	CTTTAAGGGTAGGCCTTGACCA
>contig158353	133	154	673842-1
TAACAATCACAACTCTCAGCtaAtTTgGTAgCgGAGCtCAGGCtTGTTCCATCTTTCTT
>contig41551	156	177	674371-1
GAGGCGTCAAACACGATGCGtAATTTCGTGGTGtCCTTGTGAGGTGtTAcCACGGGTTG
>676354-1	TGATGAGGaATGTAATGTACtA
>contig90070	72	93	678683-1
ttcggggaccacatcgcgaaacaacatttctccaatagaacaatcACAATGATAATCTT
>contig149581	289	310	682167-1
GACAGCGATcctttcaGCGTTGCACTACGATTCAACTTCGATATGAttcctttACACTT
>contig94936	708	729	684926-1
TTCTTCCTAACTCtTTTGGATCTTCTGCGGACAATATGAGATTGTCGACGTaGAGGTTG
>contig152657	561	582	685169-1
GGCGTATTTACGGCTtCAACGGAACCATAACTCCAAAAAAAAaCTTTAAAaGCAAATTT
>contig136091	380	401	686904-1
ACgCAAGAACTATTGCTGTCCACtTTCAGTcTctCTTTCATGGCACtTACTACTCCGTC
>687464-1	TCaAAAGTTCCAGAcTTAACCG
>contig18896	78	99	689075-1
ATCTTATGTTGAGGACGTTCCTGGCTCACTCGCGTCCTTTGCTTCGgAGGCTGCATTTT
>689871-1	TTTTtCTGAGCCTTTTGTTTCT
>contig00719	146	167	691553-1
AGTTGAATTTCATCAGGTTTGGGATCTTTCTGCGGTGGATTTGAGTTTCAAACAGGTTC
>contig141704	228	249	693641-1
CTAtCGGTTTcCCGtTTCATGcCGGTGATAAATTGATGGaAATAAtTTTCAAGTCTTTG
>contig165444	614	635	693923-1
GCTCGAtTCGATTATAGGGaTgGAGCTAATTATGtTCCtTTTGACTAGTaCAGCgACTG
>contig07971	736	757	694757-1
GGTATCCACAcCgACTGCCGAAGTTGAGTGAGaGTGTGTTCCGTACCTGaATGGTGatT
>contig105794	184	205	698607-1
GCTTTGGTTGGTAACTGCTCTTCGGCTATGTACTGCGTGTGTACTGTTGCTCTGATATA
>contig66517	1047	1068	699231-1
CCaAtCTTTTTTTtGCAGGAGCGCGCGAAATGTCTAGAaCGATGCTGATCATGGAAGTC
>contig32687	66	87	701043-1
GCTCGTTGTTATAGTGCACTTCTTCAATAATaCCTCGGTCGAGTTGGTCCAGGATGATG
>contig66835	160	181	701873-1
TGTGCcTGATACGATGGGTAACTTTCATTTGTtGCGTGCAACATtCTGCATATCCGCTT
>contig148415	334	355	702782-1
gatatgatgtcggtaaaaataatcgcatttttaacaaagatacctggatttgtaccctt
>706536-1	ttctcgttccatcgattttcga
>contig48712	135	156	708459-1
GTAAGAGGGCAGGATGAAGAAAaTAaGggTCAACGTACTTCCTTGATGAGCTTGCTGTT
>contig51295	101	122	709187-1
GAACTATTTGCtCTTTCATGACATGTATCTGCTATTCACGAAACCTTGAAAtTTTGGTa
>contig05188	689	710	710901-1
AtTcCACAATGCTGaATGAATAATAAATAGaAAATaAAATaAATTGTaATAGAAAcCTT
>contig159445	259	280	713632-1
TGAAGTGCTACCAAAAATGCTTTAGTAGCTTTAGCCGGGTACACTGCtTcTTGTGAATC
>713995-1	TCTCGCGGTTTCTCTGCCAGGC
>715254-1	TCTCGCGGTTTCTCTGCCAGGC
>contig02467	839	860	715705-1
TATACATGACTAGTGGTGTGCAGGCTTATGCGTGTCAACATAGTAGTCGCAATACtATG
>contig07920	118	139	716675-1
ATGCTTTTgGCTTTTTCATATGCTCATCtTTTTTCTAGAAAGGCCAATTGACTGTTCTG
>contig156152	71	92	716904-1
ACCGGGTCGGTTGGCTTGTTAACTGATGCTTGTGCGGTTTCGTCCGTGGCTGGCTGATA
>contig160507	82	103	717307-1
ATAAGTTTTATTCGATTCCGAATAAAAACaCAAAAAAaTATACAAGACAAACAAATATC
>722308-1	ATCACAAAAGAAATCTAAGACC
>724049-1	ATCACAAAAGAAATCTAAGACC
>contig163555	965	986	727792-1
CTGTTGAGAAAGTCGGGCTTCTCTGTGCTCAACGCTTTCGTTTTCACGTCTTTGTCTTT
>contig84631	316	337	728831-1
ACGATAGAAGACGtTTTTACTAGTGCTATAAATGTGTTATGAATGATACTTCTGGAATT
>730050-1	TTCGTAACGTCAGACTATTGAG
>contig153534	883	904	731291-1
TAGGTTTCACGTGAGTTTGGACAAATCGTCTGTTTTGTGCAGTGGAGGCACGtTTTCTC
>contig72505	95	116	733514-1
ATTAAAATGGATGCTCGAAGCAAGTCCATCTCATTATTTTCAAAGCACTCGGAAAGCTT
>contig111684	233	254	733927-1
AAGGCAGCAGTCGCGACACCTATGCGATTTTGaACGTCCAGGAACGAAGCGaCAATATT
>736333-1	TTTTCCTGGAtTAGAGAACCAA
>contig30663	510	531	737734-1
AACACCTAGCGAAcACATATGGCGATCGCGCGTTCGTCGTTGCTAGGATGTGCAAGATG
>contig142035	177	198	740128-1
TACGGTaTCTGCAgaGGACTtGTGCAGTTACACGGCATAGAATACAAaTACTTACCATT
>contig51872	1241	1262	740790-1
TATGACCGCtTCCtTTTCAGCGGGATcGCCTGTgGTTCCTCTTGGATCGCCTGTGGtTC
>contig70290	331	352	743735-1
TTTGATTATCGAaTGTTGTCGACCACTCGCTtCCTCCGCTTGAGATTGCAGTATCTTTC
>contig01605	129	150	743909-1
TCACCCtTTTTcGAATCATCTTGAATTACTTGCTTTTGTTTGCGTGTGTCAGAGCATTT
>contig34270	506	527	745424-1
AACACTTTGCCGTGTTCGAATTTCGCGGTTCGGAAAGCCGCTCCAATCACTTCGAAtTC
>contig158685	377	398	748474-1
TCCACAtTctCTGAAGCTTCGCATCCTGaaGCCTTCCTATTTAGATCGtTTaTCTCCTT
>contig161783	1208	1229	750829-1
GTTCtGCAGGCCCCTTTGTgGtAGGATTGCCCGATGTGTTgCGGTGTaATaAAAGcCtT
>751090-1	tTGGAAtGGaATGCgTGAATCC
>contig06712	894	915	751573-1
CGGTCGTTGACGTTGATGGCTCGTCCTTGGCATCCTTCGGTTTGCGTTCCTTCAGCTTG
>751989-1	TTGATTTCCGGCAGTCGAAGCG
>contig45599	391	412	752313-1
AtCcAAAATTCGCCGTTTCAGTGGTATCTTAAAAGGCTTGACATTTTACGTCGAAGTTA
>contig35774	342	363	756994-1
TTGTCGCAGGTTATGTTTCAGGGACGCCTCTTCTAGCAACGAATCTGCGCAAAGCGTTT
>contig91214	599	620	762300-1
CAGGTGATTTTGTGTTTCAGAATCGCCATATATGCCtTTTCTCACCTCtCTAGTCACTT
>contig100080	453	474	762890-1
ACTGCAATGCGGCAGTAAaCAGCATGGGCGGAaTAGTGTTGCcTTcTGACGCCCTTCTC
>contig91634	525	546	763988-1
CAAGCGCGACACTCCTGAGGTCAGACGTCTGATGCGTAAGGCTCGTGAGGAGATCCTTC
>contig102453	246	267	765233-1
GTCCATGAATCTCTGCGCTCGTAaTTCTCGCAAGGTCGATTTCATGCGCTCCAATGCTT
>contig165216	314	335	768938-1
TGATTTACCGTGAAGTGTTGAAAGTTTGAACTTTCTAAATCCGACGTCCTATAACCTTT
>contig107128	838	859	769954-1
GTGAGGAGCTGCTCGTTCGCATGGAAGCCATCGATGCCCTTCGCCTTCTGAAGGATGTG
>contig114328	190	211	770887-1
TCTTCAGGTGACCATAATTATCAAACTTTTTCTGACGCAAATGGTGATTGAGGGCCCTG
>contig164852	125	146	772684-1
CGTCGAGTGGAACTGATGGGCTACAACGATCAGCTACTAATCATTTATTCACGGCAATC
>773069-1	TCGAACTCATAACACGGCACAC
>contig152703	110	131	773575-1
AaGgtACcTTCGCTATGGCGTCGAAAAGTGCATCAAATGTGCATTGAACGATTCCaTtC
>contig45719	417	438	776881-1
CAACTTGTCGAGCAGCAGGTTCCtTTTTCTTTCGTCCGGCAGAGCTGATCCTCGGCCTT
>contig67146	57	78	781462-1
TAGTAAtCTTGCTTAgTACGAGAGGAACAGCAGGtTCAGACATTTGGTTCATGGACTTG
>contig59422	1517	1538	783390-1
CTCAAAAAACTCCTGTTTCGACCTTAGTTTTTtCCGTCGCTCaTCACcTGGaTCTTCTC
>contig21201	726	747	785803-1
TCAAACGATCAGACCATCACTTCTCGAGCATGTTCAAAATCATAATCACAAATCATTTA
>contig151388	600	621	786970-1
GCGGTGACAATCACCTGGTTCTCTCCTCCAAACCCTAGTAGTGCATCATCCAAAATCTT
>contig151946	95	116	787788-1
AAGGAaTAAGACGGTGTATGCTGAATGGGATGGCGCAGCACACGAGTAACAAAAAaCTT
>contig05735	63	84	788576-1
ACTTTTGCCGtTCaTCTAAGAACATATAGCTTTCACTGCTCCCTGACAACTCGAAAGTA
>791201-1	TAGTTCCAGACTCATCGTGTAG
>contig25054	385	406	795012-1
GCGTTTTCTACACGCTTCAGATGCCTCTTAGAGACTCGACCATCCATGATCGCCGGCTT
>contig161849	230	251	797831-1
CAACATCCgGGGGAGAGTCCTTCaAAAAGAAGGAACTCGTTCAGGCACAAGTGCCTATG
>contig15179	334	355	800837-1
TGTGAAATTTCCGAACTACTCGGTCGGaCATTCGACaATGTGAACATTTCGAACTGCTG
>contig64107	527	548	802431-1
cttttctAtttgtccGTACtttttCtccGATTCAttgagTCGTCGGCTGGCATgagata
>contig07501	1759	1780	805619-1
GGGCTCTATTCTGTATCTGCCAACTGTTTGTATCTGCTTCTACAATCAAATCAGTGCTC
>contig07754	358	379	806243-1
CGCAGTTGCATGTACCCTTGCCGACGACTTCGAATTGTTCtcCGGGAATTCTGATCCtC
>contig72246	62	83	816519-1
TTTCTCAGACGAGACCCGAAGAGATGGTGCATTTCCAtTATGGTagcCTGTGCTAACTC
>contig70860	671	692	817483-1
GGTTTGCTGTTCgGtCgGTTTTCtTGTTTCGGACCTGCGCACtTGCTGCTCGAGTGATC
>818857-1	TCTTCTTGCTTCGAACAACCTG
>819502-1	TCTTCTTGCTTCGAACAACCTG
>contig75034	301	322	821798-1
AGAAAAaCTATGAGAAGAACTGGGAAACCCAATATCCGAaGAACTGAGAATTAAGCATG
>contig163067	5209	5230	825893-1
AGACAGACTTAGACGTTGGCTTCCCGaCGGGGTTCCgGCCGGGGtctCCTTCACACTTT
>contig25350	396	417	828783-1
CtGTTgGAATCGAAGTCCATGTCCGTTTGAGACGATCGAACTGAGCaGCAATCTCCTTA
>830795-1	TACATGTGGATTTGGCGTAAAC
>contig149488	224	245	834797-1
GCGGCAATCTTCCTCTCTTCGCGTGTAgCTGCTCTGCTATCTTCAGCTGATCCAAATTC
>837024-1	TTCGGAGAGCAGAATAGAAACC
>838354-1	TTCGGAGAGCAGAATAGAAACC
>contig85899	340	361	840359-1
GTTCTAGAAGCTGGCCTCAACCATATATAAGGGCTTGGGTGAACAGCCTGCTTCAtTTT
>842143-1	TTTTTCGTTGCTCTTCATCGAA
>contig45637	198	219	843865-1
TGCCAAaCGatGACAAcGTCTTCTAGGGTgCAGGAtCcGGCGgATAACGTACAATTATC
>contig149814	267	288	844567-1
TCTCCGTCCCCAGCTGGATCTTCCTCAACAAATTCGTCTTCTTCAGGTGAAAATtcTTC
>contig149482	570	591	845488-1
GTAGAAATTACTTGACAGAGAGTGGGaAGTGTGTAAAAAATTaTGCGCAGCGTTTTTTC
>contig65255	284	305	846419-1
ATGTGTAATATTTTTTtACTAATTAGCTGTCCACCTCCTTCAGCTTCGTAACGCAGTTT
>contig162385	126	147	847453-1
TTCTAgAatATTCCTTCcaCCTTGTTGCACTaCTCGCTCTAACTTGctCCTCATTCCtG
>contig43802	408	429	847572-1
TTAGCATTTTTCGGTTGCAGCCTTGCGATGAAAAACGGTTGCCATGGCAAaGTtCAGTG
>contig136828	174	195	847575-1
CAATTCTCCACGCTTTAATaGGAaGTATAAAGGGAGCTTGAACTGGAGCCGCGGCAATG
>contig60627	1491	1512	848866-1
AAgCctcTTCAGTCcTTTTTTtGCAGTTATCaCGTAAAGTAGGGgCACATCGAAGCCtC
>contig03947	370	391	849433-1
TGGTGCCAGAATTGGTTGACGTTGCTCGTCGAACTGTTGACTGCTTCGACGAGCTGTTT
>contig151353	183	204	852267-1
CAGAAACCTCaTAAAaGAGTATGTAGTCTCTCTGTTAGCCGACTGATACCAATAGGTTT
>861428-1	TTTCTTCAAACGGAaCACTCCT
>contig69184	154	175	864851-1
tCTGACGCGATTCCGTTTGTCACtCGTTTTgGTGACtTcTTTTGAAATCGGGAAGTTTC
>contig74556	509	530	865392-1
CGGTTGATATGATCATTAcCCtAAGTacCtGTCgGAAgATaCACCAGAgAGAATGtTTg
>866534-1	TgCATAGTCTCTGAACCCAGGT
>contig119698	74	95	866726-1
ATTTGTcCGTACATGCtGTTCAGGAGGCGATTTAACTTTTCtTCTTCAACCTTTGTCTG
>contig34336	1239	1260	866825-1
GtgaaaTATtgccTCCTACGTGTATTGgagATcggCCagttACGtgtggACTTGGACtt
>873712-1	CtttCTTCTTCGTTCGGTTGTA
>contig49114	524	545	873975-1
GTAGGGGCgGGCTGAGTATCTCATCCCTCTAtTCCTACCGCtcCTCACGCTACGGCCtC
>contig11969	1103	1124	874574-1
GTCTCGCCAGAAAAGTGTGTACCTTTCACTAAAGTTTCACTCACCTGGGGTTGTTTCTC
>contig80526	1119	1140	876923-1
ATTGGCGCCATGCTACAACATTGTCAAGTTAGTGGAACACATGTTTAAGCGCTACCTTT
>contig157720	611	632	882472-1
CCCTGTCTTGCTCTTGCAGCCTTACTTGCAAAAACGCCTTCTCGACGTCTGCTATTATT
>contig00719	281	302	882773-1
CTGTACTTGGTTCTTCCTGCTGCTCTATTATCCCTTTTTGTAGAGCAaTAGTCACTTTG
>contig84641	223	244	883275-1
CTTGCCAGGGAGAGAGCTGAAGCCCGACGCCGAGCTTATGATGAACGAGTTAAAGAGTC
>contig125962	238	259	883822-1
GAATCGCGAAAGAGTAAGTGAGTCAGTTGGCAGTATGCAGCTCCAGTACTCATTTCCTC
>contig146233	723	744	884064-1
CAAACAGTGGTGATCACCGGCGGAACAGTTCGAGGAGATACCGACTATGTGACACTGTC
>contig54225	240	261	887816-1
TTCGAAGAACCAACggttggagaatCGAacaTaAGCTGATattgtAcccGCGGTCTGTC
>contig129666	342	363	889274-1
TGGACgGCCTCTGAAAGACCAAGGATGGCTATCAAGGTGTAGTGCATCGCAACAATATC
>890767-1	TCCGCATCAGGTCTCCAAGGTG
>contig165216	176	197	893952-1
TGAACGATTCTCAAAAAGCAtTTTTTGGTTTCTCTGCATATGCCGCCTACAATCCACTG
>contig160087	304	325	897938-1
TCCGATTTTGTAAGACGGTTCACTTTGCGAAAAGCCAACATTCAAGACAAATGtTTTTT
>contig126295	245	266	898759-1
AATCGGATAGCCAAAAGCGCTGTCGTACTGCATTCGTtCACGTTGTTtCtCGGTTTCTT
>contig96701	91	112	899510-1
ccggccatTTTTggccatTTcCGTTCCGTCTTCCGCCtTCCGCtTTTCTGaaAAAAATT
>contig77245	250	271	900165-1
CTGATTCGGTTTCCTCGTTGCTCATTCTTTTCCTGCTTGATGGTATTATGCGAGTCGTT
>902544-1	TTGCTCTGTAAACACTATACCA
>903527-1	TTGCTCTGTAAACACTATACCA
>903891-1	TTGCTCTGTAAACACTATACCA
>contig18229	897	918	905496-1
TTAGAAACTAAAGAACAAGGTAGAACTATAGTAATTACACACACTTGGAAGACCAGATT
>contig160725	219	240	912497-1
GCTCTCTTCTGCTAGCCCTTTTCTCTCCCCTCCACCCTCCAACATGCTGTCAGTGTCTC
>contig61600	1048	1069	912865-1
TATAGAGAAATGTtCTCTATTTTTCTTTtATTTtCCGTTAGTTATGTCATTGTTtGTTT
>913984-1	TTTCATGTAATTGTCGTTGATA
>914671-1	TTTCATGTAATTGTCGTTGATA
>918198-1	TTTCATGTAATTGTCGTTGATA
>contig39932	239	260	918732-1
GATATCAATCgggTTTTGGTTCCAAGTACCGGACtTCCtGCACTGGCAATATTTTTCTT
>contig152657	563	584	919241-1
CGTATTTACGGCTtCAACGGAACCATAACTCCAAAAAAAAaCTTTAAAaGCAAATTTTC
>919329-1	TTCATGGGATCCTCAAAAGAAG
>contig147565	429	450	920529-1
tTAGTTGATGATCGTGCCATCGCAGAGTGATCCAAGATTCACACAGGCCCaaAAAAATC
>contig07144	481	502	921391-1
GTGTTGtTTCGGTTTCATGGTGAAGTGAAATGTATTGTATGTCGACGAATAAAATGTTG
>contig106776	280	301	921545-1
TTGAATTCCTTCTGCATGAAGGGTAgGTAGCACCtAtTGAGAATGCTACACTATAGCTC
>contig164635	301	322	922619-1
ATCCCAGTGTTGGCGATGTGCACGATGGCGACCCGACGTAGCTACTTGTCGGCGagCTT
>contig67090	293	314	924629-1
TGCGACTTcTTTGCTGTTTCGGCATGcCCtTaATATGccggggtTGTGAAGTGGCGtTT
>contig88887	757	778	925259-1
ATAGAGAGGATGACAGTCGCTACTGTTTCACATATTTTTCTTCTTTTCTTCTTCTTTTG
>contig94216	332	353	927309-1
gGATCCGATCGATaAAGaAgAACAGaCGACGACtcAcCCgGAGGACtCTCCAgAGGCTT
>contig51085	481	502	928655-1
AGGCTTTaTATATGATATCAGGTTTGTAGTTCATAGATTTTAGTGTGGTTACCAGGGTT
>928980-1	TTTTCAGATTGTCTAGGAAGTC
>contig67146	168	189	932611-1
TTTATTTATTTATTTACtTAtTTTTTCAAGACGTATAAACTCAAAGCAGTgGTGGGTTT
>contig97915	238	259	934178-1
GCAAATCTTCGGATTTAGTGCGAGAAGAGTGGTCGAAAaCTACTTCGGGATTCTAGTTA
>contig154701	954	975	935280-1
AGATACTGAAGCTCGTCTCCATCCAGATCAGCATCACCTCCAAAGATTCTCGATTGATT
>941523-1	TTGAAGAACACTGTTCAACCTG
>942582-1	TTGAAGAACACTGTTCAACCTG
>contig149623	1042	1063	945821-1
GCCACTTCTATGTCTATCCGAGAGTCCTCCGATACCTTCAAACCGTTTCACAGCTCTTC
>contig63099	164	185	947479-1
GGAGGATATACGTCGCAAGATTCTGAATTGTTATATTCTTTGTTCAAATTCGCTCGGTT
>948791-1	GTTTTCGAGCGGAGTCTATAGG
>contig34336	1136	1157	949665-1
gaattgaTAAgACGCACCCATGTCAtGAGTGTATCcGTCTGgATGGCTTCACATGCTTc
>contig09395	314	335	956364-1
AATTACACTTGCTAAATCAAACTTATATTATTGTTACAAATATTATTAATATTAATGTA
>contig48665	344	365	957128-1
TTCCTCGAATTGCTGTTTCATTCCcACCTTTTTAGAATGGCTAGCGGCTTGTTTTGaTa
>contig40930	111	132	961729-1
AGGGCACCTTCTAAGCTGTGTATCCTAGCTGCCATGTGGTTGAATGTGGACTTCACATA
>contig31020	142	163	962484-1
TGCCGCTTTTTGTCTAGCGGTTTATAGACGAGAACTAGTTGATTTGAAATAGAGGACTG
>963019-1	CTGCGGACTGCTGTATCGAGGC
>contig03553	962	983	965660-1
GTTGTCATGCAGGAAGTATACATTGGCCTGCTCTCCGCGAGTGAGTTGAAGTTGGGCTT
>972749-1	TTTCAACTTCTGCAGCTGACTA
>contig16023	891	912	975867-1
TACCCAaCACAATAACGTGCGACAATGCTCCGTCATTCGCTTTAGCAGAGGAAaTaCTC
>contig169658	258	279	977568-1
GTGGTAaTaCTGTCCGGCGCTCTCTGGTGTACCTTCTTCTAGGAaCACCCTGTTTCCTT
>977906-1	CTTCTATTTTGTTACTGGCGGT
>contig128416	79	100	978138-1
AGCAAACGGCTGTTTGCGATATTTATAACTCGGTCGCGCGCTATCGACGTTTGCTGATA
>contig136828	205	226	979336-1
GGGAGCTTGAACTGGAGCCGCGGCAATGAGAGTCATCGGTAGATTGAAAGGCGTCGTTG
>contig15934	347	368	981114-1
CAGGTGTTCTTTTtCCCGTGGATTCGGTATTTACCTTGAGTAACAAAGAAATTtGTGTC
>contig148017	988	1009	982207-1
CCGCGTAAGCCATGATAACGTCAAAGTTATCTGACTCAGGGAGCCTGCGAATGGCTCTC
>984888-1	CTCCGAAGTTCTGGCCGTAGAC
>contig09579	366	387	985927-1
CACGATAATATTGCTAAATGCTAGTTCTAACTTTTCATCAAGTTGACATACCTCAACTC
>986403-1	CTCCTGAGTTGTCGTCCGTGAT
>986695-1	CTCCTGAGTTGTCGTCCGTGAT
>contig78052	396	417	988475-1
GGTATAGGTTCGACATTACAGAGATTGGATAGACAGAGTGAGATAACGTACCAGTGCTc
>contig23057	426	447	988864-1
ATTCTGCTTATCTCCGTGAGGCGGTTGTGGATGTATATACCCATTTCTAATCGTGGTTT
>contig150409	276	297	993309-1
AAGGAtGGGTCCaCGCgAaGGCgaCTTGGTCGTCGGTGAagtcGCTTTGGACGCGTCTC
>994116-1	CTCCATTGTCGTCGTTGCTTCT
>contig153979	502	523	1000885-1
GGCTTGCGACaTTTTCTTCTTGCTTCCATTGTAGAATGAGCACGTTTGAGTCCATTTTG
>contig77378	370	391	1002315-1
CAGTACTgGGCGTcCtTCTTGCTcCCTCTCACTCTGTCgGTCGCAGTgGGCgGTCTCTT
>contig164602	522	543	1002522-1
CaTCGAaCTGAGCTTCGGTCTTTTcTCGGGTTCGTCGTGATTGAGACTTCCTGCACCTC
>contig64047	72	93	1004243-1
GGCGAAGAAAACTTGCACTCCTTCGGAAGTTAGCCTGTAAGCTATTCTTTTGATTTCTT
>contig153406	154	175	1006848-1
TTTCTAATTAAGCTGCACTTTTTCATTATAATTGCACAATATCGAAAAATGAGAGCATA
>1012304-1	TAAACGAAGTAGAAATAAACTC
>1015077-1	TAAACGAAGTAGAAATAAACTC
>1016098-1	TAAACGAAGTAGAAATAAACTC
>contig78113	216	237	1020951-1
CATAACAAATAATAAAACACAACACCCTACGAGTCATCGATCGCCTTTGATGCGCACTA
>contig149891	407	428	1026117-1
GAGACGTGTGGCCGAGCGTTGTCATGAAGAAAGCGAACAACGGCCTTTCCTGGGCGCTT
>contig55640	288	309	1029907-1
TATAAAAGGAGGCCTAAGGGgCGAGCAGGCAGTCTCGGCTGAGCCTCTCCACGGAGTTT
>contig51085	480	501	1031127-1
GGCTTTaTATATGATATCAGGTTTGTAGTTCATAGATTTTAGTGTGGTTACCAGGGTTT
>contig151159	753	774	1033258-1
CGGCATCCTTCCGCtATCCAACGCGTGAAAACTGCCTTGGCAaCGGTTTCAGCCGTTTT
>contig15133	111	132	1035201-1
GAGtTTTCCTTCTGCGtGAAACGCAgCCCACACCATaACTGTGCCGCCTCCGaAGtTTC
>contig06838	4257	4278	1037181-1
TCTTCTTAAAAGTCTCACGAGTGTCAGGGACGAAACGGTACACTACGAGAGCATTATTA
>contig54011	231	252	1038305-1
TTCTGGAAAATTCCACGGTTAGGATATAAAAGGAGAAAGTGGGCACGAGATGTTCATTA
>contig156152	112	133	1040382-1
AAATTAGATCCGTAACTTCGGGAAAAGGATTGGCTCCAGTGACCGGGTCGGTTGGCTTG
>contig25261	78	99	1043000-1
CACCcTAGGTCTTCTCGTCTTTtCTACGCTTTACCATACTACATGTGTCCCaTTTTTtt
>contig164249	519	540	1049016-1
TAGCCGTAGTATTGAaGTTTAGTAAACcACATTGATCTTATCGAAGCTACCGTTGTGTA
>contig42559	324	345	1050632-1
ATACACAAGCTCGCCGTCGTGCTCTCCTGATAAGGAAGGGTGGTCCAACGAGCaAGCTC
>contig150708	1924	1945	1052165-1
CGATAGTTTTTTCGCGGAAGTTAATTGGATGGCGGTCTTTGATAACTTCAGGTCCacTT
>contig148554	181	202	1056864-1
GCtTCTTATGaCGTCAtCTGaaatgtgggtttgccTCaaaaTAGCGATGACACGACCTA
>contig150638	402	423	1056973-1
TTTATGAACACTAACGTGTTCTACCAACGTGCTCGCATGTGCTTCATTGAACAACCTTT
>1058074-1	TTTCTCTTGCGACACTGAAGCA
>contig147132	170	191	1060623-1
tGAACTCATAGCaGTAAATGTGTCAAAaTTGCTGCTTTGAcAACTCCATTtCTATCCTA
>contig36247	185	206	1061009-1
AAAAATTTCTTGTGCTTCACAGAAGCCATTTAAGAATTgTCCGCTGCTTTTAAGCgaTG
>contig106239	68	89	1064963-1
TAGGAAAAGCTCCATATGTTGCAGCAAGATGAGAaGTGGAAGAACAGAgTGaTTCCTTA
>1065760-1	TTAACAGTGTTGCTGATGCGTG
>contig57203	228	249	1066421-1
ACtCACTCGAGCCCGGTCGGCTCCTTATATTCTGGGGTGGAGCTTCTTATCTTATCATA
>contig159377	69	90	1067020-1
GAATCACATGTCTGTGCCAgcCAGCCGACGAAAATGACCgaAGAAGAGAAGACGaGCTT
>contig04101	567	588	1069684-1
TCGCCTTCCTTACCTCCTTTAATTCTCGCTCGGTCTCGATCTTCTGTCGAAGAATCCTT
>contig157146	821	842	1070698-1
AAATCCACCAGGGCGTCCACTCTGATGctACCcTtGCCGGTTTTGACGTACTCGTGTTT
>contig67146	66	87	1071644-1
TTGTTGCgGTAGTAAtCTTGCTTAgTACGAGAGGAACAGCAGGtTCAGACATTTGGTTC
>contig163069	1028	1049	1072066-1
GCTCGTCAATAAAaTGCACGATAAGTTAATCGCAAGCCGAACGGCCAGAATATTACTTC
>contig118197	165	186	1072862-1
ACCGTAAAACGATAAAATACTGATCAACATGAACGCAGATCTCTAGATGATAtCTCTTA
>contig163676	171	192	1073617-1
GAAACGTCGCGTGATGTTACCAAGGTGAGAAGAAAACTTGTAAGaAAAAGAAGAATCTT
>contig168154	208	229	1076500-1
TAAATACATTATAGCGGAACCCATACCTGACCAAACGGCACTAACCACTACTAACACTT
>contig75524	354	375	1078536-1
CCcGCAaCAAATACGTCGCAACGAAGTATtATCTTAAAACTATTAtAATTTtGgCACTT
>contig29544	118	139	1080869-1
TATAAGCGcAAATATTACTtGTACAAAGAATAAATAGCTGCCGGAATCACAGCCCACTT
>contig151388	425	446	1084019-1
CGATGGCCTCATCGACCGTTCTATTTCCGGGAGGCCGAATTTCATCGCTCTTCTACGTA
>1086672-1	GTATCACAGAATATAGTAACTT
>1086954-1	GTATCACAGAATATAGTAACTT
>1088274-1	GTATCACAGAATATAGTAACTT
>contig38979	717	738	1091814-1
TCCCCATTCGCTTCGtGTGCATCATTGATGAGGTCACAGAATTTCTCATTTTCAGTTTT
>1092906-1	TTTACATTCGTCAGCGATTGCT
>contig167690	364	385	1093333-1
CtTGtTTGTGCGTGAATATTTGCAAAATTTGTGATCCGATTTGAATGGGAACTCGCATC
>contig149060	1666	1687	1093847-1
AGAGATAATCGAAGGTTTGATGGCTAGGCCACTTGGGCCAACGAACGGTCGTCAGCGTA
>contig163555	1786	1807	1094049-1
GCGGCAACTTCATTAGCAGTTGGAATATCATAGGGACGGCGTGCGAGTCCTCGCGCTTC
>contig97099	353	374	1099127-1
CCGTCATTtCtGCTGTCGtagCGCtCATCGCTAGCATCCTCGtAGtCAGCATTGCTTTC
>contig152665	365	386	1099877-1
CGaAAAACTCGCTAAAAGTAAGCAGGTGGTTGGCGTAAATTTGACGAATTACGGCCATT
>contig01424	518	539	1101531-1
cTtCCGtGGGATAATGCTGAAAaTTTtCCAGATGTAATTCTCCaGTAGTGTCGTCATTc
>contig128758	85	106	1102500-1
cgcgcggtcggacaacatcctcgaagcgttcgtggtgtaatggttagcatggatgcctt
>contig118635	90	111	1102538-1
ATCGAAGGGTTCTTCCTGCCCGAGGTGGTGTCGAGCGCATCCTGAAATTCATCGATCTT
>contig139145	227	248	1106358-1
ATCTcTTGGAgCATCTcCTCTAGCTCGTCATATTCCTCATTAAGATCtTGAATTTTCTC
>1110827-1	TCCGGTAgGTCGCATAGAGCCG
>contig08215	296	317	1113533-1
TCCCAATTGTTCGCTTTCGCAAAGCGTACTCCTTCGTTATTGGCCTCGTTGAGCTGCTC
>1113939-1	TCGACTGGTAGACCAGTGCCTC
>1116225-1	TCGACTGGTAGACCAGTGCCTC
>contig95878	205	226	1119734-1
TtGCAGCAtACGGTTTCAAtCCTTCATTAAAAAATCAACCGTGCCAGCTGGGGCTAATT
>contig94559	552	573	1130464-1
AGAATTCATAGAATGTTGACAACAATCAAAAAACAAGTTCTCAGCAGACTAaTCTTTTC
>contig131195	91	112	1131045-1
CATaTGATTGTAATCTCCTAGAAAGTACGGTTGACATATTCCTGCGCAGCGTAtTGtTC
>contig50498	310	331	1131648-1
TATaACAAATTATATgGAAGaGGAACGATGGACAATaAGGAAGGAACAAATAACTaCTg
>contig34884	288	309	1132829-1
ATATATGTTTGCGATCTAGCCGCTATCATGAATATCCTTTCCTCAATACTCACTCGTTT
>contig41723	233	254	1133559-1
GGACGCGGCGAACTCGTAGATATCTGTACTTACGCGGCACAAATTGAACGAAGTTTGTC
>contig73048	251	272	1138120-1
GGTAGCCTGCGCCAAACGGAATTTATTTCATTGAAGTGCGAGTGTTCTTTTtATTATTT
>contig150900	250	271	1138644-1
TgGTTGCATACCTGCAGAGCCGCTGGCCGCTCCTCTCCACaTAATCGGCTGAATTCCTC
>contig164096	523	544	1142491-1
GAtCGTTTCGATTGctCGCCTCCTCATCATCGCTCGTATCgACTGCATCGGTGCACCTC
>contig101633	196	217	1144156-1
AGGTCTAAATCGCTTTGACATGGACTTACCAGCAAtATTTTGGCGTTTTCAGTAAGCTT
>contig09491	697	718	1146284-1
CACTCTGTATGGTCCAGACCAATCCTATGTCAATTTAtgATtCGCCGATTTAGACTTTT
>contig92869	106	127	1147347-1
GTGCAACCTCCGCACcTATATTTAaTTCCGAGAGCGCCGTTAAACTGTCCACTAGTTTC
>contig66623	104	125	1151155-1
ATATCAGGtGgAGCAAAGTTGCACATAACGAACGGATGCTTCTTTGCGTTGATAACCTC
>contig152065	453	474	1154331-1
TgGaAAAtTTTcCCGtTTCtAGAtctTAtTTGCAATGATCTgagTGTGtTcCTTCAGTT
>contig28603	77	98	1154843-1
GTGTTAGACTCAtGGtTTTTATCaAAAAAAATTTGGGCAGAGGTTCCCCTCTACTTTTG
>contig152445	1062	1083	1155039-1
AACGGGTACAAGTGCGATGGTGATCTTACCAATGTTCTACCGTTCGGAACTCGAAGTTC
>1155721-1	TTCCACTGATCGAACTTGATTG
>contig144645	115	136	1156143-1
TCTGGAAtTTcCGGTTTCTCTGGTCAGTaAAAACCCCCGGGCGtGAGTTCTCTGtGATa
>contig53119	869	890	1156907-1
CAaTTGACGGAGTTCCCTGCATTCTTGCGGATCGGGCCATGAAATGAACCCCGCCGCTT
>contig99212	62	83	1157755-1
GaAACTGACATCGCCGTATCGCTGGTTGGTATGCCTCGAAGAACGCGTTCGCCGCTCTT
>contig14989	398	419	1157812-1
CaAAtTGtTCCCGTTTCAGTGtTTTTTTAtTAGCTGTCGTTaAATTCTATTAGGTACTA
>contig65517	96	117	1159136-1
ACAGTGAGTTCGAATAGCTTGTGCGATAAATGCCAGAAGGGTTGTGACCCTTGATGCTT
>contig00541	249	270	1165933-1
GGATCAGCTGTGATAGCTTGAGCAACTCGCAAGCGAGCCACTCATTACCTCTCTTCCTT
>1166096-1	CTTACCTGTAGgACGCTTGGTC
>contig150900	206	227	1166316-1
TCGGCTGAATTCCTCCTGGAGCGTCGCGTCGCTCAtCtCGTCGTCGCTGGCCATATCTC
>contig71865	110	131	1166765-1
CAAGCTAGGTGTGAAGACTGGTATTATTGATAGACACTCCTTCAACGTAATCCACATtG
>contig13324	503	524	1166993-1
CAAATGAAGTTTTCGTTTCAAACGTCGCCTTTGTAATAGGTCGGTCTGTCTTCTGGGTG
>1167374-1	GTGATGTCAGACGAaTGGTTTC
>contig26754	135	156	1167627-1
TCCtTAAGaGTGGTCTTTgGGTTGTcCTcCaTCtTCCGTAGTGCACGAGCCCGGATCTC
>1169928-1	TCAGCATCTTCtgGCGCGACCA
>contig07577	354	375	1170399-1
GGgAAaTTtCCTGTTTCACTaGtGCAACACAAGCACAGATAaGCGTAcATCAAcTGATA
>1173266-1	ATAaTAATGTtGTACACTAATC
>contig38980	289	310	1177903-1
TTGCGCTGTTTTCGGTTTCATAGAAACTATAAGAGCTGTTTCTTCAGGGCCATTTAATT
>contig67422	139	160	1180092-1
TAAGCGGCGATCGATTTGAAAGTGTCAGAAACTGGTTGCAGATGTCGTTAGCCGCAATC
>contig159669	456	477	1185000-1
cAATATTCCAGGCAAAGTCGCATGGCGTACCGCTGCAGCACCAGTGGTTTGCGGACTTC
>contig56833	435	456	1186711-1
TTATTCAAATAACCAACCcGCGTCCcGCTGTAGGCAATGCAGAGGAGTTCGAATATATG
>1186775-1	ATGCGGACCGATGATGCTCAGC
>contig89075	392	413	1186790-1
tggcgtcagccATCCGAGAGGgtCATATACGgCTGCTACTtGTTCtGaCACAGTTCTTT
>contig28848	391	412	1187257-1
TGTGTATTTAGCAGTCACTTGTCGTGCGGCAGACCGCTGAATGGCTGCTTTTCATACTA
>1188624-1	CTACTATAAAATAAGCGAGACC
>contig08704	815	836	1193180-1
CACCTTGGACTGCCGGGAGCCTCtGGTCAATACCGGTCAACATcCGCTCGAGGCGAATC
>1194415-1	TCaAACGCTGCTCGtTaTTTGC
>1194946-1	TCaAACGCTGCTCGtTaTTTGC
>1195106-1	TCaAACGCTGCTCGtTaTTTGC
>contig35878	167	188	1199586-1
TGGTTCTCCGGTCTCCTGAAAATGTGCCCATACCACCTGAGTCTTTGCTCCCGCATTTC
>1211473-1	TCAGATGCACAGGGGCTACTCC
>contig99212	61	82	1213516-1
aAACTGACATCGCCGTATCGCTGGTTGGTATGCCTCGAAGAACGCGTTCGCCGCTCTTC
>contig15179	369	390	1215125-1
CATCATACAtGgTCACTTGTTGGGAATCCAatagTgTAGTCCAGCAGTTCGAAATGTTC
>1218238-1	TTCACATtGTCGAATGtCCGAC
>1222974-1	TTCACATtGTCGAATGtCCGAC
>contig117236	510	531	1227372-1
TGTCATCTGGTTAAGtTGTTGGAGCTTCGGTTGATGTTTGCGGAGtGTATGGGTCAtTC
>contig11103	457	478	1229766-1
TCCATAATGATCGAACCGGTTATTTCGTACCGATACAAAGACCATTGAAGTAACTCTTC
>contig158100	277	298	1230654-1
CCGCCGTTCTgTGAATGACGAcatTATGtTAGGGaCATCTGCATTCTTAGTGAAGATTT
>contig66865	99	120	1231715-1
AGTTCCTTTGCGCACAATCCAATCTCGCCCGCTTATAGAAGTCCATGTGGCGAGCGGTC
>1232164-1	TCTTTTGCATTGTCCGTCTGCA
>contig109317	60	81	1233866-1
tCcTCATGACAACCGATTGACAAACTGAAGATACAAACTGAATAGGTAGAACTCACCTT
>contig13860	556	577	1235138-1
TCCGtcCCGTCTGGTAAAAACGCATACAGTAgGGGAAACGGGTGTCCGCCGTCAAATTC
>contig06838	5020	5041	1235149-1
TCCTACTTCAATCTCGCACCCCTGGTCCGGTTGTTGCCTTATACGCGCCATCTCTGCTT
>contig87509	326	347	1236187-1
AGTCGAtCCtAAGaTACTGGCTTATGCCTTGTATCATCGAGaGGGaAAAGTCTCtTTTC
>1239503-1	TCTCTCGGATATCaAAAGGGaA
>contig164672	1874	1895	1239555-1
AGAcCAttAACGtCGATATGAAGCtCTTTCGaAGAcCTTCGaAGcCCGATCTTCGCGTT
>contig19062	323	344	1244201-1
ATCAAAGCTTCCAGCGTGATGACGCCGTGAAGAATGGGTTTGCCGTGGGTTCTGCATTC
>contig53178	259	280	1244408-1
CTCGTCCACCGTAGTTGAtGCGTCGTGGTGGTcTCTCGCAGACGTCGAATGTAATTTtA
>contig99608	402	423	1246168-1
TaGCGCGCGTCCGCAATTACGAACAGTGCCGTTTATCCGACGACGGAATTTACTCATTC
>contig07971	540	561	1249690-1
GTAGAGTCCGAGCTGATGTCGTAGATTTTCTTCTGGTGTGtTTTCGATTTGCGCTaTTC
>contig17492	538	559	1249839-1
TTGTCTGCCGCGTTGGACAATGTCCAAAGATGTTAGGGAACAGCATTTtAAAaGGATTC
>1251338-1	TTCGAAGGGAAGCTATCAATTT
>contig166078	474	495	1252987-1
tgtaacgtttccggattcatctcgattatatgttctatgaaacttagtggaagttgttG
>1253464-1	tGTCGTTCTCGTACTTGCTGCC
>contig14231	1710	1731	1254572-1
ACAGCTTCCTtcACAACGACATCCTTCCAGtCgTGAGCCATTGCATACTTGACGCCTTG
>contig141595	181	202	1254736-1
TTTtCCAGCTGAGtACAGAAGATGTCcGCGTCCACCATACAACCAGTAGGAACCAaCTC
>contig49877	567	588	1257084-1
GTtCTTtGTTCTAATATCGCTGAAGTCATTGTAGTAGAACACTCTtGTTCTCGATCCtC
>contig123866	69	90	1260226-1
GTCTGTtGTGTTCGTCGAACGTATTAAGACTATGCTGTaTTCCAGAACGGCTGATTCTC
>contig145493	197	218	1260530-1
tCGAAAATTTTCCgTtgTCcACTGCCGGGTTCGAACGTTCCAGTCTCATGCATtCTTTC
>1265972-1	TTCAATTTGATTACAGTAGCTG
>1269159-1	TTCAATTTGATTACAGTAGCTG
>1271069-1	TTCAATTTGATTACAGTAGCTG
>contig33582	388	409	1271642-1
TGGGATCAATAAAATTCAATCGATGGTTCACAGTCCAGTGTTGAAaaTTGGCATTGTTC
>contig44941	262	283	1272338-1
ATTCGTCaTAACTtGTTTTtCCACAaGATtCGACGCTTGTACAGATATCGCAGTCGATT
>contig126849	107	128	1273258-1
CGtGACgGGCaTAGTGTTGGTGGCGTCtTGAATCGAAACCAGGGTTATTAAGGTTGATT
>contig106776	533	554	1274800-1
GAACTTCTAAGAAAAGTTCTTAAGGTGCAGTGTGCATTCATTTTGcCCCACACTAGCTT
>contig169810	648	669	1276768-1
AGTGATTCGATTGCATTGTTGCGCATATCGCGATCAGCAAGCATCTTCTGCAGATTTtC
>contig54225	672	693	1281156-1
ACAGCCATATttACAACAacGCgtAAtATTtCGACTGACACTCGCCAAACTTTGCCTTC
>contig73100	151	172	1281297-1
TGAACAACTAACGTTCGGCTcaaCATTGGCTGCTCCTTCGTTGCGTAGGTAAGCGGttt
>contig158089	797	818	1285649-1
TACGTGATAACGGAAAGACACTAtGTGAGATAAGATGAGAAATAAACCtGAGTTTCATG
>contig05676	209	230	1285909-1
GCGATGtTCCGGTTATATCAGGCTTATAAGAAGATcATGAGTCGAAAAACGGATCGCTT
>contig16756	655	676	1286373-1
gaaaaaaTTCAgtttcaaaacttagttaagAGCaaaTActacacaaaGGttgCtgaatc
>contig95841	1330	1351	1286793-1
ATCACCCAGTGTACAGTTGaACTCTTCGTTCGGtATTCGTGGCTCGGTACGCGTTTTTG
>1288823-1	TGGACAAATGAAGAACGGACTC
>contig69058	521	542	1288871-1
AGATCATCTTTCACATATTCTTGCAACGTGTCGATGAAATCCCACACGACCGCATTATT
>contig160476	1095	1116	1293521-1
ttttgggaaggcatggagagggatgtcaggaaatggtctagagaatgtaagcaatgttt
>contig82642	374	395	1302432-1
TTGAAGGCTCATAGAaTTTTTGTtCGTtGAGGGAaTGGAAgAaCTGTaGaCGGTCCATC
>contig40953	333	354	1303597-1
CGTTGAGCATGCCTTTGCTGGGCGTTCTGTTCCCAAATTAGGCAATGTTTAGGTGTCTC
>1308282-1	CTCAGCAGTCGTTGGCTTTCAG
>1309829-1	CTCAGCAGTCGTTGGCTTTCAG
>1311371-1	CTCAGCAGTCGTTGGCTTTCAG
>1312033-1	CTCAGCAGTCGTTGGCTTTCAG
>contig04265	196	217	1312949-1
atAAGATAGATGTAAGATGtGTGCAATCGCCACGGAACACACCAGACAGAAATGtGTTG
>contig67146	142	163	1315131-1
CAAGACGTATAAACTCAAAGCAGTgGTGGGTTTAGACCGTCGTGAGACAGGTTAGtTTT
>contig00421	418	439	1321073-1
cctcaaataggacgatattttaataacacaattggaattaataaatttttatgatttta
>contig123812	413	434	1329573-1
ATaGGTGATCTGCCTGACCTAtATATTGaAAACCTTGAAAGTACAGCCTAGAGTGGGTG
>contig121762	141	162	1332793-1
GtTCTGCTACTTCCAGTTCCAAgGGaACaAGAAGGTTCAGAGGTCTTCTGATCCTCCTC
>contig163687	234	255	1333016-1
TAAAATTTTaCCGCTtCaaCtGGACCaTAAAAGTCGACACTGAGTCAAAATGACTAGTG
>contig144374	193	214	1334844-1
ATACTACGCCTCCGTGAAGGACTCCgaGGACGAGTTGGTAAGACTTATCGAGAATGTTC
>contig12684	151	172	1341200-1
GCATAGGCtTGACGATTAGCAATGACTGGtTCTACgCgGTCAAGTTCACGGTGGGCCTT
>contig137200	116	137	1341724-1
GAGACTGCGCTCGCAGACAAAATACCAGCGCCGATTTTCTTGAGCGACCGCAGATTTTC
>1345945-1	TCGGAAGCCAGAACGTCAGAAC
>contig36557	351	372	1347588-1
TTAGGTGTTTTGGTAACgGTGTAGGCCCAtTGTCCCTGTTCCTCTCGGtTcCTTCAGTC
>contig49114	85	106	1349492-1
TTCTGTCTATTTACTTCCCACGCGCGGTCACCGCGAGGGCCGCTCAAGAGTATCAACTT
>contig07035	265	286	1350944-1
TTCATATCAAATTTTCCATATTTGTGGAACTTGGTAAGAAGCGATTTTTTTGATCCCTC
>contig153443	268	289	1352080-1
GACGCGTTGAATTTCTTGCTCGATTCGCCTCCTCGCTTCAGCGACAACGTTTTGTTCTT
>contig147827	1162	1183	1355510-1
accGGCgcAgTGcaccggTACtacaacGACttggACGACGACTACAACTACAACGAttt
>contig07945	548	569	1359365-1
TGCCTTGCTTCGGAGACAATGGACTCTAACTTCTTGCAGTATAGAGTCATTCGACGTTT
>contig71077	285	306	1361647-1
CCTCCGGTCGGTACGATCCAaGGTTGCTGACTCCACATCAGAGCTCCTTGCAACTCTTT
>contig163067	5352	5373	1362803-1
gGAAAGGAGATCTGCCCTCAGATCCCCAAGCTGACGAACTCCATCTGCTTCTCTAACtT
>1365104-1	tTTTTCTGCTCGCTTCGCTGCC
>1366231-1	tTTTTCTGCTCGCTTCGCTGCC
>contig146927	299	320	1368071-1
TATTACAGACTGTAACAATTGCTGAGTACCGCTTACGGTCTTCCaGAaGCATTGCCATC
>contig149916	477	498	1374108-1
CctGACGATTGGATAGCCTCTTTAAGGATTTCACTATCGAATCTtCGGgTCGCTtCTTC
>contig40953	274	295	1375106-1
GCGTACGTTGTGCATGCCTTTGCTGGGCATACTGTTCCCAAATTAGGCAAAGCGGCGTA
>contig40196	301	322	1376270-1
GCTATGTGCGGGGACTCGGATAGTTTACCACAGGGGCAAAAAaGGTGGTGCAGATCCTC
>contig61477	319	340	1379036-1
TTCTCTtATCTGCTTCATCAAGCTGTGGTCCTTTTCGAAGGTGgACGGTTTtCCTTTtG
>contig157619	2105	2126	1379761-1
GTATACCTCTCCGGCATACCTTGAGTTtGGTTTCCAACCATGTAAATGTCGACCATTTC
>contig113574	78	99	1380018-1
GATGATCCgGGGCCTGGAACTACGTCTaAACTGAGGATGCCTATGATGTTCAAtACTTC
>contig26002	833	854	1382983-1
GTACCACGTgggcccTCGAGAGcccGTAccgTGATcaaaTAGtaattgttCaaTCACta
>contig121508	148	169	1383187-1
GGTTGtGcCACTCAtAAATGaAAGCCgGaAAGGaAAGAGAtTgGaAAGCAGTACACAtC
>1383244-1	tCAGCTGATCtGaAAGTAtGGT
>contig39074	61	82	1389027-1
ATTCACCTTTTATACTCTaAcGctGCCTACGTGGCAGTTAAGCCACGTCATCCTTTTTC
>contig118103	141	162	1389092-1
caggccacgtaatcgtgttccattcaaaTCGtaGAGGCaTGGTGaCTATTTGGCcTATA
>contig151388	951	972	1392526-1
CCAACCGGCCCcTGCTTCATTTGCCTCGCTGCCCGAGACTCTTCTTTCAACTCTtGCTT
>1392978-1	CTTGAGCTTCTCCAATGCGACA
>contig51762	359	380	1393522-1
AAGCCACTGAAGCGGAAAATaGAGTACGGCGACCCTCCTGGGTTCAAACCGCTAGTATC
>contig18012	203	224	1398235-1
tTcCCCGATGCACCTGCTGCCGCATTTCCAGATTTTTGATTATGAAGCACCGTTACATA
>contig05188	453	474	1401308-1
ACACAGGTTACAACATATTTCTCTCAATTTCTCACCGCTCGTGAACTTGCTGTTATATT
>contig61850	439	460	1401378-1
GTTCGGTATGAGAAAAGaACTCATGGTTCTAATCAGCTCACACATTGTATTCCAATCTT
>contig127849	216	237	1402676-1
CGATATTTCGTAGATTTTGTCGTTCCTGGGTACTGCGTAAACTCTGTAAAACAGACATC
>1404086-1	ATCCCGAAcTCGTGAAGAAaCA
>contig03063	491	512	1408005-1
ATTTGGAACTGATCGACGTTACCGTCCACTATGGCCTCATCGACACTTCTGAAAATTTT
>contig139525	205	226	1409497-1
ttgttttgaaaacaaagttaaagattgtatcttgtagtttttagggggttagtttaatt
>contig57108	330	351	1414524-1
GTAAATTCTCCCGTTTCAACTCACCTATGTAAGCGTCAACTAGGGAAGTTGGGCGATTT
>contig127010	78	99	1416484-1
TCGAAAAATTTTCGTGTTTTAAACAAAAACAAAAAGTTCGGAACTTAaCtATTTaTTTT
>contig168521	2915	2936	1417171-1
TCTGTCGAGCTCCTTGTCAACAGATTCCATTGCCGCATGTGCCACGGGCCTACAGGCTC
>1418376-1	CTCTAAACACTGGACGCACACC
>contig105264	264	285	1419830-1
TAGAAAATTCTGTTTCAATCGGTCTCTATATAGAATTAGTAAAATTGGTCCTGATGCTA
>1421002-1	CTATCTGATGATTGTCCTTTGC
>contig11727	609	630	1421453-1
gcggcggtggtggcagcgacggcatcgccgacgacaccGCCgAGGGaAGTTTTTTTTTt
>1421701-1	TTtCATTTTTGtGGCGGCGCcG
>contig40760	282	303	1422421-1
ATCCCGGCCGTGGACCATCGAAGTATTTCTATGTCTCCAAGACGCTTACTAAAGAGCTT
>contig150454	231	252	1423048-1
ATCGCACTTTAGCTGCGTCGGAAAGaCACCATTCTCCTGCAaGAACTTCACCGCTTCTT
>contig69500	714	735	1429590-1
GGTTCGAATCGTGTCGCAGACTTTACCAAGCTGaGCATTCTCGCATAGTATtATATGTG
>contig47447	252	273	1431438-1
AAATCACTCTGTGGTTTCACGGCTCCTATTTCCTCTTTGTCCTTGGCTTGAGTGTGCTC
>contig149777	327	348	1432252-1
TCTCATGTATAGGCGATGaAAActAACAAgAAGTACTATCTATCTAATaAATGTGcTTC
>contig05641	695	716	1436411-1
GCTTGAGCAAACTGATCTGAGAtTTTAAAGtcTTAACCTCATTCTCTAACTCACAGTTC
>contig164237	887	908	1438237-1
TCAGCATGCGATCACGCAAGTGGAGGTCTGCTAGCAGCATGCTTACTACCACTACCTTC
>contig103954	357	378	1440878-1
ATGGAAATTTcCCGCTTCAAATGGCCAACATTAGAGaTCCTTCGCATTTAAGCTTGTTC
>contig155271	212	233	1441489-1
AGCTATTTGCGGAAAAGgTaGAGCGCGTACCCTGACTTGGAgACCGTGAAATaGTCTtC
>contig58330	390	411	1441561-1
AGCAAATAGCGATGAACTAGAAGTACTAAAAAGGGTTAAAaCATCGACGGCTAAGACTA
>contig37445	66	87	1448413-1
TCTTGAGGTTTCGCAGTTCCTGCTCGCTTTCTCGATAGTGCTCGAGCACAAGCAGGATT
>contig87503	349	370	1451562-1
GCCTACGAGCACAGTaAACAAACAAATaAAATGAACAAAAGaGTaAAAtCTCACTTTTT
>contig161849	65	86	1453079-1
AATGACATCGCTTAAGGTAGAGAAACACTTCCTGCGAGAAGGAGCCTAAAGGCTGTCTT
>1456332-1	TTTCGCAATTAGCTGGAAGTGC
>contig54225	336	357	1457645-1
cTggaaaaagCggagggTGACaaaaCaCTCATGGCggaagtcacttctgaaaagttttg
>contig159354	114	135	1458904-1
CATGGGAGAAGTGGTATATCTTCGAGGACCATAGGAACATCACGTCGATTTTTCCtTTT
>contig48764	329	350	1459274-1
AAGAAATACGCGTTTCAAGCCAGGCTCAAATGACAATCATATAATGCAGAAAGCCGTTA
>contig13326	130	151	1460423-1
GGAACGCCGTTTCACCCAGGATTCAATAGAGAAAGAGAATCCAAAAAGATTGATTAGTT
>contig118302	130	151	1460493-1
CAGATTCCTCAATTCCACTAATGACCAGGCTTCGGGAACGTATTTCGTTCTCTATGGTA
>contig69727	264	285	1462097-1
ACAATTTGACGGAAACTGGTGCAACaAAAAAAAACaATTTAAAAAAGTGAATGAAATTC
>contig38554	277	298	1464052-1
TCTTGAaTTtcACGCTTCCAGAGCTCGTTTCAAATGTTAtGGTAAcctcATAGAGGTTT
>contig38937	157	178	1464449-1
CTTTCCCTCCTGCACTGTCTCCGTACATGTACGGAAGTGACCTAAGCGCCGATTTACTT
>1468324-1	CTTAGGTTCAGTGCATATAGAC
>1468612-1	CTTAGGTTCAGTGCATATAGAC
>contig116552	96	117	1473725-1
GACACCAATTAGACATTTtCACCTGATAACCAGGAATGTTTATCAAGCCGAaCATTATt
>1475693-1	ATtCCATTTTCATCGACTGATA
>contig164403	243	264	1477504-1
GCCGGACTCGGATGAAGGTCCGAATTTCGTGGATGAACCACGTCAGAACGTGGTTCATC
>contig24508	643	664	1477903-1
GGAATCtACAACTTCACGAGAGAGAGAGAAAGAaGTTGCTACAAGTTATAAGACcATTC
>contig01756	574	595	1479079-1
TTTTCTTCTGACCTTGCCGaTCGACTTCaATCCTCaAACCACaaAACGTTGaGAAACTC
>1480672-1	TCCAAGaGTGGcTGAtTAtTcA
>contig05608	826	847	1484622-1
cctgaaacccgtttCatgtctgtgataaataaacttgataaaagCTCTAATATTCATTA
>contig168443	434	455	1492175-1
GAGCGAATgGGCGCATCGTTGTTTCTAgtATCTCCTCGTAACCGTGTCTATCTAAATTT
>contig11795	1281	1302	1492196-1
ATCATACCGCAATCGCTTCGTAACCTCCTCTGGACGACAACTCTCTGTACACCAGCTTA
>contig12521	242	263	1493810-1
GAAATATTTGCTCTTTCAAGCTGTATATTAGAAAtTcGTGACAACCTCGGATTTCGTTA
>contig67570	150	171	1498120-1
GAAAGCGTGCGTCgGGGATTTCATTAAAAACCGCTTCCTGTCCATGTCTTCCTCAGTTT
>contig164925	383	404	1501641-1
CGTTATTGAtcTCTGTATCTTGAGAGAGTATACAAGGAtTACTGACCGGGTAtTGCCTG
>1501827-1	TGCAGcGTATTGTCGGACCCGG
>contig104932	602	623	1504080-1
gGaCATATTCATGTATATAAATAAACAAATGAATAAGTACAGATAGTTCATCAAGCTTA
>contig165173	3014	3035	1504285-1
TCAGTCAACGACAGGCTAGACTCAGATGAAGGATTCGATCTCAGAGTCTTCGACCATTC
>1512553-1	TTCTTCAAGCTCGGGGCTtACT
>contig157720	619	640	1513037-1
CGTCGCGTCCCTGTCTTGCTCTTGCAGCCTTACTTGCAAAAACGCCTTCTCGACGTCTG
>contig144446	209	230	1515702-1
GGTGCCAGCAGCCGCGGTAATTCCAGCTCCACTAGTGTAAATCGTCATTGCTGCGGTTA
>contig157547	193	214	1516345-1
TCGATCTTCTCTCTCGCAACACCtTCCAAGTGTGCCACCAACATATTAGCCTTCTGTTC
>contig64086	484	505	1519863-1
GATCGGAGGTACTGTGAACTGTATTTGTAGGCTGCTCTGAATTGCCCTTTCcTCAaTTT
>contig27206	193	214	1521959-1
ACGACTGGACAGAGGCCGGTGATGtATGGATTGgAGCCGAGAGAGTGGACGGCAAATTT
>contig137497	73	94	1525457-1
ATTTTTGTAATAAGAAAATTTGATAAATGAATTAGATTAGTACCTAATTAATCAAATTT
>contig01385	89	110	1529297-1
AaGAATAATAATAAAaCcgACCACTgcGGCCGGgCCcTGGCGTCGGTGTTGGTGAGTTC
>contig102274	200	221	1529470-1
CAtAtTTCCCGTTTCAGtTCAACTTCATAtTGAAAACGTTCTGCGTCCAGGGTTTATTG
>contig150519	120	141	1532706-1
AGGGAACATATTTATAATATTAAGAAGAAGAACAGTAATAAACTACTCTATCAGCACTT
>contig13749	1614	1635	1534649-1
TTCaCCTGCAACTCAGCCAAACGCGACATGAACGTTTCCTTCTTACTCTCTGCCACTTT
>1538758-1	TTTCTCGGCCTCTCTTCTGAAA
>contig169658	147	168	1539688-1
AGTCGCCGACCTCGGCGATCGAGATCTCCTTAGATCAGGAAGACTCATCCGGGGCGCTC
>contig163555	1605	1626	1540966-1
CGATGAGATGGCTTAACGATCTCATGAGGACAGCGTCGCAGCCTTCATTTTGAACGCTT
>1541352-1	TTTCCAATCTTTGTTGCACTGC
>1541374-1	TTTCCAATCTTTGTTGCACTGC
>contig167381	941	962	1542025-1
ATATATAATAATATTATGACCATAGAAAAaaCACATACAAATCATTACCAAAGTAATTT
>contig02890	194	215	1546477-1
ACGGGCACTGCTCAAAAAAaTTCCCGAAAGAATTGCGTAACGCAACATCTGTTCACTTT
>contig151512	1865	1886	1547667-1
CatTGTcCACtCGAgtTGAGGCAGGGTGATGtaACCtTATACAATACACTACAAGACTC
>contig58058	63	84	1548896-1
tAtGATTTTtGTGTCTcTGgTACGCaCTGCAgCcTttAGCAaGgCGCTGAGTTGcACTG
>contig59157	314	335	1550541-1
AAATATAAGTTCTGATAGCTCTCTTTTTTtAGTGCaGATGGCGATTTGATGTTGATTTC
>contig157782	110	131	1552567-1
TAGcTgGAcCTTgGAgGGCtTcCAACAAGTaAtTGAGttTTTcGATGTTGGTGATgtTC
>1556116-1	TCCtCTTATGaATCGTGGGctC
>1556553-1	TCCtCTTATGaATCGTGGGctC
>1557238-1	TCCtCTTATGaATCGTGGGctC
>contig99295	391	412	1557969-1
AGCGCTTTCCCATCGTTAGATAAGCATCTGCTGAACTGCGGAAgGTGTGGTCCGGCGTC
>contig168786	586	607	1567890-1
TACTGATATCgaATAgTgTGCTGGCTATATAAAAGcCCtcCAGCACACGCTTATCAATT
>contig157727	491	512	1569104-1
GGACTAATTGAGGtTTCACAGTTgGtTTaAAAAAGTAgGACACGTAACGGTTACTACTG
>contig40509	105	126	1571041-1
gtTGCGAGAGGCTCCAATGCGTTGTTCCTCaGATGAGTGAAttccgTCACCAGCTTCTC
>contig74950	725	746	1571817-1
TATACTTGCGACGTACTTCAGAATTTTCCTCTTAGTCCACGTAGTACTCTCCAGGGGTT
>contig130789	108	129	1572345-1
AATTCATTTTTCAGAGAATTCCGTGTACTGATCAAAAATCCGAACCAAATTCAAGATTC
>1578423-1	TCTGACACGTCAcACTAAGACT
>contig60126	337	358	1586534-1
CTTAAACTCGtTgATCCGTACTCCTTCTCCGGTGTCACAGTACAGTCGCCAGGCATTTC
>contig146927	374	395	1589505-1
CTGGCAGCGATTGATCGCGTAGCaTtGCTTCCACATGGCGGTCGAGGTCCGTACCATTG
>contig164883	61	82	1589553-1
tCAGTCACAATGATGCGCATTCACCTATtGAGaaGgATACTtGGAAAAAattCAAaGTc
>contig22304	98	119	1592539-1
CACCTTTtACGCAGTGGTTTAGAGttctAGTATCAAttaTATTAtttCGAGTaaaGttc
>contig113553	420	441	1595050-1
GGCGACCGAGCTGCCGCAGTCTCTGACTAGGCCTTGAAAGATTCAACTCACGtCTTTtC
>contig01032	134	155	1595075-1
CaTTTGAAAAAaTCATGAAaCGCcACATTCTGGATCACcTCGaCAAAAaCcAGATCATt
>1596711-1	ATtCCTAAACAaCAGTtCGGCT
>contig16040	256	277	1599761-1
CATCATGGAATAAAGCGGAGGTCGAGTGTTACTCAAGAGGAGCTATCTAAGGTTCCCTC
>1601420-1	CTCGAGGACTTGGCTGAACTGC
>1601665-1	CTCGAGGACTTGGCTGAACTGC
>contig95554	360	381	1602418-1
AtgttCTTGCGCAACCGGATCTATGGTgAAGGACATCTGAAAtCATCAAATAATAGTTT
>contig02824	155	176	1609852-1
AGCTTCTCGGAGTGCCGTTCGTGATTTGCTTGTGCTTCCGCTGGAGCGTCTTTTTGCTT
>contig118048	206	227	1610889-1
AaTGACATCAATTTAACAACGAGCACGTTAaTATACGTGTAGCACCAAATAaGTAAGTT
>contig125640	330	351	1611075-1
TATAAACAAACTAAGATGACACaAAATACAGTGTAACATTCGAATTCACACtTACtTTT
>contig131486	193	214	1611384-1
ACCGTTATTGCGGGTGGGTTTCTAtTTAATAATTGCCAAATTTGTGATTTGTAAGGATC
>contig04054	257	278	1615322-1
TAGACAAAAGGAATCATTTGACTTACTTGtTTTATgAATTCaACCAACTCGACGGTTTC
>1615398-1	TCCAATCGCTTATCAACtGtTT
>1619173-1	TCCAATCGCTTATCAACtGtTT
>contig106433	1519	1540	1620045-1
GACATTTTtCTACGGTGCACGATCCTGCTTGTGCACAGCGTTCTTCATGGTAGATCTTC
>contig165290	2715	2736	1620437-1
CTGCTTtCTTCCTCCcTCTCTCTGTTACTCACCTGAGGGACGTTTTCGTGATCCATCTC
>contig85899	342	363	1622410-1
AGGTTCTAGAAGCTGGCCTCAACCATATATAAGGGCTTGGGTGAACAGCCTGCTTCAtT
>contig124023	263	284	1623136-1
CCACATCCACTTCATCCTTTTtGTtgAGATCATCCAAATgATCCAATACGTtCGATTTG
>contig158100	276	297	1628420-1
CGCCGTTCTgTGAATGACGAcatTATGtTAGGGaCATCTGCATTCTTAGTGAAGATTTA
>contig126417	72	93	1631111-1
TTCCTTCCAAAGgTAGGATGTCATGTGTGCCGCAAGAAGGgAGTGCAGCGTATGGTTTC
>contig169160	430	451	1637185-1
CcAGAATTTTAAATAagAAAaTtAAAGAGATTAATGATTTGGAAAGCGgTGAGCGGCTC
>contig159705	2354	2375	1637856-1
GCTGCCATAATCCGCATTTGCGAAGTCGGGTACCGGAAAAGTGATCTTGTCAGaGATTG
>contig03773	367	388	1639201-1
AGGCAATGATgtCCAGCGGaAGAACTgCTTCGaCAAGGACATcCGCTGTGTCTTCGTTa
>contig85029	614	635	1639532-1
TTGCGCGTCGAATTCCCCGTTATAAGTGCACTTGAGCGAAACACGCTTGGACGAGTATT
>contig114144	91	112	1642132-1
TATCACCTCACCGATGGGCTGATTTTCGTCTGCTTGCAGTCCATCGACCAGCAGTCTTT
>contig108536	609	630	1644804-1
CAGAtTCCTTgAgGGCCTGTTCGCGATAGATTCGAAATGCgAAGACCCaattcattttc
>contig153891	571	592	1646179-1
GTTTAGGCTAAAGCTTGGCGTAGGGTGATGTGGCTTGTGCAGTAGGTGTGGAAAGTTTT
>contig17712	374	395	1647194-1
CTATCACTTCTACGCTGGTGTGCGAGCCGGTGGTGGTATCGGAGACGAACTGGAATCTC
>contig41116	399	420	1649326-1
TATAGACCAAATCCAGATTAAATGGTATTCTTCGAGGATTGCAACGACATAGCAATATA
>contig155956	235	256	1649360-1
AATACCCAATATGCTGACTTTACCTTTTTAGGAAGGTTTGGTACCAACTCAGCCGACTA
>contig03528	672	693	1650677-1
GGCCGGCTATCAGAGATACTGAGCAACCACACGCGAGCCACATACTGACTGCATGCATA
>contig163979	113	134	1650908-1
ACGTtCAAcGtATTTTTTtGGtGCTTTtGTCAAaCGAGTGTGTTTTGGtGtGTtATGTT
>contig17843	680	701	1652854-1
ACTGCTATTCGGTCATCGCCAAGGACTGCTCTGAGGAGCCACGCTTCGCTGTCATGGTG
>contig97977	369	390	1654379-1
CCATGtTCCAGGCATCTAAAGCAGCGTCGTCTTCGTTCGATAATCCGACGGCGATCATC
>contig85819	355	376	1654890-1
GGATCTCAGAGCTGACAATGAGATTGGCTGAGCTACCTAtAAGAAACAAGGGCATACTC
>1656635-1	CTCCTCTTTCCCTACCAGCACT
>contig23628	302	323	1657599-1
CGCATACCAGCACAACCTCTTGTACCAtGAGTTGCGTCTCATGTTCCTCATCAGGTATC
>1658220-1	TCCGATGTAACACGTCACTGAC
>contig97986	219	240	1661096-1
TTGGTTGCGTCGTCTCGTaCCAAAACATTTGCCGTGGCGGCGACGGTGACGGtTCtTTC
>contig164611	1340	1361	1662109-1
AAATAGATGAGGTTCATCTCGAATTGAGTGCGTATtGGAGTTGAGCGATGTTCACCATC
>1663543-1	ATCTATAATCGCTCGTGCTACT
>contig110138	86	107	1675429-1
CCCGGTAGAACGCCGGTTTCATCTACaAAATTAATAGGACCtTTTATGCAgTGGTGGTT
>1681616-1	TTTGCGATAACTTACAGTAGCG
>contig74273	69	90	1684254-1
TAGCTTGATTCTGGATGTGTAAGTGTGCCTATGGAGGATtCTCCTTCTTCAGTATGTTC
>contig137394	168	189	1690342-1
TTCATATCGGCTCGATCCTATTTGAGATTCTATCCGAATTGGTTGATTCCCACAGTATA
>contig153559	275	296	1690800-1
AGTTGACaGAAGAAGACTGCAGGAGAGGCGAAGAGACATTGGGACTACGTGTAGCACTA
>1692914-1	CTAGGATTGGAAACACGTGCCT
>contig07971	518	539	1694840-1
AGATTTTCTTCTGGTGTGtTTTCGATTTGCGCTaTTCGGAAGAGAATCATCGTTGCCTT
>contig164883	63	84	1695442-1
AGTCACAATGATGCGCATTCACCTATtGAGaaGgATACTtGGAAAAAattCAAaGTcTC
>contig102274	204	225	1697468-1
TTTTCAtAtTTCCCGTTTCAGtTCAACTTCATAtTGAAAACGTTCTGCGTCCAGGGTTT
>contig80127	149	170	1697519-1
TCATGGCCAGCATACTAGCAGCAACACGTATCATAACTTTAATCTATACGTTCACGCTT
>contig124192	67	88	1704370-1
CCGCATAGTTACACACCTGATAAACAGTTTAAACACTAACATTtATTTACTGCTCTTTC
>contig43324	260	281	1706304-1
GtttActttgctgttttaaaaagtActtctAGTTGcTCACaACGGCTTgGCGTTTGATT
>contig164403	249	270	1709672-1
TGATGAAGCATTATGTAAGAGATCGTTTtCTACCACGTCGACCCTTTCGGATGAAGGTC
>contig69935	436	457	1709753-1
CTTGCCTTGCTCGTCTTTTAATTTGACaAGAATAATGTcGTAAACTTGTTCCTTCGCTT
>contig03063	76	97	1709909-1
CATGCTGCACTATCGGTAGCGTTTGACGAAAGTCTCCACCAACGACAATGAGTTTATTT
>contig150876	1587	1608	1709942-1
TGTTTTGGATATTGGATTGGCATATTCATAAATCATcCTAAAAGGTATGTATGTAGCTT
>contig29840	436	457	1711270-1
TACATGCCTCTTGGCGCCGGTCTTGGTCtTTcTTATCCTATCCCTGCTGTTACGCCTTC
>contig00480	1073	1094	1712327-1
CAAGGCCGTGTTACCAGATCTAAGTCGAAACCTATGGCCGTAAACCAACTTTCTAtTTT
>contig12131	753	774	1712516-1
TGAGCAGTAGACGTATGCGGAGAAACAGagGATTGGGAACGAGTAGCAAtaACACTCTT
>contig16754	71	92	1714049-1
CAttTTTCtGCGGtTTCTCTCATGGCTCATAAACTCGCCGCCTCGCTGCCATTTCGGTT
>contig64880	536	557	1716509-1
TGAAACGGTCCACCGACATCTTCCCcGCATATTAACTCGGGCAACGTTATTCACGTTTC
>contig127508	592	613	1719625-1
tcaattggCggaGGCATGCTagtGCGTCgggtgtggattggtgcgtcacgaaatcattc
>contig149368	214	235	1719734-1
ttggctgataactatCTTcTgaccTTCAAGAtgttgtCTGGACTGGaTacattaaacTc
>contig149716	299	320	1720829-1
CGACCCAAGTGACTCTgcATgaCTTCTCagTcACCAAtctAGAGTCAGCCTGGAACTTC
>contig05371	142	163	1722110-1
GGATGAGGTCGACTGCGACGAAGGTGAGAGTCAGCCGTCCTGGaATAGGAGATATTCTC
>contig03981	645	666	1723354-1
TTGTTcACAGCTCTGATCGACGTACTAGCCCAGGtCCCTGGCTAGGCACGTGGtGTTTC
>contig143723	62	83	1727071-1
TTCATTCTTCGCCGTTTCTAGGCTTCCCTAAAAGGGGTAGGGTGGCTATCAGTGTGCTA
>contig90634	227	248	1728015-1
ACCTTTAGCCTCTCAaGAACTCTACGTGAAGTATCCCGGATAACCCGCTGCTTAACTTA
>contig08731	217	238	1728815-1
GCCACATTGTCCACAACATTGCTGGGTTCTTCACTGGCCACGTTTCCTCGGTACGATTC
>1730724-1	TCCATAAACTCACGTCTGTCTT
>contig09558	379	400	1733155-1
CCTGTCGTTTCTGGaCGGTTTTGTTGAAGTTGCAcaGTACTTCCTCATCGATACGACTC
>1734281-1	TCTgGaTCTTCtTaTCAGAcGC
>contig164665	123	144	1735271-1
ACGATAGTGGTaGgTCCAGgATTCGCGCTGCTTCTTGAGCGCCACGAATGCcTtCGCTC
>contig122018	158	179	1739870-1
TCATTGACTCaCTCTGGCAGGTTTCGTACTcTCCGACGATGTTGaCgCAgCAGCTGGTC
>contig08775	128	149	1741317-1
cGTcTCAGATATCAAAGGGCgAGTTTTCGTCGTCGAGTAGTATTCGTGACCTGtTGaTG
>1741745-1	TGAGGaACTGTCCTTcTCAgTG
>contig08387	246	267	1747102-1
ATTTTGAACGATACGATGAGGAGtGCcATAAGAGCTCGTAGTAGGAGACGTATtGgCTT
>contig42665	225	246	1749750-1
ACCGATAACATGGTGGTTCTCCGCAGTGGGAACTTCtGTGGtCGTTTTTGAAGCATTTC
>1751469-1	TCCAACACAAGTCGTTCTTTTT
>contig12114	149	170	1752637-1
ATTCCCATGGAgaATTCGTATAGTTGGAGGCTTAACGAGCTGCATTCCCATGGAgaATT
>1755135-1	TTCGTATAGTTGGACCCTGGGG
>contig60627	982	1003	1755235-1
atagggggtgtagtaatgaaacgacctcaagaactGCgcaCtcttATCgtGCGCGGGtg
>1758857-1	GtgTGATCTCGAGACTGGTGGg
>contig163225	252	273	1758920-1
CATTTGCTATTACaGATCGGATATTAGCCATAACGCAAGAAATAGATCCATCAGAAATC
>contig117545	417	438	1759074-1
GTTGGAATAATATTATTTaAAATAATAtTAtTTTTTTAGAATAATAtTATTTTTTAATT
>contig131110	446	467	1761090-1
agatGTAAATAATTGCTTCACAGCAAATTCTTCTcTCTCGcTCTATGGTTGTAGTAATA
>contig26596	1256	1277	1761935-1
GTCAAGAAATTGCGGTTGCAGCCGCTATCCAAATTGTGCTTTGACAACCCACGCGGGTC
>contig156673	86	107	1767870-1
TCtgGttcaatgtcggggcgcaaaatcacatgtctacgacatGTATACTGGTCAAggtG
>1771499-1	tGttgTATccaGTAGAGcagTG
>1771857-1	tGttgTATccaGTAGAGcagTG
>contig168941	111	132	1772638-1
GCAGAGATTTCGGTACTAAGAGCCTGCAGGCTGCTTAGTTTGCTCTATAGAGCGTGCTC
>contig152238	243	264	1774073-1
TAGCACTGGAGTGAGGgaaTTTTCACTACATCGGCTAGTTTTtGTTTCAAACTCAAATT
>contig60627	1744	1765	1774682-1
GTTCTCTACGAGAATTAGATACGAAAATTGGGATCATCCTCTTGAAGAAAGGCGCTTTC
>contig122471	87	108	1775403-1
CCCAGAAAAaCCAaCCGATGTGAGgTtgAGCATAATGTTGCAAGctCGTTGACCAATTC
>contig03237	415	436	1775725-1
ACaCaATCCATCACCTCTTTTATAGTCCTGTCTGTGGCGCTCTCTGTTGCGACAGTTTC
>contig128809	63	84	1776825-1
TACTAAGGGCTTCTGACCTGCTTCGGCTGTGTCTAAACCtTAATTTTTGGAcCGCCTTC
>1778513-1	TCtCGGGGTATcCGGGAGGGCA
>contig23697	251	272	1778523-1
ATTAGAATACTTTCGCCTTAAAATTAGAGAATTCGAAATAGAAACGATCGTACTACATA
>contig115180	747	768	1780897-1
CTCTTCAATTGATTGCATACCTGCATCACTTCGGGTTCTGGCGTCCCTCCTCATAGCTT
>contig57020	202	223	1780975-1
ACGTTGCCACGGAAAATAGCAGGGAAAATTTtGCAGAACaTCACCTTCATAGAAaCCTT
>contig09258	125	146	1781680-1
CAGCAGAAAACCACATCTCGGGAAACGACTCCACGCTCGAGAAGGAAAGCTGATCCTTC
>contig67146	136	157	1786299-1
GTATAAACTCAAAGCAGTgGTGGGTTTAGACCGTCGTGAGACAGGTTAGtTTTACCCTA
>contig153016	143	164	1795682-1
GAAAGtAttTTCtTaCGtGTctCCTGGGTTgTATCCGGcgtGTGGTcTTcCAAAGTTTC
>contig07501	2524	2545	1797921-1
TTGAACGGCGATAGCTGTTGCATCTTCAGCACCTCGCTGTGAAGACGATCACCTTCTTC
>contig24176	422	443	1800501-1
GCCGACTACAAAAAAGCgCTGGTTGCGACTAAAGGTCAaGCAtGACATCGCTGAATGTT
>contig87509	396	417	1801310-1
tatttaagtttcgatccttgaagactgAAGTgGAGaAGGGTTcCACGTGAACAGtAGTT
>contig32555	525	546	1801364-1
CTTGAAGCAAAGACGCTGCCTGTCTACTACGTCTCGTCGATCCAGAGGTGAAGGCACTT
>contig50979	456	477	1802975-1
tGATGCTcCAAGCGATAGCTCTGCGcTCGAGTTTCTTGCAGGCGGCGAATCAGTTGCTC
>1804198-1	TCAACAAGAGCCTGCGAATTCC
>contig163067	4455	4476	1804397-1
GCACATGAGagCAACGCGTACGAAAGAAGGCATACGcaACGCCTACAGCCTTGGTACTC
>1809124-1	TCAACGCCAGGTACTGTCGATC
>contig166384	469	490	1811531-1
TTcccTGaaaCAGCTaaaCAACataatcTCaaaGaaTACTctaaaatcctaatgtgctt
>contig73295	67	88	1815646-1
ACCCGGCCCGGACACCGTAAGGATTGACAGATTGAAAGCTCTTTCTCGATTTGGTGGTT
>1818490-1	GTTGGTGGTGCATGGCCGTTCT
>1822537-1	GTTGGTGGTGCATGGCCGTTCT
>1823154-1	GTTGGTGGTGCATGGCCGTTCT
>1824225-1	GTTGGTGGTGCATGGCCGTTCT
>contig14229	296	317	1825019-1
GAAAACTGTTCTAACCTCAGCCAACGTCGTCGTGTCTCGGTGCTATCGCTCTTGAGTTC
>contig149671	59	80	1825470-1
TGTGTCAGCATGAACTACTTCAGtAGGCAaCTCATTCCAAACCGAAAtCGCtCGTACTA
