# Supplementary material for: Ancient and Novel Small RNA Pathways Compensate for the Loss of piRNAs in Multiple Independent Nematode Lineages
Source: PLoS Biol. 2015 Feb 10;13(2):e1002061. doi: 10.1371/journal.pbio.1002061 (PMC4323106; doi:10.1371/journal.pbio.1002061)
Supplement: S4 Data — (ZIP) [file pbio.1002061.s004.zip › processed data supporting figures and charts/Repeatmasker_annotations_figures35_suppfig4/brugia_repmask_positions.txt]

contig1:274-362	+	Gypsy61-I_AG-int	LTR/Gypsy
contig1:289-376	C	EnSpm-5_HM	DNA/CMC-EnSpm
contig1:581-603	+	AT_rich	Low_complexity
contig1:1701-1728	+	AT_rich	Low_complexity
contig1:1829-1878	+	AT_rich	Low_complexity
contig1:2320-2363	+	AT_rich	Low_complexity
contig100:940-988	+	AT_rich	Low_complexity
contig100:6468-6528	+	RMER15-int	LTR/ERVL
contig100:6623-6662	+	Gypsy38-I_AG-int	LTR/Gypsy
contig100:9237-9335	+	A-rich	Low_complexity
contig100:9352-9401	+	A-rich	Low_complexity
contig100:9521-9701	+	T-rich	Low_complexity
contig100:10062-10117	+	AT_rich	Low_complexity
contig100:13163-13228	+	AT_rich	Low_complexity
contig100:13573-13614	+	AT_rich	Low_complexity
contig100:13964-14002	+	A-rich	Low_complexity
contig100:14261-14315	+	AT_rich	Low_complexity
contig100:14471-14522	+	T-rich	Low_complexity
contig100:15035-15130	+	AT_rich	Low_complexity
contig100:15059-15140	+	AT_rich	Low_complexity
contig100:15159-15204	+	AT_rich	Low_complexity
contig100:15397-15460	+	AT_rich	Low_complexity
contig100:16483-16541	+	AT_rich	Low_complexity
contig100:16588-16627	+	AT_rich	Low_complexity
contig100:16785-16844	+	AT_rich	Low_complexity
contig100:17071-17124	+	A-rich	Low_complexity
contig100:17258-17289	+	AT_rich	Low_complexity
contig100:17532-17603	+	AT_rich	Low_complexity
contig100:17854-17898	+	AT_rich	Low_complexity
contig1000:1448-1630	+	A-rich	Low_complexity
contig1000:1888-1941	+	T-rich	Low_complexity
contig1000:2846-2894	+	AT_rich	Low_complexity
contig1000:3028-3154	+	T-rich	Low_complexity
contig1000:3192-3212	+	AT_rich	Low_complexity
contig10002:1-55	+	MBOI	Unknown
contig10002:56-118	+	MBOI	Unknown
contig10002:119-171	+	MBOI	Unknown
contig10002:173-234	+	MBOI	Unknown
contig10002:235-295	+	MBOI	Unknown
contig10002:297-346	+	MBOI	Unknown
contig10002:367-424	+	MBOI	Unknown
contig10002:426-486	+	MBOI	Unknown
contig10002:488-548	+	MBOI	Unknown
contig10002:549-601	+	MBOI	Unknown
contig10002:603-664	+	MBOI	Unknown
contig10002:665-726	+	MBOI	Unknown
contig10002:728-779	+	MBOI	Unknown
contig10003:1-106	+	AT_rich	Low_complexity
contig10003:236-257	+	AT_rich	Low_complexity
contig10003:269-306	+	T-rich	Low_complexity
contig10003:396-436	+	AT_rich	Low_complexity
contig10003:472-579	+	AT_rich	Low_complexity
contig10003:619-690	+	AT_rich	Low_complexity
contig10004:1-45	+	MBOI	Unknown
contig10004:46-106	+	MBOI	Unknown
contig10004:107-168	+	MBOI	Unknown
contig10004:169-230	+	MBOI	Unknown
contig10004:231-283	+	MBOI	Unknown
contig10004:286-343	+	MBOI	Unknown
contig10004:344-405	+	MBOI	Unknown
contig10004:408-458	+	MBOI	Unknown
contig10004:461-521	+	MBOI	Unknown
contig10004:522-574	+	MBOI	Unknown
contig10004:576-628	+	MBOI	Unknown
contig10004:630-691	+	MBOI	Unknown
contig10004:692-753	+	MBOI	Unknown
contig10004:754-806	+	MBOI	Unknown
contig10006:1-47	+	AT_rich	Low_complexity
contig10006:134-161	+	AT_rich	Low_complexity
contig10006:362-386	+	(T)n	Simple_repeat
contig10006:513-561	+	AT_rich	Low_complexity
contig10006:532-568	+	AT_rich	Low_complexity
contig10007:368-585	+	LIN4b_SM	LINE/R2
contig10007:392-602	+	Gypsy-24_DEl-I-int	LTR/Gypsy
contig10007:528-614	C	PIVE	Other/DNA_virus
contig10007:615-632	C	Gypsy1-SM_LTR	LTR/Gypsy
contig10008:21-72	C	MBOI	Unknown
contig10008:109-160	C	MBOI	Unknown
contig10008:197-248	C	MBOI	Unknown
contig10008:285-336	C	MBOI	Unknown
contig10008:373-424	C	MBOI	Unknown
contig10008:461-512	C	MBOI	Unknown
contig10008:549-600	C	MBOI	Unknown
contig10008:637-688	C	MBOI	Unknown
contig10009:346-366	+	AT_rich	Low_complexity
contig1001:149-414	+	AT_rich	Low_complexity
contig1001:439-470	+	A-rich	Low_complexity
contig1001:532-594	+	T-rich	Low_complexity
contig1001:798-845	+	A-rich	Low_complexity
contig1001:855-916	+	AT_rich	Low_complexity
contig1001:861-923	+	AT_rich	Low_complexity
contig1001:1004-1055	+	(TTA)n	Simple_repeat
contig1001:1071-1204	+	AT_rich	Low_complexity
contig1001:1407-1456	+	AT_rich	Low_complexity
contig1001:1481-1530	+	AT_rich	Low_complexity
contig1001:1666-1756	+	AT_rich	Low_complexity
contig1001:1679-1812	+	AT_rich	Low_complexity
contig1001:1902-1940	+	AT_rich	Low_complexity
contig1001:5298-5326	+	AT_rich	Low_complexity
contig1001:5759-5803	+	AT_rich	Low_complexity
contig1001:6368-6388	+	AT_rich	Low_complexity
contig1001:6523-6579	+	T-rich	Low_complexity
contig1001:7244-7279	+	AT_rich	Low_complexity
contig1001:7251-7285	+	AT_rich	Low_complexity
contig1001:8366-8419	+	AT_rich	Low_complexity
contig1001:10408-10428	+	AT_rich	Low_complexity
contig1001:11148-11194	+	T-rich	Low_complexity
contig1001:11428-11471	+	AT_rich	Low_complexity
contig1001:13058-13081	+	AT_rich	Low_complexity
contig1001:13218-13312	+	AT_rich	Low_complexity
contig10013:733-794	+	AT_rich	Low_complexity
contig10013:1182-1223	+	CR1-38_DR	LINE/Rex-Babar
contig10014:5-56	+	AT_rich	Low_complexity
contig10014:171-197	+	(TTTG)n	Simple_repeat
contig10014:331-392	+	AT_rich	Low_complexity
contig10014:621-661	+	(T)n	Simple_repeat
contig10015:63-97	+	AT_rich	Low_complexity
contig10015:329-371	+	AT_rich	Low_complexity
contig10015:409-439	+	AT_rich	Low_complexity
contig10016:704-745	+	AT_rich	Low_complexity
contig10017:153-215	+	(ATG)n	Simple_repeat
contig10017:260-314	+	(ATG)n	Simple_repeat
contig10017:370-425	+	GA-rich	Low_complexity
contig10017:678-704	+	AT_rich	Low_complexity
contig10018:674-857	C	Sola1-1_AC	DNA/Sola
contig10018:737-866	+	Sola3-1_BF	DNA/Sola
contig10018:781-971	C	hAT-2n1_DR	DNA/hAT-Charlie
contig10018:976-996	+	(CA)n	Simple_repeat
contig1002:117-136	+	(A)n	Simple_repeat
contig1002:175-314	C	Penelope-13_HM	LINE/Penelope
contig1002:192-434	C	R5-1_SM	LINE/R2
contig1002:224-395	+	LIN4b_SM	LINE/R2
contig1002:557-587	+	AT_rich	Low_complexity
contig1002:777-797	+	AT_rich	Low_complexity
contig1002:818-982	+	AT_rich	Low_complexity
contig1002:1303-1340	+	(CAAT)n	Simple_repeat
contig1002:2397-2448	+	AT_rich	Low_complexity
contig10020:363-392	+	(TCCA)n	Simple_repeat
contig10020:804-892	+	C-rich	Low_complexity
contig10021:463-501	+	(A)n	Simple_repeat
contig10022:9-64	+	AT_rich	Low_complexity
contig10022:23-103	+	AT_rich	Low_complexity
contig10022:373-411	+	GA-rich	Low_complexity
contig10022:457-505	C	DIRS-6A_XT	LTR/DIRS
contig10022:734-787	+	AT_rich	Low_complexity
contig10023:66-118	C	MBOI	Unknown
contig10023:154-206	C	MBOI	Unknown
contig10023:242-294	C	MBOI	Unknown
contig10023:330-382	C	MBOI	Unknown
contig10024:633-656	+	AT_rich	Low_complexity
contig10025:5-52	+	MBOI	Unknown
contig10025:53-110	+	MBOI	Unknown
contig10025:114-171	+	MBOI	Unknown
contig10025:172-233	+	MBOI	Unknown
contig10025:234-296	+	MBOI	Unknown
contig10025:297-358	+	MBOI	Unknown
contig10025:359-420	+	MBOI	Unknown
contig10025:421-482	+	MBOI	Unknown
contig10025:483-544	+	MBOI	Unknown
contig10025:545-606	+	MBOI	Unknown
contig10025:607-664	+	MBOI	Unknown
contig10025:665-717	+	MBOI	Unknown
contig10026:313-362	+	AT_rich	Low_complexity
contig10027:286-363	C	tRNAGlyGGC_CB	tRNA
contig10029:295-368	+	tRNAArgACG_CB	tRNA
contig1003:217-252	+	AT_rich	Low_complexity
contig1003:603-627	+	(T)n	Simple_repeat
contig1003:725-747	+	AT_rich	Low_complexity
contig1003:753-840	+	(TTAA)n	Simple_repeat
contig1003:1337-1356	+	(T)n	Simple_repeat
contig1003:2440-2465	+	(A)n	Simple_repeat
contig10030:2-118	+	MSAT-1_DW	Satellite
contig10031:1-40	C	MBOI	Unknown
contig10031:41-102	C	MBOI	Unknown
contig10031:103-164	C	MBOI	Unknown
contig10031:166-205	C	MBOI	Unknown
contig10031:234-275	C	MBOI	Unknown
contig10031:276-337	C	MBOI	Unknown
contig10031:338-399	C	MBOI	Unknown
contig10031:400-461	C	MBOI	Unknown
contig10031:462-523	C	MBOI	Unknown
contig10031:524-584	C	MBOI	Unknown
contig10031:587-639	C	MBOI	Unknown
contig10031:640-701	C	MBOI	Unknown
contig10031:703-754	C	MBOI	Unknown
contig10031:770-811	C	MBOI	Unknown
contig10031:812-873	C	MBOI	Unknown
contig10031:874-931	C	MBOI	Unknown
contig10031:935-996	C	MBOI	Unknown
contig10032:138-159	+	AT_rich	Low_complexity
contig10032:300-328	+	AT_rich	Low_complexity
contig10032:589-610	+	(ATTG)n	Simple_repeat
contig10033:689-808	C	Meg_PVa	SINE/5S
contig10034:13-47	+	AT_rich	Low_complexity
contig10034:232-270	+	(A)n	Simple_repeat
contig10035:348-386	+	A-rich	Low_complexity
contig10035:521-577	+	AT_rich	Low_complexity
contig10035:674-699	+	ENSPM-6_DR	DNA/CMC-EnSpm
contig10035:700-879	+	(CA)n	Simple_repeat
contig10035:880-945	+	ENSPM-6_DR	DNA/CMC-EnSpm
contig10036:1-513	+	BEL-3_BMa-LTR	LTR/Pao
contig10037:361-407	+	(TA)n	Simple_repeat
contig10037:411-432	+	AT_rich	Low_complexity
contig10037:473-504	+	AT_rich	Low_complexity
contig10037:617-664	+	T-rich	Low_complexity
contig10039:268-303	+	(TC)n	Simple_repeat
contig10039:751-803	+	AT_rich	Low_complexity
contig1004:375-463	+	AT_rich	Low_complexity
contig1004:786-816	+	(TTC)n	Simple_repeat
contig1004:845-878	+	(TAAA)n	Simple_repeat
contig1004:1102-1161	+	T-rich	Low_complexity
contig1004:1278-1331	+	AT_rich	Low_complexity
contig1004:1828-1849	+	AT_rich	Low_complexity
contig1004:1869-1918	+	AT_rich	Low_complexity
contig1004:2292-2316	+	(TA)n	Simple_repeat
contig1004:2710-2729	+	(CTTTA)n	Simple_repeat
contig1004:2931-3140	+	(CATTT)n	Simple_repeat
contig1004:3426-3548	+	AT_rich	Low_complexity
contig1004:3642-3733	+	Ginger1-1_AC	DNA/Ginger
contig1004:3652-3745	C	Penelope-13_HM	LINE/Penelope
contig1004:3675-3763	+	Gypsy-119_AA-LTR	LTR/Gypsy
contig1004:3855-3923	+	AT_rich	Low_complexity
contig10040:185-374	+	A-rich	Low_complexity
contig10040:652-682	+	(A)n	Simple_repeat
contig10041:1-32	C	MBOI	Unknown
contig10041:34-86	C	MBOI	Unknown
contig10041:88-132	C	MBOI	Unknown
contig10041:133-194	C	MBOI	Unknown
contig10041:195-256	C	MBOI	Unknown
contig10041:258-310	C	MBOI	Unknown
contig10041:311-372	C	MBOI	Unknown
contig10041:373-434	C	MBOI	Unknown
contig10041:435-496	C	MBOI	Unknown
contig10041:497-552	C	MBOI	Unknown
contig10041:554-606	C	MBOI	Unknown
contig10041:607-668	C	MBOI	Unknown
contig10041:669-730	C	MBOI	Unknown
contig10041:732-776	C	MBOI	Unknown
contig10041:777-838	C	MBOI	Unknown
contig10041:839-895	C	MBOI	Unknown
contig10043:9-118	+	HHAI_BMA	Unknown
contig10043:128-462	C	HHA1_BT	Satellite
contig10044:393-414	+	AT_rich	Low_complexity
contig10044:652-675	+	(T)n	Simple_repeat
contig10044:982-1022	+	AT_rich	Low_complexity
contig10044:995-1029	+	AT_rich	Low_complexity
contig10045:350-399	C	hAT-2_HM	DNA/hAT-Tag1
contig10045:400-418	C	EnSpm-5_HM	DNA/CMC-EnSpm
contig10045:419-459	+	DNA-TA-4_DR	DNA/TcMar
contig10046:419-949	+	SSU-rRNA_Dme	rRNA
contig10047:721-750	+	AT_rich	Low_complexity
contig10048:28-65	+	(TA)n	Simple_repeat
contig10048:146-179	+	(TA)n	Simple_repeat
contig10048:232-263	+	(TA)n	Simple_repeat
contig10048:292-372	+	AT_rich	Low_complexity
contig10048:327-386	+	AT_rich	Low_complexity
contig10049:220-288	+	hAT-50_HM	DNA/hAT-Tip100
contig10049:289-468	+	(TG)n	Simple_repeat
contig10049:476-507	+	hAT-50_HM	DNA/hAT-Tip100
contig1005:1-44	+	AT_rich	Low_complexity
contig1005:395-440	+	T-rich	Low_complexity
contig1005:657-772	+	T-rich	Low_complexity
contig1005:859-896	+	(TC)n	Simple_repeat
contig1005:1065-1090	+	AT_rich	Low_complexity
contig1005:1378-1447	+	(TG)n	Simple_repeat
contig1005:1634-1744	+	(CAT)n	Simple_repeat
contig1005:1660-1767	+	Ginger1-1_AC	DNA/Ginger
contig1005:1745-1755	C	EnSpm-5_HM	DNA/CMC-EnSpm
contig1005:2017-2053	+	AT_rich	Low_complexity
contig10050:467-574	+	AT_rich	Low_complexity
contig10051:1-429	+	BEL-1_BMa-I-int	LTR/Pao
contig10051:445-861	+	BEL-1_BMa-LTR	LTR/Pao
contig10051:862-1820	+	BEL-1_BMa-I-int	LTR/Pao
contig10053:5-39	+	AT_rich	Low_complexity
contig10058:1-988	+	LSU-rRNA_Cel	rRNA
contig10059:50-88	+	(TTTG)n	Simple_repeat
contig10059:110-153	+	AT_rich	Low_complexity
contig10059:165-274	+	Ves2_ML	SINE/tRNA
contig10059:404-462	+	AT_rich	Low_complexity
contig10059:508-579	+	AT_rich	Low_complexity
contig10059:724-757	+	AT_rich	Low_complexity
contig1006:42-71	+	(T)n	Simple_repeat
contig1006:332-354	+	(A)n	Simple_repeat
contig1006:364-463	+	AT_rich	Low_complexity
contig1006:606-647	+	AT_rich	Low_complexity
contig1006:774-813	+	AT_rich	Low_complexity
contig1006:835-862	+	AT_rich	Low_complexity
contig1006:842-869	+	AT_rich	Low_complexity
contig1006:1121-1199	+	A-rich	Low_complexity
contig1006:1336-1432	+	T-rich	Low_complexity
contig1006:1433-1497	+	AT_rich	Low_complexity
contig1006:1530-1554	+	AT_rich	Low_complexity
contig1006:1587-1618	+	AT_rich	Low_complexity
contig1006:1718-1762	+	AT_rich	Low_complexity
contig1006:2300-2359	+	(TAA)n	Simple_repeat
contig1006:2367-2417	+	AT_rich	Low_complexity
contig1006:3058-3109	+	(CTG)n	Simple_repeat
contig1006:3417-3451	+	AT_rich	Low_complexity
contig1006:3647-3740	+	AT_rich	Low_complexity
contig1006:3663-3774	+	AT_rich	Low_complexity
contig1006:4096-4115	+	(A)n	Simple_repeat
contig1006:4459-4532	+	tRNAAlaAGC_CB	tRNA
contig1006:4719-4798	+	AT_rich	Low_complexity
contig1006:4889-4993	+	AT_rich	Low_complexity
contig1006:5057-5085	+	AT_rich	Low_complexity
contig1006:5156-5176	+	AT_rich	Low_complexity
contig1006:5465-5519	+	T-rich	Low_complexity
contig1006:5536-5566	+	AT_rich	Low_complexity
contig1006:5870-5960	+	AT_rich	Low_complexity
contig1006:5961-5980	+	(TA)n	Simple_repeat
contig1006:5981-6067	+	AT_rich	Low_complexity
contig1006:6125-6166	+	AT_rich	Low_complexity
contig1006:6209-6258	+	AT_rich	Low_complexity
contig1006:6589-6626	+	CT-rich	Low_complexity
contig10061:9-55	+	MBOI	Unknown
contig10061:64-125	+	MBOI	Unknown
contig10061:127-183	+	MBOI	Unknown
contig10061:185-245	+	MBOI	Unknown
contig10061:246-307	+	MBOI	Unknown
contig10061:309-369	+	MBOI	Unknown
contig10061:370-431	+	MBOI	Unknown
contig10061:433-484	+	MBOI	Unknown
contig10061:486-536	+	MBOI	Unknown
contig10062:38-99	C	MBOI	Unknown
contig10062:102-161	C	MBOI	Unknown
contig10062:162-222	C	MBOI	Unknown
contig10062:224-284	C	MBOI	Unknown
contig10062:286-346	C	MBOI	Unknown
contig10062:348-409	C	MBOI	Unknown
contig10062:411-463	C	MBOI	Unknown
contig10062:464-525	C	MBOI	Unknown
contig10062:526-587	C	MBOI	Unknown
contig10062:588-648	C	MBOI	Unknown
contig10062:650-710	C	MBOI	Unknown
contig10062:712-772	C	MBOI	Unknown
contig10062:774-835	C	MBOI	Unknown
contig10062:844-889	C	MBOI	Unknown
contig10062:890-951	C	MBOI	Unknown
contig10063:392-439	+	AT_rich	Low_complexity
contig10063:668-704	+	AT_rich	Low_complexity
contig10064:2511-2539	+	AT_rich	Low_complexity
contig10064:2517-2546	+	AT_rich	Low_complexity
contig10064:3595-3719	+	(ATG)n	Simple_repeat
contig10065:812-897	+	Gypsy61-I_AG-int	LTR/Gypsy
contig10065:827-911	C	EnSpm-5_HM	DNA/CMC-EnSpm
contig10066:20-80	+	MBOI	Unknown
contig10066:81-152	+	MBOI	Unknown
contig10066:154-214	+	MBOI	Unknown
contig10066:216-276	+	MBOI	Unknown
contig10066:278-338	+	MBOI	Unknown
contig10066:340-399	+	MBOI	Unknown
contig10066:400-461	+	MBOI	Unknown
contig10066:463-520	+	MBOI	Unknown
contig10066:521-581	+	MBOI	Unknown
contig10066:582-642	+	MBOI	Unknown
contig10066:644-705	+	MBOI	Unknown
contig10066:707-767	+	MBOI	Unknown
contig10066:770-829	+	MBOI	Unknown
contig10066:830-891	+	MBOI	Unknown
contig10067:2-52	+	MBOI	Unknown
contig10067:53-114	+	MBOI	Unknown
contig10067:115-176	+	MBOI	Unknown
contig10067:177-238	+	MBOI	Unknown
contig10067:239-300	+	MBOI	Unknown
contig10067:301-342	+	MBOI	Unknown
contig10067:358-418	+	MBOI	Unknown
contig10067:419-471	+	MBOI	Unknown
contig10067:474-525	+	MBOI	Unknown
contig10067:527-588	+	MBOI	Unknown
contig10067:589-650	+	MBOI	Unknown
contig10067:651-712	+	MBOI	Unknown
contig10067:713-751	+	MBOI	Unknown
contig10068:6-340	C	BEL-3_BMa-LTR	LTR/Pao
contig10068:341-801	C	BEL-3_BMa-I-int	LTR/Pao
contig10069:904-955	+	AT_rich	Low_complexity
contig1007:60-89	+	(T)n	Simple_repeat
contig1007:193-213	+	(TTAA)n	Simple_repeat
contig1007:280-346	+	AT_rich	Low_complexity
contig1007:436-467	+	AT_rich	Low_complexity
contig1007:510-597	+	A-rich	Low_complexity
contig1007:746-805	+	AT_rich	Low_complexity
contig1007:859-880	+	(TTTTTA)n	Simple_repeat
contig1007:919-969	+	AT_rich	Low_complexity
contig1007:931-996	+	AT_rich	Low_complexity
contig1007:1049-1073	+	(T)n	Simple_repeat
contig1007:1182-1213	+	AT_rich	Low_complexity
contig1007:1300-1425	+	AT_rich	Low_complexity
contig1007:1531-1595	+	A-rich	Low_complexity
contig1007:1619-1646	+	(T)n	Simple_repeat
contig1007:1760-1790	+	(TAAG)n	Simple_repeat
contig1007:1886-1977	C	Mariner-39_HM	DNA/TcMar-Fot1
contig1007:1897-1990	+	Ginger1-1_AC	DNA/Ginger
contig1007:1903-2006	+	Daphne-18_HM	LINE/L2
contig1007:2058-2354	C	R5-1_SM	LINE/R2
contig1007:2072-2092	+	(ATG)n	Simple_repeat
contig1007:2093-2312	+	EnSpm-5_HM	DNA/CMC-EnSpm
contig1007:2177-2390	C	DNA-8-3_HM	DNA
contig1007:2220-2403	+	Gypsy-24_DEl-I-int	LTR/Gypsy
contig1007:2313-2378	+	(ATG)n	Simple_repeat
contig1007:2558-2659	C	Penelope-13_HM	LINE/Penelope
contig1007:2717-2744	+	AT_rich	Low_complexity
contig1007:3205-3248	+	AT_rich	Low_complexity
contig1007:3212-3255	+	AT_rich	Low_complexity
contig1007:3258-3311	+	T-rich	Low_complexity
contig1007:3380-3411	+	AT_rich	Low_complexity
contig1007:3412-3461	C	REP-1_SP	DNA/hAT-Tip100?
contig1007:3492-3511	+	(A)n	Simple_repeat
contig1007:3527-3570	+	T-rich	Low_complexity
contig1007:3834-3942	+	AT_rich	Low_complexity
contig1007:3876-3946	+	AT_rich	Low_complexity
contig1007:4103-4216	C	Polinton-8_NVi	DNA/Maverick
contig1007:4450-4484	+	AT_rich	Low_complexity
contig1007:4617-4639	+	AT_rich	Low_complexity
contig1007:4868-4888	+	AT_rich	Low_complexity
contig1007:5711-5731	+	AT_rich	Low_complexity
contig1007:6647-6672	+	(T)n	Simple_repeat
contig1007:8265-8309	+	AT_rich	Low_complexity
contig1007:9225-9294	+	T-rich	Low_complexity
contig1007:9338-9398	+	AT_rich	Low_complexity
contig1007:9840-9913	+	A-rich	Low_complexity
contig1007:10069-10434	+	DNA-1_CQ	DNA
contig1007:13559-13589	+	(T)n	Simple_repeat
contig1007:14234-14263	+	AT_rich	Low_complexity
contig1007:14629-14652	+	AT_rich	Low_complexity
contig1007:15846-15888	+	AT_rich	Low_complexity
contig1007:16644-16671	+	AT_rich	Low_complexity
contig1007:16827-16860	+	(T)n	Simple_repeat
contig1007:17469-17524	+	AT_rich	Low_complexity
contig1007:17954-17985	+	AT_rich	Low_complexity
contig1007:18030-18085	+	AT_rich	Low_complexity
contig1007:18036-18098	+	AT_rich	Low_complexity
contig1007:18127-18149	+	(T)n	Simple_repeat
contig1007:18172-18192	+	AT_rich	Low_complexity
contig1007:18254-18319	C	BHIKHARI-5-I_DR-int	LTR
contig10070:126-264	+	(TAA)n	Simple_repeat
contig10071:1-961	C	LSU-rRNA_Cel	rRNA
contig10072:255-286	+	(T)n	Simple_repeat
contig10072:388-447	+	AT_rich	Low_complexity
contig10072:456-548	+	A-rich	Low_complexity
contig10073:1-578	C	SSU-rRNA_Dme	rRNA
contig10074:1-818	C	HHA1_BT	Satellite
contig10075:2-562	+	LSU-rRNA_Cel	rRNA
contig10075:704-754	+	AT_rich	Low_complexity
contig10077:281-357	+	A-rich	Low_complexity
contig10078:1-36	C	MBOI	Unknown
contig10078:37-98	C	MBOI	Unknown
contig10078:115-164	C	MBOI	Unknown
contig10078:166-226	C	MBOI	Unknown
contig10078:227-288	C	MBOI	Unknown
contig10078:289-349	C	MBOI	Unknown
contig10078:351-411	C	MBOI	Unknown
contig10078:413-473	C	MBOI	Unknown
contig10078:475-535	C	MBOI	Unknown
contig10078:537-597	C	MBOI	Unknown
contig10078:599-659	C	MBOI	Unknown
contig10078:661-721	C	MBOI	Unknown
contig10078:723-783	C	MBOI	Unknown
contig10078:785-845	C	MBOI	Unknown
contig10078:847-907	C	MBOI	Unknown
contig10078:909-969	C	MBOI	Unknown
contig10079:25-75	+	AT_rich	Low_complexity
contig10079:123-164	+	(T)n	Simple_repeat
contig10079:388-442	+	AT_rich	Low_complexity
contig1008:67-104	+	AT_rich	Low_complexity
contig1008:355-382	+	AT_rich	Low_complexity
contig1008:432-472	+	AT_rich	Low_complexity
contig1008:544-599	+	AT_rich	Low_complexity
contig1008:681-724	+	AT_rich	Low_complexity
contig1008:824-851	+	AT_rich	Low_complexity
contig1008:933-976	+	AT_rich	Low_complexity
contig1008:1068-1131	+	Helitron-N3_DR	RC/Helitron
contig1008:1523-1556	+	AT_rich	Low_complexity
contig1008:1655-1688	+	AT_rich	Low_complexity
contig1008:1872-1960	+	AT_rich	Low_complexity
contig1008:2024-2133	+	T-rich	Low_complexity
contig1008:2276-2298	+	AT_rich	Low_complexity
contig1008:2399-2509	+	AT_rich	Low_complexity
contig1008:2561-2617	+	AT_rich	Low_complexity
contig1008:2631-2752	+	T-rich	Low_complexity
contig1008:2772-2801	+	AT_rich	Low_complexity
contig1008:2802-2824	+	(T)n	Simple_repeat
contig1008:2882-2955	+	(CA)n	Simple_repeat
contig1008:3008-3087	+	AT_rich	Low_complexity
contig1008:3405-3490	+	AT_rich	Low_complexity
contig1008:3560-3611	+	AT_rich	Low_complexity
contig1008:3576-3637	+	AT_rich	Low_complexity
contig1008:3754-3840	+	AT_rich	Low_complexity
contig1008:3924-4044	+	(TTAA)n	Simple_repeat
contig1008:4488-4559	+	AT_rich	Low_complexity
contig1008:4620-4682	+	AT_rich	Low_complexity
contig1008:4936-4976	+	(TAA)n	Simple_repeat
contig1008:5115-5180	+	AT_rich	Low_complexity
contig1008:5181-5367	+	(TAA)n	Simple_repeat
contig1008:5393-5432	+	(TAA)n	Simple_repeat
contig1008:5481-5537	+	AT_rich	Low_complexity
contig1008:5819-5989	+	AT_rich	Low_complexity
contig10080:696-744	+	(TA)n	Simple_repeat
contig10081:345-435	+	AT_rich	Low_complexity
contig10081:506-542	+	AT_rich	Low_complexity
contig10081:580-654	+	A-rich	Low_complexity
contig10083:113-820	+	SSU-rRNA_Cel	rRNA
contig10084:1-656	+	HHA1_BT	Satellite
contig10085:684-706	+	AT_rich	Low_complexity
contig10086:1-34	+	(TA)n	Simple_repeat
contig10086:4267-4296	+	AT_rich	Low_complexity
contig10086:9456-9476	+	AT_rich	Low_complexity
contig10087:619-668	+	L1-11_DR	LINE/L1
contig10087:710-746	+	(CAG)n	Simple_repeat
contig10089:1-556	+	HHA1_BT	Satellite
contig1009:1-491	+	HHA1_BT	Satellite
contig1009:633-652	+	(T)n	Simple_repeat
contig1009:837-864	+	(T)n	Simple_repeat
contig1009:1556-1576	+	AT_rich	Low_complexity
contig1009:2424-2458	+	AT_rich	Low_complexity
contig1009:2460-2484	+	(A)n	Simple_repeat
contig1009:3103-3139	+	AT_rich	Low_complexity
contig1009:3180-3212	+	(A)n	Simple_repeat
contig1009:3647-3670	+	AT_rich	Low_complexity
contig10090:1-781	C	LSU-rRNA_Cel	rRNA
contig10090:792-837	+	AT_rich	Low_complexity
contig10091:1-55	+	AT_rich	Low_complexity
contig10091:235-265	+	(A)n	Simple_repeat
contig10092:1-865	C	HHA1_BT	Satellite
contig10093:1-43	+	MBOI	Unknown
contig10093:48-97	+	MBOI	Unknown
contig10093:102-159	+	MBOI	Unknown
contig10093:160-213	+	MBOI	Unknown
contig10093:218-275	+	MBOI	Unknown
contig10093:276-329	+	MBOI	Unknown
contig10093:334-383	+	MBOI	Unknown
contig10093:388-437	+	MBOI	Unknown
contig10093:442-499	+	MBOI	Unknown
contig10093:500-553	+	MBOI	Unknown
contig10093:558-607	+	MBOI	Unknown
contig10093:612-661	+	MBOI	Unknown
contig10093:666-723	+	MBOI	Unknown
contig10093:724-777	+	MBOI	Unknown
contig10093:782-836	+	MBOI	Unknown
contig10094:1-905	C	HHA1_BT	Satellite
contig10095:108-229	+	Meg_PVa	SINE/5S
contig10096:216-251	+	(A)n	Simple_repeat
contig10096:258-291	+	AT_rich	Low_complexity
contig10097:1-76	+	AT_rich	Low_complexity
contig10097:185-229	+	AT_rich	Low_complexity
contig10097:230-253	+	(TAAA)n	Simple_repeat
contig10097:254-345	+	AT_rich	Low_complexity
contig10097:660-703	+	AT_rich	Low_complexity
contig10097:725-805	+	tRNACysGCA_CB	tRNA
contig10097:908-953	+	AT_rich	Low_complexity
contig10098:1-864	C	BEL-2_BMa-I-int	LTR/Pao
contig10099:1-44	C	MBOI	Unknown
contig10099:45-106	C	MBOI	Unknown
contig10099:107-168	C	MBOI	Unknown
contig10099:169-226	C	MBOI	Unknown
contig10099:231-280	C	MBOI	Unknown
contig10099:285-338	C	MBOI	Unknown
contig10099:339-400	C	MBOI	Unknown
contig10099:401-458	C	MBOI	Unknown
contig10099:463-516	C	MBOI	Unknown
contig10099:517-578	C	MBOI	Unknown
contig10099:579-640	C	MBOI	Unknown
contig10099:641-698	C	MBOI	Unknown
contig10099:703-756	C	MBOI	Unknown
contig10099:757-818	C	MBOI	Unknown
contig10099:819-876	C	MBOI	Unknown
contig101:160-180	+	AT_rich	Low_complexity
contig101:195-224	+	AT_rich	Low_complexity
contig101:375-420	C	Tx1-3_AAe	LINE/L1-Tx1
contig101:457-501	+	AT_rich	Low_complexity
contig101:536-592	+	AT_rich	Low_complexity
contig101:1288-1360	+	(TAA)n	Simple_repeat
contig101:1604-1649	+	AT_rich	Low_complexity
contig101:2342-2368	+	AT_rich	Low_complexity
contig101:2474-2494	+	AT_rich	Low_complexity
contig101:2598-2626	+	AT_rich	Low_complexity
contig101:2904-2924	+	AT_rich	Low_complexity
contig101:3040-3098	+	AT_rich	Low_complexity
contig1010:147-177	+	AT_rich	Low_complexity
contig1010:211-255	+	AT_rich	Low_complexity
contig1010:275-537	+	T-rich	Low_complexity
contig1010:880-921	+	AT_rich	Low_complexity
contig1010:1005-1060	+	A-rich	Low_complexity
contig1010:1088-1335	C	R5-1_SM	LINE/R2
contig1010:3036-3096	+	A-rich	Low_complexity
contig1010:3146-3180	+	AT_rich	Low_complexity
contig1010:3368-3423	+	AT_rich	Low_complexity
contig1010:3510-3551	+	AT_rich	Low_complexity
contig1010:3554-3618	+	(TTA)n	Simple_repeat
contig1010:3753-3806	+	AT_rich	Low_complexity
contig1010:3845-3926	+	G-rich	Low_complexity
contig1010:4902-4936	+	(T)n	Simple_repeat
contig1010:5475-5499	+	AT_rich	Low_complexity
contig1010:7926-7955	+	AT_rich	Low_complexity
contig1010:8024-8048	+	AT_rich	Low_complexity
contig1010:8496-8545	+	AT_rich	Low_complexity
contig1010:9919-9955	+	(T)n	Simple_repeat
contig1010:10386-10418	+	AT_rich	Low_complexity
contig1010:11181-11224	+	AT_rich	Low_complexity
contig1010:11258-11288	+	AT_rich	Low_complexity
contig1010:11471-11504	+	(A)n	Simple_repeat
contig1010:12143-12170	+	(T)n	Simple_repeat
contig1010:12222-12253	+	(T)n	Simple_repeat
contig1010:12297-12317	+	AT_rich	Low_complexity
contig1010:12484-12539	C	Sola1-2_AC	DNA/Sola
contig1010:12761-12788	+	AT_rich	Low_complexity
contig1010:12835-12862	+	AT_rich	Low_complexity
contig1010:13382-13524	+	(CA)n	Simple_repeat
contig1010:13885-13909	+	AT_rich	Low_complexity
contig1010:15232-15285	+	T-rich	Low_complexity
contig1010:15434-15474	+	AT_rich	Low_complexity
contig1010:15607-15659	+	(TG)n	Simple_repeat
contig1010:15877-16046	+	AT_rich	Low_complexity
contig1010:16173-16294	+	AT_rich	Low_complexity
contig1010:16565-16653	+	Daphne-21_SPu	LINE/L2
contig1010:16580-16694	+	Gypsy68-I_AG-int	LTR/Gypsy
contig1010:16695-16718	C	ENSPM-6_DR	DNA/CMC-EnSpm
contig1010:16856-16883	+	(GGAGA)n	Simple_repeat
contig1010:16946-17070	+	(TGAA)n	Simple_repeat
contig1010:17144-17229	+	AT_rich	Low_complexity
contig1010:17446-17513	+	AT_rich	Low_complexity
contig1010:17804-17849	+	(TATATG)n	Simple_repeat
contig1010:18157-18208	+	(CTA)n	Simple_repeat
contig1010:20261-20304	+	T-rich	Low_complexity
contig1010:22417-22444	+	(T)n	Simple_repeat
contig1010:22798-22840	+	AT_rich	Low_complexity
contig1010:22985-23005	+	AT_rich	Low_complexity
contig1010:23197-23456	C	Gypsy-24_DEl-I-int	LTR/Gypsy
contig1010:23380-23473	+	Gypsy1-SM_LTR	LTR/Gypsy
contig1010:23611-23661	+	A-rich	Low_complexity
contig1010:23804-23875	+	AT_rich	Low_complexity
contig1010:23877-23928	+	A-rich	Low_complexity
contig1010:24134-24177	+	AT_rich	Low_complexity
contig10100:51-78	+	AT_rich	Low_complexity
contig10100:226-311	+	AT_rich	Low_complexity
contig10101:564-643	+	AT_rich	Low_complexity
contig10101:1082-1114	+	AT_rich	Low_complexity
contig10101:1141-1205	+	AT_rich	Low_complexity
contig10101:1233-1288	+	(TAA)n	Simple_repeat
contig10101:1582-1617	+	AT_rich	Low_complexity
contig10101:1871-1913	+	AT_rich	Low_complexity
contig10102:1-918	C	HHA1_BT	Satellite
contig10105:437-504	+	AT_rich	Low_complexity
contig10106:34-81	+	(T)n	Simple_repeat
contig10106:439-491	+	AT_rich	Low_complexity
contig10107:51-202	+	LSU-rRNA_Cel	rRNA
contig10107:203-242	+	(TA)n	Simple_repeat
contig10107:243-917	+	LSU-rRNA_Cel	rRNA
contig10108:1-42	+	LSU-rRNA_Hsa	rRNA
contig10108:167-218	+	AT_rich	Low_complexity
contig10108:229-824	+	LSU-rRNA_Cel	rRNA
contig10109:1-940	+	SSU-rRNA_Cel	rRNA
contig1011:61-232	+	T-rich	Low_complexity
contig1011:252-344	+	AT_rich	Low_complexity
contig1011:630-655	+	(A)n	Simple_repeat
contig1011:664-861	+	AT_rich	Low_complexity
contig1011:1033-1152	+	AT_rich	Low_complexity
contig1011:1261-1309	+	T-rich	Low_complexity
contig1011:1489-1525	+	AT_rich	Low_complexity
contig1011:2181-2252	+	AT_rich	Low_complexity
contig1011:2349-2498	+	(TTAA)n	Simple_repeat
contig1011:2588-2682	+	AT_rich	Low_complexity
contig1011:2815-2924	+	AT_rich	Low_complexity
contig1011:3011-3066	+	AT_rich	Low_complexity
contig1011:3077-3125	+	(TTAA)n	Simple_repeat
contig1011:3279-3373	+	AT_rich	Low_complexity
contig1011:3630-3688	+	AT_rich	Low_complexity
contig1011:3643-3707	+	AT_rich	Low_complexity
contig1011:3806-3870	+	AT_rich	Low_complexity
contig1011:3927-3954	+	AT_rich	Low_complexity
contig1011:4008-4052	+	AT_rich	Low_complexity
contig1011:4232-4278	+	AT_rich	Low_complexity
contig1011:4308-4385	+	AT_rich	Low_complexity
contig10110:1-24	+	(A)n	Simple_repeat
contig10110:229-265	+	(TAA)n	Simple_repeat
contig10111:22-82	C	MBOI	Unknown
contig10111:84-144	C	MBOI	Unknown
contig10111:146-207	C	MBOI	Unknown
contig10111:209-269	C	MBOI	Unknown
contig10111:271-332	C	MBOI	Unknown
contig10111:333-393	C	MBOI	Unknown
contig10111:395-455	C	MBOI	Unknown
contig10111:457-516	C	MBOI	Unknown
contig10111:519-579	C	MBOI	Unknown
contig10111:581-641	C	MBOI	Unknown
contig10111:647-703	C	MBOI	Unknown
contig10111:705-766	C	MBOI	Unknown
contig10111:767-822	C	MBOI	Unknown
contig10112:7-900	+	SSU-rRNA_Cel	rRNA
contig10113:1-36	+	AT_rich	Low_complexity
contig10113:187-210	+	AT_rich	Low_complexity
contig10113:351-408	+	AT_rich	Low_complexity
contig10113:557-672	+	AT_rich	Low_complexity
contig10114:1-869	+	BEL-3_BMa-I-int	LTR/Pao
contig10115:49-85	+	(TTAA)n	Simple_repeat
contig10115:387-415	+	AT_rich	Low_complexity
contig10115:440-510	+	AT_rich	Low_complexity
contig10115:523-542	+	(T)n	Simple_repeat
contig10117:14-65	C	MBOI	Unknown
contig10117:66-127	C	MBOI	Unknown
contig10117:128-189	C	MBOI	Unknown
contig10117:190-250	C	MBOI	Unknown
contig10117:252-308	C	MBOI	Unknown
contig10117:312-373	C	MBOI	Unknown
contig10117:375-427	C	MBOI	Unknown
contig10117:432-489	C	MBOI	Unknown
contig10117:492-551	C	MBOI	Unknown
contig10117:552-613	C	MBOI	Unknown
contig10117:614-674	C	MBOI	Unknown
contig10117:677-728	C	MBOI	Unknown
contig10117:730-785	C	MBOI	Unknown
contig10118:747-802	+	AT_rich	Low_complexity
contig10119:9-159	+	DIRS-8_DR	LTR/Ngaro
contig10119:160-617	+	CR1-2_CQ	LINE/CR1
contig10119:618-732	+	DIRS-8_DR	LTR/Ngaro
contig1012:123-191	+	AT_rich	Low_complexity
contig1012:578-607	+	AT_rich	Low_complexity
contig1012:616-642	+	(TAAA)n	Simple_repeat
contig1012:829-919	+	AT_rich	Low_complexity
contig1012:937-964	+	(TTTTC)n	Simple_repeat
contig1012:967-989	+	AT_rich	Low_complexity
contig1012:1076-1121	+	T-rich	Low_complexity
contig1012:1264-1329	+	AT_rich	Low_complexity
contig1012:1861-1906	+	AT_rich	Low_complexity
contig1012:2028-2067	+	(TC)n	Simple_repeat
contig1012:2098-2127	+	(T)n	Simple_repeat
contig1012:3012-3051	+	(A)n	Simple_repeat
contig1012:3269-3312	+	AT_rich	Low_complexity
contig1012:5004-5050	+	AT_rich	Low_complexity
contig1012:5761-5782	+	(A)n	Simple_repeat
contig1012:6216-6263	+	AT_rich	Low_complexity
contig1012:6789-6819	+	AT_rich	Low_complexity
contig1012:6934-6954	+	AT_rich	Low_complexity
contig1012:7332-7380	+	AT_rich	Low_complexity
contig1012:8978-9027	+	AT_rich	Low_complexity
contig1012:9266-9291	+	(T)n	Simple_repeat
contig1012:9374-9419	+	AT_rich	Low_complexity
contig1012:10482-10509	+	AT_rich	Low_complexity
contig1012:10890-10933	+	AT_rich	Low_complexity
contig1012:11614-11649	+	(T)n	Simple_repeat
contig1012:11999-12033	+	AT_rich	Low_complexity
contig1012:12485-12512	+	AT_rich	Low_complexity
contig1012:13401-13422	+	(T)n	Simple_repeat
contig1012:15719-15741	+	AT_rich	Low_complexity
contig1012:15941-15975	+	AT_rich	Low_complexity
contig1012:16042-16101	+	AT_rich	Low_complexity
contig1012:16200-16223	+	(A)n	Simple_repeat
contig1012:16389-16414	+	(A)n	Simple_repeat
contig1012:16505-16548	+	(A)n	Simple_repeat
contig1012:17821-17848	+	AT_rich	Low_complexity
contig1012:18319-18344	+	AT_rich	Low_complexity
contig1012:18576-18618	+	AT_rich	Low_complexity
contig1012:20019-20090	+	AT_rich	Low_complexity
contig1012:20046-20096	+	AT_rich	Low_complexity
contig1012:20179-20199	+	AT_rich	Low_complexity
contig1012:21074-21101	+	AT_rich	Low_complexity
contig1012:21657-21688	+	AT_rich	Low_complexity
contig1012:23312-23335	+	AT_rich	Low_complexity
contig1012:23662-23725	+	AT_rich	Low_complexity
contig1012:23789-23827	+	AT_rich	Low_complexity
contig1012:23855-23883	+	AT_rich	Low_complexity
contig1012:23922-23976	+	AT_rich	Low_complexity
contig1012:24061-24112	+	AT_rich	Low_complexity
contig1012:24173-24201	+	AT_rich	Low_complexity
contig1012:24220-24242	+	AT_rich	Low_complexity
contig1012:24511-24642	+	AT_rich	Low_complexity
contig1012:24541-24649	+	AT_rich	Low_complexity
contig1012:24708-24736	+	AT_rich	Low_complexity
contig1012:24868-24898	+	(T)n	Simple_repeat
contig1012:24941-24999	+	AT_rich	Low_complexity
contig1012:25339-25376	+	AT_rich	Low_complexity
contig1012:26749-26780	+	AT_rich	Low_complexity
contig1012:26918-26960	+	AT_rich	Low_complexity
contig1012:27312-27403	+	AT_rich	Low_complexity
contig10120:753-776	+	(A)n	Simple_repeat
contig10122:333-357	+	(T)n	Simple_repeat
contig10122:457-500	+	AT_rich	Low_complexity
contig10122:758-779	+	AT_rich	Low_complexity
contig10123:29-90	+	MBOI	Unknown
contig10123:91-143	+	MBOI	Unknown
contig10123:149-206	+	MBOI	Unknown
contig10123:207-268	+	MBOI	Unknown
contig10123:270-322	+	MBOI	Unknown
contig10123:327-384	+	MBOI	Unknown
contig10123:386-438	+	MBOI	Unknown
contig10123:443-500	+	MBOI	Unknown
contig10123:501-562	+	MBOI	Unknown
contig10123:564-625	+	MBOI	Unknown
contig10123:626-687	+	MBOI	Unknown
contig10123:688-749	+	MBOI	Unknown
contig10123:751-803	+	MBOI	Unknown
contig10123:808-856	+	MBOI	Unknown
contig10123:862-919	+	MBOI	Unknown
contig10124:383-404	+	AT_rich	Low_complexity
contig10124:549-572	+	(A)n	Simple_repeat
contig10125:42-102	+	MBOI	Unknown
contig10125:103-155	+	MBOI	Unknown
contig10125:158-216	+	MBOI	Unknown
contig10125:220-271	+	MBOI	Unknown
contig10125:273-332	+	MBOI	Unknown
contig10125:335-387	+	MBOI	Unknown
contig10125:390-435	+	MBOI	Unknown
contig10125:434-482	+	MBOI	Unknown
contig10125:485-543	+	MBOI	Unknown
contig10125:548-607	+	MBOI	Unknown
contig10125:608-669	+	MBOI	Unknown
contig10125:670-722	+	MBOI	Unknown
contig10125:725-777	+	MBOI	Unknown
contig10125:783-840	+	MBOI	Unknown
contig10126:1-37	+	MBOI	Unknown
contig10126:39-100	+	MBOI	Unknown
contig10126:102-154	+	MBOI	Unknown
contig10126:159-216	+	MBOI	Unknown
contig10126:217-278	+	MBOI	Unknown
contig10126:279-340	+	MBOI	Unknown
contig10126:341-402	+	MBOI	Unknown
contig10126:404-455	+	MBOI	Unknown
contig10126:457-518	+	MBOI	Unknown
contig10126:519-579	+	MBOI	Unknown
contig10126:581-642	+	MBOI	Unknown
contig10126:644-696	+	MBOI	Unknown
contig10126:701-758	+	MBOI	Unknown
contig10126:759-820	+	MBOI	Unknown
contig10126:821-883	+	MBOI	Unknown
contig10126:885-926	+	MBOI	Unknown
contig10127:808-827	+	(T)n	Simple_repeat
contig10128:6-67	C	MBOI	Unknown
contig10128:68-129	C	MBOI	Unknown
contig10128:130-191	C	MBOI	Unknown
contig10128:192-253	C	MBOI	Unknown
contig10128:254-315	C	MBOI	Unknown
contig10128:317-368	C	MBOI	Unknown
contig10128:384-425	C	MBOI	Unknown
contig10128:426-483	C	MBOI	Unknown
contig10128:482-527	C	MBOI	Unknown
contig10128:528-589	C	MBOI	Unknown
contig10128:591-642	C	MBOI	Unknown
contig10128:645-698	C	MBOI	Unknown
contig10128:699-760	C	MBOI	Unknown
contig10129:195-240	+	(CAA)n	Simple_repeat
contig10129:350-410	+	AT_rich	Low_complexity
contig1013:399-509	+	AT_rich	Low_complexity
contig1013:555-596	+	AT_rich	Low_complexity
contig1013:624-708	+	AT_rich	Low_complexity
contig1013:954-1034	+	AT_rich	Low_complexity
contig1013:1183-1243	+	AT_rich	Low_complexity
contig1013:1274-1321	+	AT_rich	Low_complexity
contig1013:1351-1379	+	AT_rich	Low_complexity
contig1013:1549-1650	+	AT_rich	Low_complexity
contig1013:1630-1685	+	AT_rich	Low_complexity
contig1013:1746-1832	+	AT_rich	Low_complexity
contig1013:1925-1946	+	(A)n	Simple_repeat
contig1013:2097-2136	+	AT_rich	Low_complexity
contig1013:2290-2416	C	ENSPM-6_DR	DNA/CMC-EnSpm
contig1013:2307-2428	+	hAT-50_HM	DNA/hAT-Tip100
contig1013:2334-2441	C	TRAS1	LINE/R1
contig1013:2349-2491	C	piggyBac-1N1_XT	DNA/PiggyBac
contig1013:2528-2677	+	AT_rich	Low_complexity
contig1013:2844-2870	+	(GAAA)n	Simple_repeat
contig1013:3357-3391	+	(GA)n	Simple_repeat
contig1013:3458-3503	+	AT_rich	Low_complexity
contig1013:3524-3556	+	(TTTTTA)n	Simple_repeat
contig1013:3566-3712	+	AT_rich	Low_complexity
contig1013:3765-3841	+	AT_rich	Low_complexity
contig1013:3934-4095	+	AT_rich	Low_complexity
contig1013:4128-4150	+	AT_rich	Low_complexity
contig1013:4374-4396	+	AT_rich	Low_complexity
contig10130:282-311	+	(T)n	Simple_repeat
contig10130:317-358	+	AT_rich	Low_complexity
contig10132:83-134	+	AT_rich	Low_complexity
contig10132:314-380	+	L1-55_XT	LINE/L1
contig10132:448-470	+	(TAA)n	Simple_repeat
contig10132:526-590	+	AT_rich	Low_complexity
contig10133:2-49	+	MBOI	Unknown
contig10133:50-102	+	MBOI	Unknown
contig10133:105-165	+	MBOI	Unknown
contig10133:166-218	+	MBOI	Unknown
contig10133:220-268	+	MBOI	Unknown
contig10133:278-333	+	MBOI	Unknown
contig10133:335-396	+	MBOI	Unknown
contig10133:397-457	+	MBOI	Unknown
contig10133:459-511	+	MBOI	Unknown
contig10133:513-565	+	MBOI	Unknown
contig10133:568-619	+	MBOI	Unknown
contig10133:622-673	+	MBOI	Unknown
contig10133:675-735	+	MBOI	Unknown
contig10133:736-788	+	MBOI	Unknown
contig10133:791-842	+	MBOI	Unknown
contig10133:848-904	+	MBOI	Unknown
1:1644-(0)	LTR/Pao	842	2499
contig10137:1-716	+	HHA1_BT	Satellite
contig10138:4-59	+	AT_rich	Low_complexity
contig10138:69-893	C	LSU-rRNA_Cel	rRNA
contig10139:1-835	+	HHA1_BT	Satellite
contig10140:3-682	+	LSU-rRNA_Cel	rRNA
contig10141:109-214	+	T-rich	Low_complexity
contig10141:374-406	+	(TC)n	Simple_repeat
contig10141:512-552	+	(T)n	Simple_repeat
contig10143:139-188	+	AT_rich	Low_complexity
contig10143:317-342	+	(T)n	Simple_repeat
contig10144:1-909	+	HHA1_BT	Satellite
contig10146:586-608	+	AT_rich	Low_complexity
contig1015:696-816	C	Meg_PVa	SINE/5S
contig1015:1339-1459	C	Meg_PVa	SINE/5S
contig1015:1975-2058	C	RP5S	rRNA
contig10150:1-597	+	BEL-3_BMa-I-int	LTR/Pao
contig10150:598-1089	+	BEL-3_BMa-LTR	LTR/Pao
contig10150:1090-1150	+	MBOI	Unknown
contig10150:1182-1229	+	MBOI	Unknown
contig10150:1236-1297	+	MBOI	Unknown
contig10150:1298-1358	+	MBOI	Unknown
contig10150:1390-1443	+	MBOI	Unknown
contig10150:1449-1505	+	MBOI	Unknown
contig10150:1506-1567	+	MBOI	Unknown
contig10150:1568-1629	+	MBOI	Unknown
contig10150:1630-1691	+	MBOI	Unknown
contig10150:1692-1753	+	MBOI	Unknown
contig10150:1754-1815	+	MBOI	Unknown
contig10150:1816-1877	+	MBOI	Unknown
contig10150:1878-1939	+	MBOI	Unknown
contig10150:1940-2001	+	MBOI	Unknown
contig10150:2002-2057	+	MBOI	Unknown
contig10150:2060-2121	+	MBOI	Unknown
contig10150:2122-2184	+	MBOI	Unknown
contig10150:2185-2246	+	MBOI	Unknown
contig10150:2247-2308	+	MBOI	Unknown
contig10150:2309-2370	+	MBOI	Unknown
contig10150:2371-2426	+	MBOI	Unknown
contig10150:2455-2515	+	MBOI	Unknown
contig10150:2516-2577	+	MBOI	Unknown
contig10150:2578-2637	+	MBOI	Unknown
contig10151:218-287	+	AT_rich	Low_complexity
contig10151:717-737	+	(T)n	Simple_repeat
contig10151:944-1011	+	(TTG)n	Simple_repeat
contig10151:1012-1034	+	(T)n	Simple_repeat
contig10153:30-91	C	MBOI	Unknown
contig10153:93-144	C	MBOI	Unknown
contig10153:162-199	C	MBOI	Unknown
contig10153:198-243	C	MBOI	Unknown
contig10153:244-304	C	MBOI	Unknown
contig10153:307-359	C	MBOI	Unknown
contig10153:360-420	C	MBOI	Unknown
contig10153:423-477	C	MBOI	Unknown
contig10153:478-539	C	MBOI	Unknown
contig10153:540-601	C	MBOI	Unknown
contig10153:602-663	C	MBOI	Unknown
contig10153:664-725	C	MBOI	Unknown
contig10153:726-787	C	MBOI	Unknown
contig10153:788-848	C	MBOI	Unknown
contig10153:851-902	C	MBOI	Unknown
contig10153:903-963	C	MBOI	Unknown
contig10154:1-808	+	HHA1_BT	Satellite
contig10155:48-818	+	(CATAT)n	Simple_repeat
contig10156:28-76	+	AT_rich	Low_complexity
contig10157:194-235	+	AT_rich	Low_complexity
contig10157:624-663	+	(A)n	Simple_repeat
contig10158:308-359	C	Gyp_MD_I-int	LTR/Gypsy
contig10159:1-801	C	SSU-rRNA_Sme	rRNA
contig1016:286-352	+	AT_rich	Low_complexity
contig1016:672-870	+	AT_rich	Low_complexity
contig1016:825-876	+	AT_rich	Low_complexity
contig1016:1088-1113	+	(CATAT)n	Simple_repeat
contig1016:1224-1259	+	(TTA)n	Simple_repeat
contig1016:1586-1613	+	AT_rich	Low_complexity
contig1016:2525-2568	C	BEL-227_AA-I-int	LTR/Pao
contig1016:3246-3273	+	AT_rich	Low_complexity
contig1016:9740-9775	+	AT_rich	Low_complexity
contig1016:10507-10537	+	AT_rich	Low_complexity
contig1016:11913-11941	+	AT_rich	Low_complexity
contig1016:12208-12286	+	T-rich	Low_complexity
contig1016:12914-12933	+	(A)n	Simple_repeat
contig1016:13644-13675	+	AT_rich	Low_complexity
contig1016:14338-14358	+	AT_rich	Low_complexity
contig1016:15885-15912	+	AT_rich	Low_complexity
contig1016:16074-16095	+	AT_rich	Low_complexity
contig1016:16343-16385	+	AT_rich	Low_complexity
contig1016:16900-16941	+	(A)n	Simple_repeat
contig1016:17373-17407	+	AT_rich	Low_complexity
contig1016:18738-18806	+	AT_rich	Low_complexity
contig1016:19324-19366	+	AT_rich	Low_complexity
contig1016:20317-20347	+	AT_rich	Low_complexity
contig1016:20646-20679	+	AT_rich	Low_complexity
contig1016:21046-21091	+	AT_rich	Low_complexity
contig1016:22874-22915	+	AT_rich	Low_complexity
contig1016:23331-23385	+	A-rich	Low_complexity
contig1016:26722-26747	+	(T)n	Simple_repeat
contig1016:30758-30779	C	Sola1-1_AC	DNA/Sola
contig1016:30780-30992	+	(CGTG)n	Simple_repeat
contig1016:30993-31018	C	Sola1-1_AC	DNA/Sola
contig1016:32383-32419	+	AT_rich	Low_complexity
contig1016:37622-37665	+	AT_rich	Low_complexity
contig1016:38170-38214	+	AT_rich	Low_complexity
contig1016:38308-38358	+	AT_rich	Low_complexity
contig1016:38425-38525	C	Copia-1-I_HS-int	LTR/Copia
contig1016:38436-38561	C	LIN4b_SM	LINE/R2
contig1016:38451-38562	+	(CAT)n	Simple_repeat
contig1016:38480-38595	+	hATw-1_SP	DNA/hAT-hATw
contig1016:39531-39592	+	GA-rich	Low_complexity
contig1016:40585-40624	+	(T)n	Simple_repeat
contig1016:41760-41827	+	T-rich	Low_complexity
contig1016:44224-44248	+	(T)n	Simple_repeat
contig1016:44772-44797	+	(A)n	Simple_repeat
contig1016:47682-47705	+	(T)n	Simple_repeat
contig1016:49512-49532	+	AT_rich	Low_complexity
contig1016:51005-51048	+	AT_rich	Low_complexity
contig1016:52615-52646	+	AT_rich	Low_complexity
contig1016:52756-52790	+	AT_rich	Low_complexity
contig1016:57447-57489	+	AT_rich	Low_complexity
contig1016:57620-57683	C	TE-X-5_DR	Satellite
contig1016:59012-59045	+	(T)n	Simple_repeat
contig1016:59457-59517	+	AT_rich	Low_complexity
contig1016:60466-60507	+	T-rich	Low_complexity
contig1016:60774-60797	+	AT_rich	Low_complexity
contig1016:62262-62311	+	AT_rich	Low_complexity
contig1016:63348-63390	+	CT-rich	Low_complexity
contig1016:64446-64480	+	AT_rich	Low_complexity
contig1016:64648-64699	+	AT_rich	Low_complexity
contig1016:64909-64953	+	AT_rich	Low_complexity
contig1016:65065-65102	+	(T)n	Simple_repeat
contig1016:66015-66065	+	AT_rich	Low_complexity
contig1016:66297-66405	+	EnSpm-5_HM	DNA/CMC-EnSpm
contig1016:66823-66851	+	(T)n	Simple_repeat
contig1016:69598-69619	+	AT_rich	Low_complexity
contig1016:76014-76034	+	AT_rich	Low_complexity
contig1016:76583-76607	+	(T)n	Simple_repeat
contig1016:77532-77567	+	AT_rich	Low_complexity
contig1016:77872-77910	C	Gypsy60-I_AG-int	LTR/Gypsy
contig1016:79996-80023	+	AT_rich	Low_complexity
contig1016:81949-81971	+	(A)n	Simple_repeat
contig1016:82891-82932	+	AT_rich	Low_complexity
contig1016:84555-84574	+	(CAAA)n	Simple_repeat
contig1016:86710-86743	+	AT_rich	Low_complexity
contig1016:87718-87747	+	(A)n	Simple_repeat
contig1016:88552-88574	+	AT_rich	Low_complexity
contig1016:89822-89842	+	(T)n	Simple_repeat
contig1016:93291-93311	+	AT_rich	Low_complexity
contig1016:93590-93656	+	AT_rich	Low_complexity
contig1016:95192-95225	+	(T)n	Simple_repeat
contig1016:96795-96840	+	AT_rich	Low_complexity
contig1016:98248-98300	+	AT_rich	Low_complexity
contig1016:98511-98553	+	AT_rich	Low_complexity
contig1016:98885-98916	+	AT_rich	Low_complexity
contig1016:98918-98938	+	(A)n	Simple_repeat
contig1016:99861-99888	+	AT_rich	Low_complexity
contig1016:99937-99967	+	(T)n	Simple_repeat
contig1016:100002-100035	+	AT_rich	Low_complexity
contig10160:1-322	+	BEL-3_BMa-LTR	LTR/Pao
contig10160:351-403	C	MBOI	Unknown
contig10160:404-452	C	MBOI	Unknown
contig10160:453-514	C	MBOI	Unknown
contig10160:515-576	C	MBOI	Unknown
contig10160:577-638	C	MBOI	Unknown
contig10160:641-700	C	MBOI	Unknown
contig10160:701-762	C	MBOI	Unknown
contig10160:763-824	C	MBOI	Unknown
contig10160:825-886	C	MBOI	Unknown
contig10163:319-348	+	AT_rich	Low_complexity
contig10163:1032-1052	+	AT_rich	Low_complexity
contig10163:1149-1215	+	AT_rich	Low_complexity
contig10166:20-72	C	MBOI	Unknown
contig10166:74-126	C	MBOI	Unknown
contig10166:127-188	C	MBOI	Unknown
contig10166:190-242	C	MBOI	Unknown
contig10166:243-304	C	MBOI	Unknown
contig10166:306-357	C	MBOI	Unknown
contig10166:359-420	C	MBOI	Unknown
contig10166:421-482	C	MBOI	Unknown
contig10166:483-544	C	MBOI	Unknown
contig10166:545-605	C	MBOI	Unknown
contig10166:606-666	C	MBOI	Unknown
contig10166:667-728	C	MBOI	Unknown
contig10166:729-790	C	MBOI	Unknown
contig10166:791-841	C	MBOI	Unknown
contig10166:854-906	C	MBOI	Unknown
contig10166:907-966	C	MBOI	Unknown
contig10167:92-131	+	AT_rich	Low_complexity
contig10169:68-97	+	(A)n	Simple_repeat
contig10169:226-314	+	AT_rich	Low_complexity
contig10169:321-358	+	(ATTG)n	Simple_repeat
contig10169:587-621	+	AT_rich	Low_complexity
contig10169:798-839	+	AT_rich	Low_complexity
contig1017:37-87	+	AT_rich	Low_complexity
contig1017:523-557	+	AT_rich	Low_complexity
contig1017:707-841	+	AT_rich	Low_complexity
contig1017:1197-1225	+	AT_rich	Low_complexity
contig1017:1946-1971	+	AT_rich	Low_complexity
contig1017:2370-2399	+	(A)n	Simple_repeat
contig1017:2466-2508	+	(TC)n	Simple_repeat
contig1017:3480-3519	+	AT_rich	Low_complexity
contig1017:4933-4960	+	AT_rich	Low_complexity
contig1017:5492-5532	+	AT_rich	Low_complexity
contig1017:5578-5659	+	AT_rich	Low_complexity
contig1017:5926-5957	+	AT_rich	Low_complexity
contig1017:6061-6101	+	(GA)n	Simple_repeat
contig1017:6152-6173	+	(TTA)n	Simple_repeat
contig1017:6575-6619	+	AT_rich	Low_complexity
contig1017:6752-6819	+	AT_rich	Low_complexity
contig1017:6823-6849	+	(TTTTC)n	Simple_repeat
contig1017:7771-7837	+	A-rich	Low_complexity
contig1017:7934-7962	+	(TTTTG)n	Simple_repeat
contig1017:7963-8014	+	AT_rich	Low_complexity
contig1017:8285-8347	+	AT_rich	Low_complexity
contig1017:8748-8768	+	AT_rich	Low_complexity
contig1017:8788-8855	+	AT_rich	Low_complexity
contig1017:9210-9252	+	(TTAA)n	Simple_repeat
contig10170:94-245	+	LSU-rRNA_Cel	rRNA
contig10170:246-283	+	(TA)n	Simple_repeat
contig10170:284-753	+	LSU-rRNA_Cel	rRNA
contig10173:578-619	+	AT_rich	Low_complexity
contig10173:676-717	+	AT_rich	Low_complexity
contig10173:1640-1670	+	AT_rich	Low_complexity
contig10174:622-742	+	Meg_PVa	SINE/5S
contig10175:273-302	+	(A)n	Simple_repeat
contig10175:627-656	+	AT_rich	Low_complexity
contig10175:857-878	+	AT_rich	Low_complexity
contig10175:971-1012	+	AT_rich	Low_complexity
contig10176:1-449	+	LSU-rRNA_Cel	rRNA
contig10176:459-495	+	AT_rich	Low_complexity
contig10177:171-221	+	T-rich	Low_complexity
contig10177:268-368	+	AT_rich	Low_complexity
contig10177:286-375	+	AT_rich	Low_complexity
contig10178:41-210	+	(TTA)n	Simple_repeat
contig10178:273-309	+	AT_rich	Low_complexity
contig10178:393-584	+	AT_rich	Low_complexity
contig10179:1-38	C	MBOI	Unknown
contig10179:39-100	C	MBOI	Unknown
contig10179:101-162	C	MBOI	Unknown
contig10179:163-224	C	MBOI	Unknown
contig10179:225-286	C	MBOI	Unknown
contig10179:287-348	C	MBOI	Unknown
contig10179:349-410	C	MBOI	Unknown
contig10179:411-472	C	MBOI	Unknown
contig10179:473-534	C	MBOI	Unknown
contig10179:537-588	C	MBOI	Unknown
contig10179:589-650	C	MBOI	Unknown
contig10179:652-704	C	MBOI	Unknown
contig10179:705-766	C	MBOI	Unknown
contig10179:768-819	C	MBOI	Unknown
contig10179:836-873	C	MBOI	Unknown
contig10179:872-917	C	MBOI	Unknown
contig10179:918-979	C	MBOI	Unknown
contig10179:980-1041	C	MBOI	Unknown
contig1018:193-274	+	Sola1-2_AC	DNA/Sola
contig1018:205-333	+	Ginger1-1_AC	DNA/Ginger
contig1018:239-349	+	RMER12	LTR/ERVK
contig1018:483-684	+	AT_rich	Low_complexity
contig1018:808-861	+	AT_rich	Low_complexity
contig1018:905-947	+	AT_rich	Low_complexity
contig1018:1326-1354	+	AT_rich	Low_complexity
contig1018:1688-1827	+	AT_rich	Low_complexity
contig1018:2590-2609	+	(A)n	Simple_repeat
contig1018:3036-3071	+	AT_rich	Low_complexity
contig1018:3096-3224	+	A-rich	Low_complexity
contig1018:3380-3458	+	AT_rich	Low_complexity
contig1018:6148-6208	+	AT_rich	Low_complexity
contig1018:6274-6315	+	AT_rich	Low_complexity
contig1018:6734-6754	+	AT_rich	Low_complexity
contig1018:15801-15836	+	AT_rich	Low_complexity
contig1018:16623-16656	+	(TAAAAA)n	Simple_repeat
contig1018:17027-17052	+	(T)n	Simple_repeat
contig1018:17306-17332	+	(TAA)n	Simple_repeat
contig1018:17551-17583	+	AT_rich	Low_complexity
contig1018:17814-17863	+	AT_rich	Low_complexity
contig1018:18409-18436	+	AT_rich	Low_complexity
contig1018:18954-19007	+	AT_rich	Low_complexity
contig1018:18964-19014	+	AT_rich	Low_complexity
contig1018:19541-19581	+	AT_rich	Low_complexity
contig1018:19600-19635	+	AT_rich	Low_complexity
contig1018:22644-22664	+	AT_rich	Low_complexity
contig1018:23438-23465	+	AT_rich	Low_complexity
contig1018:23605-23648	+	AT_rich	Low_complexity
contig1018:24035-24075	+	(A)n	Simple_repeat
contig1018:24530-24601	+	AT_rich	Low_complexity
contig1018:25090-25110	+	AT_rich	Low_complexity
contig1018:25639-25673	+	AT_rich	Low_complexity
contig1018:26160-26182	+	AT_rich	Low_complexity
contig1018:26748-26776	+	AT_rich	Low_complexity
contig1018:27585-27660	+	AT_rich	Low_complexity
contig1018:28161-28201	+	AT_rich	Low_complexity
contig1018:28220-28250	+	AT_rich	Low_complexity
contig1018:28227-28257	+	AT_rich	Low_complexity
contig1018:31948-32004	+	Mariner-4_DBp	DNA/TcMar-Tc1
contig1018:32052-32172	C	Meg_PVa	SINE/5S
contig1018:32184-32249	+	(TTAA)n	Simple_repeat
contig1018:32476-32509	+	AT_rich	Low_complexity
contig1018:32778-32816	+	T-rich	Low_complexity
contig1018:32841-32881	+	AT_rich	Low_complexity
contig1018:34713-34735	+	AT_rich	Low_complexity
contig1018:36054-36087	+	T-rich	Low_complexity
contig1018:36351-36386	+	AT_rich	Low_complexity
contig1018:37286-37329	+	AT_rich	Low_complexity
contig1018:37349-37375	+	(TTAAG)n	Simple_repeat
contig1018:37773-37800	+	AT_rich	Low_complexity
contig1018:38338-38359	+	(A)n	Simple_repeat
contig1018:38660-38726	+	AT_rich	Low_complexity
contig1018:38793-38850	+	AT_rich	Low_complexity
contig1018:39062-39103	+	(TAA)n	Simple_repeat
contig1018:39104-39149	+	(TAG)n	Simple_repeat
contig1018:39150-39242	+	(TAA)n	Simple_repeat
contig1018:39272-39399	+	AT_rich	Low_complexity
contig10180:190-246	+	AT_rich	Low_complexity
contig10181:684-721	+	(CAGA)n	Simple_repeat
contig10184:35-64	+	AT_rich	Low_complexity
contig10184:562-638	+	AT_rich	Low_complexity
contig10186:251-304	+	AT_rich	Low_complexity
contig10187:53-86	+	AT_rich	Low_complexity
contig10187:59-92	+	AT_rich	Low_complexity
contig10187:118-183	+	A-rich	Low_complexity
contig10187:691-744	+	(CAATT)n	Simple_repeat
contig10188:2-54	+	(CATA)n	Simple_repeat
contig10188:524-545	+	(ACTG)n	Simple_repeat
contig10189:1-891	+	SSU-rRNA_Sme	rRNA
contig1019:35-107	+	AT_rich	Low_complexity
contig1019:285-424	+	A-rich	Low_complexity
contig1019:1238-1269	+	(A)n	Simple_repeat
contig1019:2099-2145	+	AT_rich	Low_complexity
contig1019:2527-2588	C	LOOPERN2_DR	DNA/Kolobok-T2
contig1019:2542-2552	C	RNLTR2d	LTR/ERVK
contig1019:2553-2615	C	Gypsy68-I_AG-int	LTR/Gypsy
contig1019:3764-3784	+	AT_rich	Low_complexity
contig1019:4263-4304	+	AT_rich	Low_complexity
contig1019:4856-4876	+	AT_rich	Low_complexity
contig1019:5905-5968	+	(TA)n	Simple_repeat
contig1019:6143-6178	+	(CAAAA)n	Simple_repeat
contig1019:11131-11151	+	AT_rich	Low_complexity
contig1019:12114-12134	+	AT_rich	Low_complexity
contig1019:15327-15382	+	AT_rich	Low_complexity
contig1019:18438-18501	+	AT_rich	Low_complexity
contig1019:19286-19306	+	(A)n	Simple_repeat
contig1019:19583-19638	+	AT_rich	Low_complexity
contig1019:20020-20059	+	AT_rich	Low_complexity
contig1019:20033-20071	+	AT_rich	Low_complexity
contig1019:20458-20499	+	(TA)n	Simple_repeat
contig1019:20736-20756	+	AT_rich	Low_complexity
contig1019:21021-21091	+	(TAA)n	Simple_repeat
contig1019:22144-22214	+	(ATG)n	Simple_repeat
contig1019:22839-22862	+	AT_rich	Low_complexity
contig1019:23205-23248	+	(TTTTTA)n	Simple_repeat
contig1019:25080-25182	C	Penelope-13_XT	LINE/Penelope
contig1019:25567-25590	+	(T)n	Simple_repeat
contig1019:27240-27352	+	Ginger1-1_AC	DNA/Ginger
contig1019:27272-27393	C	Penelope-13_HM	LINE/Penelope
contig1019:27394-27421	C	LIN4b_SM	LINE/R2
contig1019:27561-27616	+	AT_rich	Low_complexity
contig1019:27574-27628	+	AT_rich	Low_complexity
contig1019:27748-27824	+	AT_rich	Low_complexity
contig1019:27755-27830	+	AT_rich	Low_complexity
contig1019:28796-28815	+	(T)n	Simple_repeat
contig1019:28983-29019	+	AT_rich	Low_complexity
contig1019:29065-29130	+	AT_rich	Low_complexity
contig1019:29311-29405	+	AT_rich	Low_complexity
contig1019:29974-30023	+	AT_rich	Low_complexity
contig1019:30566-30629	+	Transib-N3_AAe	DNA/CMC-Transib
contig1019:30637-30692	+	AT_rich	Low_complexity
contig10190:168-195	+	(A)n	Simple_repeat
contig10190:243-310	+	AT_rich	Low_complexity
contig10191:41-76	+	(TA)n	Simple_repeat
contig10191:129-160	+	(TA)n	Simple_repeat
contig10191:213-254	+	(TA)n	Simple_repeat
contig10191:335-366	+	(TA)n	Simple_repeat
contig10191:419-450	+	(TA)n	Simple_repeat
contig10191:479-559	+	AT_rich	Low_complexity
contig10191:514-573	+	AT_rich	Low_complexity
contig10192:1-378	+	HHA1_BT	Satellite
contig10192:377-775	+	BEL-3_BMa-LTR	LTR/Pao
contig10193:25-77	+	MBOI	Unknown
contig10193:79-130	+	MBOI	Unknown
contig10193:133-185	+	MBOI	Unknown
contig10193:188-248	+	MBOI	Unknown
contig10193:253-311	+	MBOI	Unknown
contig10193:312-373	+	MBOI	Unknown
contig10193:375-435	+	MBOI	Unknown
contig10193:437-497	+	MBOI	Unknown
contig10193:498-559	+	MBOI	Unknown
contig10193:560-621	+	MBOI	Unknown
contig10193:623-683	+	MBOI	Unknown
contig10193:685-736	+	MBOI	Unknown
contig10193:739-796	+	MBOI	Unknown
contig10193:801-839	+	MBOI	Unknown
contig10195:25-77	+	MBOI	Unknown
contig10195:79-140	+	MBOI	Unknown
contig10195:141-193	+	MBOI	Unknown
contig10195:195-256	+	MBOI	Unknown
contig10195:257-318	+	MBOI	Unknown
contig10195:319-379	+	MBOI	Unknown
contig10195:397-455	+	MBOI	Unknown
contig10195:459-511	+	MBOI	Unknown
contig10195:513-574	+	MBOI	Unknown
contig10195:575-636	+	MBOI	Unknown
contig10195:637-698	+	MBOI	Unknown
contig10195:701-755	+	MBOI	Unknown
contig10195:756-817	+	MBOI	Unknown
contig10196:21-433	+	SSU-rRNA_Dme	rRNA
contig10197:1-221	C	BEL-3_BMa-I-int	LTR/Pao
contig10197:320-848	C	BEL-3_BMa-I-int	LTR/Pao
contig10198:57-197	+	(TAA)n	Simple_repeat
contig10199:1-36	C	MBOI	Unknown
contig10199:37-94	C	MBOI	Unknown
contig10199:99-152	C	MBOI	Unknown
contig10199:153-206	C	MBOI	Unknown
contig10199:207-268	C	MBOI	Unknown
contig10199:270-322	C	MBOI	Unknown
contig10199:323-384	C	MBOI	Unknown
contig10199:385-446	C	MBOI	Unknown
contig10199:448-500	C	MBOI	Unknown
contig10199:502-554	C	MBOI	Unknown
contig10199:555-616	C	MBOI	Unknown
contig10199:617-678	C	MBOI	Unknown
contig10199:679-736	C	MBOI	Unknown
contig10199:742-794	C	MBOI	Unknown
contig10199:795-856	C	MBOI	Unknown
contig10199:858-905	C	MBOI	Unknown
contig102:1-47	+	MBOI	Unknown
contig102:51-108	+	MBOI	Unknown
contig102:109-170	+	MBOI	Unknown
contig102:171-232	+	MBOI	Unknown
contig102:233-294	+	MBOI	Unknown
contig102:295-353	+	MBOI	Unknown
contig102:354-415	+	MBOI	Unknown
contig102:416-477	+	MBOI	Unknown
contig102:478-531	+	MBOI	Unknown
contig102:536-593	+	MBOI	Unknown
contig102:594-655	+	MBOI	Unknown
contig102:656-709	+	MBOI	Unknown
contig102:714-763	+	MBOI	Unknown
contig102:768-817	+	MBOI	Unknown
contig102:822-879	+	MBOI	Unknown
contig102:880-941	+	MBOI	Unknown
contig102:942-1003	+	MBOI	Unknown
contig102:1004-1065	+	MBOI	Unknown
contig102:1066-1124	+	MBOI	Unknown
contig102:1125-1186	+	MBOI	Unknown
contig102:1187-1240	+	MBOI	Unknown
contig102:8611-8664	+	MBOI	Unknown
contig102:8669-8726	+	MBOI	Unknown
contig102:8727-8788	+	MBOI	Unknown
contig102:8789-8850	+	MBOI	Unknown
contig102:8851-8904	+	MBOI	Unknown
contig102:8909-8966	+	MBOI	Unknown
contig102:8967-9020	+	MBOI	Unknown
contig102:9025-9082	+	MBOI	Unknown
contig102:9083-9144	+	MBOI	Unknown
contig102:9145-9198	+	MBOI	Unknown
contig102:9203-9260	+	MBOI	Unknown
contig102:9261-9314	+	MBOI	Unknown
contig102:9319-9376	+	MBOI	Unknown
contig102:9377-9436	+	MBOI	Unknown
contig102:9439-9500	+	MBOI	Unknown
contig102:9501-9562	+	MBOI	Unknown
contig102:9563-9616	+	MBOI	Unknown
contig102:9621-9670	+	MBOI	Unknown
contig102:9675-9732	+	MBOI	Unknown
contig1020:3-30	+	(TAA)n	Simple_repeat
contig1020:593-728	+	AT_rich	Low_complexity
contig1020:1208-1273	+	AT_rich	Low_complexity
contig1020:1792-1826	+	AT_rich	Low_complexity
contig1020:1889-1917	+	AT_rich	Low_complexity
contig1020:2452-2592	+	T-rich	Low_complexity
contig1020:2917-2966	+	AT_rich	Low_complexity
contig1020:3071-3119	+	AT_rich	Low_complexity
contig1020:3594-3622	+	AT_rich	Low_complexity
contig1020:4119-4156	+	AT_rich	Low_complexity
contig1020:6361-6425	+	AT_rich	Low_complexity
contig1020:7941-7968	+	AT_rich	Low_complexity
contig1020:8520-8556	+	AT_rich	Low_complexity
contig1020:8966-9033	+	AT_rich	Low_complexity
contig1020:9875-9936	+	AT_rich	Low_complexity
contig1020:10020-10087	+	AT_rich	Low_complexity
contig1020:11191-11213	+	AT_rich	Low_complexity
contig1020:11254-11311	+	AT_rich	Low_complexity
contig1020:11518-11572	+	AT_rich	Low_complexity
contig1020:11531-11578	+	AT_rich	Low_complexity
contig1020:11793-11863	+	AT_rich	Low_complexity
contig1020:11944-11988	+	AT_rich	Low_complexity
contig1020:12062-12155	+	AT_rich	Low_complexity
contig1020:12317-12407	+	AT_rich	Low_complexity
contig1020:12420-12498	+	AT_rich	Low_complexity
contig1020:12617-12703	+	AT_rich	Low_complexity
contig10200:7-781	C	BEL-3_BMa-I-int	LTR/Pao
contig10201:2-832	+	HHA1_BT	Satellite
contig10202:216-248	+	(TTTTC)n	Simple_repeat
contig10202:564-584	+	(CTTA)n	Simple_repeat
contig10203:257-292	+	AT_rich	Low_complexity
contig10203:655-682	+	AT_rich	Low_complexity
contig10203:812-849	+	AT_rich	Low_complexity
contig10204:75-195	+	Meg_PVa	SINE/5S
contig10205:8-65	C	MBOI	Unknown
contig10205:66-128	C	MBOI	Unknown
contig10205:133-190	C	MBOI	Unknown
contig10205:195-252	C	MBOI	Unknown
contig10205:253-315	C	MBOI	Unknown
contig10205:320-377	C	MBOI	Unknown
contig10205:378-439	C	MBOI	Unknown
contig10205:447-501	C	MBOI	Unknown
contig10205:506-563	C	MBOI	Unknown
contig10205:568-625	C	MBOI	Unknown
contig10205:630-687	C	MBOI	Unknown
contig10205:688-738	C	MBOI	Unknown
contig10206:238-296	+	AT_rich	Low_complexity
contig10206:324-346	+	(T)n	Simple_repeat
contig10208:3-865	C	HHA1_BT	Satellite
contig10209:143-171	+	(T)n	Simple_repeat
contig10209:399-440	+	(TA)n	Simple_repeat
contig1021:3-56	+	MBOI	Unknown
contig1021:62-118	+	MBOI	Unknown
contig1021:119-180	+	MBOI	Unknown
contig1021:181-242	+	MBOI	Unknown
contig1021:243-304	+	MBOI	Unknown
contig1021:305-366	+	MBOI	Unknown
contig1021:367-428	+	MBOI	Unknown
contig1021:429-490	+	MBOI	Unknown
contig1021:517-577	+	MBOI	Unknown
contig1021:578-639	+	MBOI	Unknown
contig1021:640-668	+	MBOI	Unknown
contig1021:670-722	+	MBOI	Unknown
contig1021:724-776	+	MBOI	Unknown
contig1021:778-835	+	MBOI	Unknown
contig1021:836-897	+	MBOI	Unknown
contig1021:898-950	+	MBOI	Unknown
contig1021:952-1005	+	MBOI	Unknown
contig1021:1010-1066	+	MBOI	Unknown
contig1021:1068-1129	+	MBOI	Unknown
contig1021:1135-1630	+	BEL-3_BMa-LTR	LTR/Pao
1631:3049-(0)	LTR/Pao	1	1422
contig10210:1-1006	+	BEL-3_BMa-I-int	LTR/Pao
contig10211:1-842	+	HHA1_BT	Satellite
contig10212:107-231	+	AT_rich	Low_complexity
contig10212:409-480	+	(ATTG)n	Simple_repeat
contig10212:644-745	C	Daphne-18_HM	LINE/L2
contig10212:746-959	+	Sola1-1_AC	DNA/Sola
contig10213:11-37	+	(T)n	Simple_repeat
contig10213:201-280	+	AT_rich	Low_complexity
contig10213:312-414	+	AT_rich	Low_complexity
contig10214:13-74	C	MBOI	Unknown
contig10214:75-135	C	MBOI	Unknown
contig10214:137-197	C	MBOI	Unknown
contig10214:199-259	C	MBOI	Unknown
contig10214:261-321	C	MBOI	Unknown
contig10214:323-383	C	MBOI	Unknown
contig10214:385-445	C	MBOI	Unknown
contig10214:447-507	C	MBOI	Unknown
contig10214:509-569	C	MBOI	Unknown
contig10214:571-631	C	MBOI	Unknown
contig10214:633-693	C	MBOI	Unknown
contig10214:695-755	C	MBOI	Unknown
contig10214:757-817	C	MBOI	Unknown
contig10214:823-870	C	MBOI	Unknown
contig10214:873-900	C	MBOI	Unknown
contig10215:349-402	+	AT_rich	Low_complexity
contig10215:629-649	+	(A)n	Simple_repeat
contig10216:529-553	+	(T)n	Simple_repeat
contig10217:1-734	+	BEL-3_BMa-I-int	LTR/Pao
contig10218:232-257	+	(GA)n	Simple_repeat
contig10219:1-944	C	LSU-rRNA_Cel	rRNA
contig1022:70-162	C	R5-1_SM	LINE/R2
contig1022:173-254	+	Polinton-1_SM	DNA/Maverick
contig1022:255-434	+	(TAA)n	Simple_repeat
contig1022:445-462	C	Ginger1-1_AC	DNA/Ginger
contig1022:463-476	+	Polinton-1_SM	DNA/Maverick
contig1022:477-504	+	AT_rich	Low_complexity
contig1022:778-811	+	AT_rich	Low_complexity
contig1022:877-949	+	AT_rich	Low_complexity
contig1022:1024-1238	+	AT_rich	Low_complexity
contig1022:1458-1499	+	AT_rich	Low_complexity
contig1022:1515-1551	+	AT_rich	Low_complexity
contig1022:1592-1615	+	AT_rich	Low_complexity
contig1022:1861-1883	+	AT_rich	Low_complexity
contig1022:2649-2677	+	AT_rich	Low_complexity
contig1022:2918-2939	+	(CTA)n	Simple_repeat
contig1022:7221-7249	+	AT_rich	Low_complexity
contig1022:7545-7582	+	(TC)n	Simple_repeat
contig1022:7840-7982	+	TE-X-5_DR	Satellite
contig1022:7862-8296	+	CR1-79_HM	LINE/L2
contig1022:8196-8307	C	ENSPM-6_DR	DNA/CMC-EnSpm
contig1022:8308-8338	+	ERV2-5_Opr-I-int	LTR/ERVK
contig1022:8522-8555	+	(TG)n	Simple_repeat
contig1022:8593-8615	+	(CTGTG)n	Simple_repeat
contig1022:8801-8891	C	Jockey-3_DGri	LINE/Jockey
contig1022:8918-8951	+	(TAGGG)n	Simple_repeat
contig1022:9053-9084	+	(CATGC)n	Simple_repeat
contig1022:9085-9130	+	(CATTT)n	Simple_repeat
contig1022:10615-10639	+	AT_rich	Low_complexity
contig1022:11041-11066	+	(T)n	Simple_repeat
contig1022:11318-11343	+	(A)n	Simple_repeat
contig1022:11510-11534	+	(T)n	Simple_repeat
contig1022:12200-12227	+	(GA)n	Simple_repeat
contig10221:14-75	+	MBOI	Unknown
contig10221:76-137	+	MBOI	Unknown
contig10221:138-190	+	MBOI	Unknown
contig10221:193-244	+	MBOI	Unknown
contig10221:246-307	+	MBOI	Unknown
contig10221:308-349	+	MBOI	Unknown
contig10221:366-417	+	MBOI	Unknown
contig10221:419-480	+	MBOI	Unknown
contig10221:481-542	+	MBOI	Unknown
contig10221:543-604	+	MBOI	Unknown
contig10221:606-666	+	MBOI	Unknown
contig10221:667-728	+	MBOI	Unknown
contig10221:729-781	+	MBOI	Unknown
contig10221:784-835	+	MBOI	Unknown
contig10222:81-110	+	AT_rich	Low_complexity
contig10222:140-251	C	LSU-rRNA_Mfr	rRNA
contig10222:291-362	+	AT_rich	Low_complexity
contig10223:28-502	+	BEL-3_BMa-I-int	LTR/Pao
contig10224:34-95	C	MBOI	Unknown
contig10224:96-157	C	MBOI	Unknown
contig10224:158-219	C	MBOI	Unknown
contig10224:220-281	C	MBOI	Unknown
contig10224:283-343	C	MBOI	Unknown
contig10224:344-405	C	MBOI	Unknown
contig10224:406-467	C	MBOI	Unknown
contig10224:468-529	C	MBOI	Unknown
contig10224:530-591	C	MBOI	Unknown
contig10224:592-653	C	MBOI	Unknown
contig10224:654-715	C	MBOI	Unknown
contig10224:716-777	C	MBOI	Unknown
contig10224:779-839	C	MBOI	Unknown
contig10224:840-881	C	MBOI	Unknown
contig10225:489-523	+	(TA)n	Simple_repeat
contig10225:560-584	+	AT_rich	Low_complexity
contig10226:9-66	+	MBOI	Unknown
contig10226:71-128	+	MBOI	Unknown
contig10226:133-195	+	MBOI	Unknown
contig10226:196-253	+	MBOI	Unknown
contig10226:258-319	+	MBOI	Unknown
contig10226:320-377	+	MBOI	Unknown
contig10226:382-439	+	MBOI	Unknown
contig10226:444-501	+	MBOI	Unknown
contig10226:506-568	+	MBOI	Unknown
contig10226:569-626	+	MBOI	Unknown
contig10226:631-693	+	MBOI	Unknown
contig10226:694-755	+	MBOI	Unknown
contig10226:756-797	+	MBOI	Unknown
contig10227:597-621	+	(TAG)n	Simple_repeat
contig10227:775-903	+	(TCCA)n	Simple_repeat
contig10228:1-58	+	MBOI	Unknown
contig10228:59-120	+	MBOI	Unknown
contig10228:121-182	+	MBOI	Unknown
contig10228:183-244	+	MBOI	Unknown
contig10228:245-306	+	MBOI	Unknown
contig10228:307-368	+	MBOI	Unknown
contig10228:369-430	+	MBOI	Unknown
contig10228:431-492	+	MBOI	Unknown
contig10228:493-554	+	MBOI	Unknown
contig10228:555-616	+	MBOI	Unknown
contig10228:617-678	+	MBOI	Unknown
contig10228:679-740	+	MBOI	Unknown
contig10228:741-802	+	MBOI	Unknown
contig10229:548-706	+	(TG)n	Simple_repeat
contig1023:1520-1541	+	(T)n	Simple_repeat
contig10232:24-85	+	MBOI	Unknown
contig10232:86-147	+	MBOI	Unknown
contig10232:148-202	+	MBOI	Unknown
contig10232:205-265	+	MBOI	Unknown
contig10232:266-318	+	MBOI	Unknown
contig10232:321-374	+	MBOI	Unknown
contig10232:376-437	+	MBOI	Unknown
contig10232:438-499	+	MBOI	Unknown
contig10232:500-545	+	MBOI	Unknown
contig10232:544-581	+	MBOI	Unknown
contig10232:598-649	+	MBOI	Unknown
contig10232:651-712	+	MBOI	Unknown
contig10232:713-765	+	MBOI	Unknown
contig10232:767-828	+	MBOI	Unknown
contig10233:10-49	+	MBOI	Unknown
contig10233:51-112	+	MBOI	Unknown
contig10233:113-165	+	MBOI	Unknown
contig10233:167-228	+	MBOI	Unknown
contig10233:229-270	+	MBOI	Unknown
contig10233:287-338	+	MBOI	Unknown
contig10233:340-401	+	MBOI	Unknown
contig10233:402-463	+	MBOI	Unknown
contig10233:464-525	+	MBOI	Unknown
contig10233:527-587	+	MBOI	Unknown
contig10233:588-649	+	MBOI	Unknown
contig10233:650-702	+	MBOI	Unknown
contig10233:705-756	+	MBOI	Unknown
contig10233:758-819	+	MBOI	Unknown
contig10233:820-881	+	MBOI	Unknown
contig10233:882-923	+	MBOI	Unknown
contig10235:122-162	+	AT_rich	Low_complexity
contig10235:216-315	+	AT_rich	Low_complexity
contig10235:328-360	+	(GA)n	Simple_repeat
contig10235:516-610	+	SINEC_Cf	SINE/tRNA
contig10237:396-417	+	AT_rich	Low_complexity
contig10237:731-784	+	AT_rich	Low_complexity
contig10237:743-791	+	AT_rich	Low_complexity
contig10237:884-921	+	AT_rich	Low_complexity
contig10238:151-261	+	(TTA)n	Simple_repeat
contig10238:309-484	C	GLT2_SM	LTR
contig10238:334-491	+	(TAG)n	Simple_repeat
contig10238:419-502	+	hAT6-2_NV	DNA/hAT-Blackjack
contig10238:681-731	+	G-rich	Low_complexity
contig10239:140-161	+	(TA)n	Simple_repeat
contig10239:536-557	+	AT_rich	Low_complexity
contig10239:699-727	+	AT_rich	Low_complexity
contig1024:438-458	+	AT_rich	Low_complexity
contig1024:639-737	+	AT_rich	Low_complexity
contig1024:908-944	+	AT_rich	Low_complexity
contig1024:1328-1467	+	AT_rich	Low_complexity
contig1024:1552-1667	+	A-rich	Low_complexity
contig1024:1913-1992	C	Ves2_ML	SINE/tRNA
contig1024:2115-2212	C	Polinton-9_NVi	DNA/Maverick
contig1024:2555-2633	+	AT_rich	Low_complexity
contig1024:3749-3792	+	L1-17_DR	LINE/L1
contig1024:4677-4721	+	AT_rich	Low_complexity
contig1024:7117-7151	+	(CCA)n	Simple_repeat
contig1024:7272-7306	+	(CCA)n	Simple_repeat
contig1024:9281-9304	+	AT_rich	Low_complexity
contig1024:10135-10193	+	(TA)n	Simple_repeat
contig1024:10593-10613	+	AT_rich	Low_complexity
contig1024:11554-11591	+	(T)n	Simple_repeat
contig1024:12490-12602	C	TRAS1	LINE/R1
contig1024:12509-12617	C	Sola1-1_AC	DNA/Sola
contig1024:12529-12639	+	ENSPM-6_DR	DNA/CMC-EnSpm
contig1024:12603-12615	+	Kolobok-3_Aplcal	DNA/Kolobok-Hydra
contig1024:12640-12693	+	CR1-79_HM	LINE/L2
contig1024:13050-13089	+	(TA)n	Simple_repeat
contig1024:14790-14817	+	AT_rich	Low_complexity
contig1024:15867-15886	+	(T)n	Simple_repeat
contig1024:16794-16829	+	AT_rich	Low_complexity
contig1024:18774-18801	+	AT_rich	Low_complexity
contig1024:19768-19804	+	AT_rich	Low_complexity
contig1024:23144-23201	+	AT_rich	Low_complexity
contig1024:23796-23851	+	AT_rich	Low_complexity
contig1024:25253-25272	+	(A)n	Simple_repeat
contig1024:26273-26301	+	(TTAA)n	Simple_repeat
contig1024:26930-26965	+	A-rich	Low_complexity
contig1024:27230-27258	+	AT_rich	Low_complexity
contig1024:27646-27668	+	AT_rich	Low_complexity
contig1024:27679-27718	+	AT_rich	Low_complexity
contig1024:27686-27730	+	AT_rich	Low_complexity
contig1024:28051-28076	+	(TAA)n	Simple_repeat
contig1024:28307-28350	+	AT_rich	Low_complexity
contig10240:448-469	+	AT_rich	Low_complexity
contig10241:1-45	+	MBOI	Unknown
contig10241:46-90	+	MBOI	Unknown
contig10241:92-153	+	MBOI	Unknown
contig10241:154-215	+	MBOI	Unknown
contig10241:216-268	+	MBOI	Unknown
contig10241:270-331	+	MBOI	Unknown
contig10241:332-393	+	MBOI	Unknown
contig10241:394-455	+	MBOI	Unknown
contig10241:456-508	+	MBOI	Unknown
contig10241:510-562	+	MBOI	Unknown
contig10241:564-625	+	MBOI	Unknown
contig10241:626-687	+	MBOI	Unknown
contig10241:688-732	+	MBOI	Unknown
contig10242:14-124	+	AT_rich	Low_complexity
contig10242:283-445	+	AT_rich	Low_complexity
contig10242:453-510	+	AT_rich	Low_complexity
contig10242:602-664	+	AT_rich	Low_complexity
contig10242:772-803	+	AT_rich	Low_complexity
contig10244:85-121	+	AT_rich	Low_complexity
contig10244:661-725	+	AT_rich	Low_complexity
contig10245:1-730	+	BEL-3_BMa-I-int	LTR/Pao
contig10246:1-979	C	BEL-3_BMa-I-int	LTR/Pao
contig10247:26-87	+	MBOI	Unknown
contig10247:89-141	+	MBOI	Unknown
contig10247:147-195	+	MBOI	Unknown
contig10247:200-249	+	MBOI	Unknown
contig10247:254-311	+	MBOI	Unknown
contig10247:312-373	+	MBOI	Unknown
contig10247:374-426	+	MBOI	Unknown
contig10247:428-480	+	MBOI	Unknown
contig10247:482-543	+	MBOI	Unknown
contig10247:544-605	+	MBOI	Unknown
contig10247:606-658	+	MBOI	Unknown
contig10247:660-712	+	MBOI	Unknown
contig10247:714-775	+	MBOI	Unknown
contig10247:776-828	+	MBOI	Unknown
contig10248:292-329	+	AT_rich	Low_complexity
contig10249:8-68	C	MBOI	Unknown
contig10249:71-119	C	MBOI	Unknown
contig10249:118-163	C	MBOI	Unknown
contig10249:166-224	C	MBOI	Unknown
contig10249:227-279	C	MBOI	Unknown
contig10249:280-337	C	MBOI	Unknown
contig10249:343-395	C	MBOI	Unknown
contig10249:398-450	C	MBOI	Unknown
contig10249:451-512	C	MBOI	Unknown
contig10249:513-573	C	MBOI	Unknown
contig10249:577-628	C	MBOI	Unknown
contig10249:629-690	C	MBOI	Unknown
contig10249:691-750	C	MBOI	Unknown
contig10249:753-805	C	MBOI	Unknown
contig10249:806-866	C	MBOI	Unknown
contig10249:869-917	C	MBOI	Unknown
contig1025:455-519	+	AT_rich	Low_complexity
contig1025:862-906	+	AT_rich	Low_complexity
contig1025:1617-1665	+	AT_rich	Low_complexity
contig1025:1690-1753	+	AT_rich	Low_complexity
contig1025:1700-1761	+	AT_rich	Low_complexity
contig1025:1794-1836	C	Chapaev-1_AA	DNA/CMC-Chapaev
contig1025:1837-1966	+	(TATG)n	Simple_repeat
contig1025:2118-2146	C	RMER12	LTR/ERVK
contig1025:2147-2212	+	ERV1-N6-I_DR-int	LTR
contig1025:2154-2227	C	CR1-79_HM	LINE/L2
contig1025:4375-4423	+	AT_rich	Low_complexity
contig1025:6120-6171	C	L1-6A_XT	LINE/L1
contig1025:8135-8176	+	(TA)n	Simple_repeat
contig1025:9600-9623	+	(TA)n	Simple_repeat
contig1025:14156-14209	+	A-rich	Low_complexity
contig1025:18169-18189	+	AT_rich	Low_complexity
contig1025:18913-18940	+	(T)n	Simple_repeat
contig1025:19045-19066	+	AT_rich	Low_complexity
contig1025:22099-22142	+	R2B_TM	LINE/R2
contig1025:22152-22181	+	AT_rich	Low_complexity
contig1025:23634-23670	+	(A)n	Simple_repeat
contig1025:24133-24170	+	A-rich	Low_complexity
contig1025:24741-24769	+	AT_rich	Low_complexity
contig1025:25054-25137	+	(CAGT)n	Simple_repeat
contig1025:25438-25461	+	AT_rich	Low_complexity
contig1025:25612-25668	+	AT_rich	Low_complexity
contig10250:29-114	+	AT_rich	Low_complexity
contig10250:149-170	+	AT_rich	Low_complexity
contig10250:217-292	+	AT_rich	Low_complexity
contig10250:409-493	+	AT_rich	Low_complexity
contig10250:652-744	+	AT_rich	Low_complexity
contig10250:767-791	+	(GA)n	Simple_repeat
contig10251:1-43	C	MBOI	Unknown
contig10251:44-105	C	MBOI	Unknown
contig10251:106-162	C	MBOI	Unknown
contig10251:163-224	C	MBOI	Unknown
contig10251:226-278	C	MBOI	Unknown
contig10251:279-340	C	MBOI	Unknown
contig10251:390-451	C	MBOI	Unknown
contig10251:452-512	C	MBOI	Unknown
contig10251:514-574	C	MBOI	Unknown
contig10251:576-628	C	MBOI	Unknown
contig10251:629-690	C	MBOI	Unknown
contig10251:691-747	C	MBOI	Unknown
contig10251:748-806	C	MBOI	Unknown
contig10253:21-201	+	AT_rich	Low_complexity
contig10253:394-442	+	AT_rich	Low_complexity
contig10255:35-160	+	T-rich	Low_complexity
contig10255:286-337	+	AT_rich	Low_complexity
contig10255:465-485	+	AT_rich	Low_complexity
contig10255:494-518	+	(T)n	Simple_repeat
contig10258:823-881	+	AT_rich	Low_complexity
contig1026:1-46	C	MBOI	Unknown
contig1026:47-104	C	MBOI	Unknown
contig1026:109-162	C	MBOI	Unknown
contig1026:164-216	C	MBOI	Unknown
contig1026:218-270	C	MBOI	Unknown
contig1026:271-332	C	MBOI	Unknown
contig1026:334-386	C	MBOI	Unknown
contig1026:388-448	C	MBOI	Unknown
contig1026:449-510	C	MBOI	Unknown
contig1026:511-572	C	MBOI	Unknown
contig1026:573-634	C	MBOI	Unknown
contig1026:636-688	C	MBOI	Unknown
contig1026:690-750	C	MBOI	Unknown
contig1026:751-812	C	MBOI	Unknown
contig1026:814-866	C	MBOI	Unknown
contig1026:867-928	C	MBOI	Unknown
contig1026:929-990	C	MBOI	Unknown
contig1026:992-1044	C	MBOI	Unknown
contig1026:1045-1106	C	MBOI	Unknown
contig1026:1107-1164	C	MBOI	Unknown
contig1026:1169-1218	C	MBOI	Unknown
contig1026:1220-1276	C	MBOI	Unknown
contig1026:1278-1326	C	MBOI	Unknown
contig1026:1328-1380	C	MBOI	Unknown
contig1026:1385-1438	C	MBOI	Unknown
contig1026:1439-1500	C	MBOI	Unknown
contig1026:1501-1562	C	MBOI	Unknown
contig1026:1565-1624	C	MBOI	Unknown
contig1026:1626-1682	C	MBOI	Unknown
contig1026:1687-1740	C	MBOI	Unknown
contig1026:1741-1798	C	MBOI	Unknown
contig1026:1803-1856	C	MBOI	Unknown
contig1026:1858-1910	C	MBOI	Unknown
contig1026:1912-1968	C	MBOI	Unknown
contig1026:1973-2022	C	MBOI	Unknown
contig1026:9782-9843	C	MBOI	Unknown
contig1026:9844-9905	C	MBOI	Unknown
contig1026:9907-9959	C	MBOI	Unknown
contig1026:9960-10021	C	MBOI	Unknown
contig1026:10022-10083	C	MBOI	Unknown
contig1026:10084-10145	C	MBOI	Unknown
contig1026:10146-10207	C	MBOI	Unknown
contig1026:10209-10269	C	MBOI	Unknown
contig1026:10271-10323	C	MBOI	Unknown
contig1026:10325-10377	C	MBOI	Unknown
contig1026:10378-10439	C	MBOI	Unknown
contig1026:10440-10501	C	MBOI	Unknown
contig1026:10503-10563	C	MBOI	Unknown
contig1026:10565-10617	C	MBOI	Unknown
contig1026:10618-10679	C	MBOI	Unknown
contig1026:10680-10741	C	MBOI	Unknown
contig1026:10742-10803	C	MBOI	Unknown
contig1026:10805-10857	C	MBOI	Unknown
contig1026:10859-10911	C	MBOI	Unknown
contig1026:10912-10973	C	MBOI	Unknown
contig10260:1-983	+	HHA1_BT	Satellite
contig10261:681-800	C	Meg_PVa	SINE/5S
contig10262:759-789	+	(A)n	Simple_repeat
contig10263:331-351	+	(TGAA)n	Simple_repeat
contig10264:183-572	C	INE_WB	Unknown
contig10264:608-635	+	AT_rich	Low_complexity
contig10264:874-1266	C	INE_WB	Unknown
contig10264:1322-1497	C	INE_WB	Unknown
contig10266:200-249	+	T-rich	Low_complexity
contig10268:14-56	+	AT_rich	Low_complexity
contig10268:187-264	+	AT_rich	Low_complexity
contig10268:278-298	+	(A)n	Simple_repeat
contig10268:457-527	+	AT_rich	Low_complexity
contig10269:4-697	C	SSU-rRNA_Dme	rRNA
contig1027:49-311	+	CT-rich	Low_complexity
contig1027:377-642	+	CT-rich	Low_complexity
contig1027:644-738	+	C-rich	Low_complexity
contig1027:751-836	+	C-rich	Low_complexity
contig1027:843-1026	+	GA-rich	Low_complexity
contig1027:1096-1200	+	GA-rich	Low_complexity
contig1027:1618-1638	+	(A)n	Simple_repeat
contig1027:2110-2140	+	(TA)n	Simple_repeat
contig10270:1-51	C	MBOI	Unknown
contig10270:53-105	C	MBOI	Unknown
contig10270:106-166	C	MBOI	Unknown
contig10270:168-229	C	MBOI	Unknown
contig10270:231-283	C	MBOI	Unknown
contig10270:284-345	C	MBOI	Unknown
contig10270:347-399	C	MBOI	Unknown
contig10270:400-461	C	MBOI	Unknown
contig10270:462-523	C	MBOI	Unknown
contig10270:524-580	C	MBOI	Unknown
contig10270:586-638	C	MBOI	Unknown
contig10271:1-971	+	HHA1_BT	Satellite
contig10272:1-862	+	HHA1_BT	Satellite
contig10273:1-928	+	HHA1_BT	Satellite
contig10274:407-531	+	EnSpm-5_HM	DNA/CMC-EnSpm
contig10274:422-589	+	(ATG)n	Simple_repeat
contig10274:456-605	C	Polinton-2A_NV	DNA/Maverick
contig10274:675-715	+	AT_rich	Low_complexity
contig10274:898-936	+	AT_rich	Low_complexity
contig10275:181-226	+	(A)n	Simple_repeat
contig10276:252-279	+	(T)n	Simple_repeat
contig10276:763-787	+	(T)n	Simple_repeat
contig10277:1-40	+	MBOI	Unknown
contig10277:90-142	+	MBOI	Unknown
contig10277:144-205	+	MBOI	Unknown
contig10277:206-267	+	MBOI	Unknown
contig10277:268-329	+	MBOI	Unknown
contig10277:330-391	+	MBOI	Unknown
contig10277:392-448	+	MBOI	Unknown
contig10277:449-501	+	MBOI	Unknown
contig10277:503-564	+	MBOI	Unknown
contig10277:565-613	+	MBOI	Unknown
contig10277:614-675	+	MBOI	Unknown
contig10277:676-737	+	MBOI	Unknown
contig10277:738-799	+	MBOI	Unknown
contig10277:800-852	+	MBOI	Unknown
contig10277:854-914	+	MBOI	Unknown
contig10277:915-976	+	MBOI	Unknown
contig10278:297-316	+	(A)n	Simple_repeat
contig10279:1-886	+	SSU-rRNA_Cel	rRNA
contig1028:168-250	+	hAT-10_XT	DNA/hAT-Ac
contig1028:222-304	+	hAT-10_XT	DNA/hAT-Ac
contig1028:1065-1127	+	T-rich	Low_complexity
contig1028:1551-1577	+	(TAA)n	Simple_repeat
contig1028:1789-1856	+	AT_rich	Low_complexity
contig10280:718-811	+	AT_rich	Low_complexity
contig10281:1-496	C	BEL-3_BMa-I-int	LTR/Pao
contig10281:497-992	C	BEL-3_BMa-LTR	LTR/Pao
contig10282:2018-2053	+	(CA)n	Simple_repeat
contig10283:341-460	C	Meg_PVa	SINE/5S
contig10284:1-121	+	T-rich	Low_complexity
contig10284:131-196	+	A-rich	Low_complexity
contig10284:366-499	+	AT_rich	Low_complexity
contig10286:2-59	+	MBOI	Unknown
contig10286:60-121	+	MBOI	Unknown
contig10286:122-175	+	MBOI	Unknown
contig10286:176-237	+	MBOI	Unknown
contig10286:238-299	+	MBOI	Unknown
contig10286:300-352	+	MBOI	Unknown
contig10286:354-415	+	MBOI	Unknown
contig10286:416-469	+	MBOI	Unknown
contig10286:474-531	+	MBOI	Unknown
contig10286:532-593	+	MBOI	Unknown
contig10286:594-655	+	MBOI	Unknown
contig10286:656-709	+	MBOI	Unknown
contig10286:711-771	+	MBOI	Unknown
contig10286:772-833	+	MBOI	Unknown
contig10286:834-878	+	MBOI	Unknown
contig10287:390-511	+	Meg_PVa	SINE/5S
contig10288:8-201	C	BEL-1_BMa-I-int	LTR/Pao
contig10289:12-64	C	MBOI	Unknown
contig10289:66-118	C	MBOI	Unknown
contig10289:154-206	C	MBOI	Unknown
contig10289:208-260	C	MBOI	Unknown
contig10289:296-339	C	MBOI	Unknown
contig10289:350-402	C	MBOI	Unknown
contig10289:438-490	C	MBOI	Unknown
contig10289:492-544	C	MBOI	Unknown
contig10289:580-632	C	MBOI	Unknown
contig10289:634-686	C	MBOI	Unknown
contig10289:688-740	C	MBOI	Unknown
contig10289:742-785	C	MBOI	Unknown
contig1029:94-133	+	AT_rich	Low_complexity
contig1029:248-403	+	AT_rich	Low_complexity
contig1029:1052-1101	+	AT_rich	Low_complexity
contig1029:1130-1150	+	AT_rich	Low_complexity
contig1029:1544-1603	C	Polinton-2_HM	DNA/Maverick
contig1029:1921-1948	+	AT_rich	Low_complexity
contig1029:2747-2797	+	(CAAT)n	Simple_repeat
contig1029:2991-3065	+	AT_rich	Low_complexity
contig1029:3153-3273	+	T-rich	Low_complexity
contig1029:3505-3667	+	EnSpm-5_HM	DNA/CMC-EnSpm
contig1029:3528-3712	+	Gypsy-6_DEu-I-int	LTR
contig1029:3570-3909	+	Gypsy-18-I_NVi-int	LTR/Gypsy
contig1029:3668-3903	C	CR1-3_HM	LINE/L2
contig10290:3-44	C	MBOI	Unknown
contig10290:50-103	C	MBOI	Unknown
contig10290:104-161	C	MBOI	Unknown
contig10290:166-215	C	MBOI	Unknown
contig10290:220-273	C	MBOI	Unknown
contig10290:274-335	C	MBOI	Unknown
contig10290:336-397	C	MBOI	Unknown
contig10290:399-450	C	MBOI	Unknown
contig10290:447-500	C	MBOI	Unknown
contig10290:501-562	C	MBOI	Unknown
contig10290:564-617	C	MBOI	Unknown
contig10290:618-679	C	MBOI	Unknown
contig10290:680-741	C	MBOI	Unknown
contig10290:743-795	C	MBOI	Unknown
contig10290:797-824	C	MBOI	Unknown
contig10291:1400-1420	+	AT_rich	Low_complexity
contig10292:331-392	+	(CCA)n	Simple_repeat
contig10292:502-531	+	AT_rich	Low_complexity
contig10292:627-648	+	AT_rich	Low_complexity
contig10293:441-518	+	(TGG)n	Simple_repeat
contig10293:650-823	+	LIN4b_SM	LINE/R2
contig10295:1-45	+	MBOI	Unknown
contig10295:46-107	+	MBOI	Unknown
contig10295:108-169	+	MBOI	Unknown
contig10295:170-223	+	MBOI	Unknown
contig10295:226-286	+	MBOI	Unknown
contig10295:287-348	+	MBOI	Unknown
contig10295:349-394	+	MBOI	Unknown
contig10295:393-450	+	MBOI	Unknown
contig10295:451-503	+	MBOI	Unknown
contig10295:506-557	+	MBOI	Unknown
contig10295:559-620	+	MBOI	Unknown
contig10295:621-674	+	MBOI	Unknown
contig10295:677-737	+	MBOI	Unknown
contig10295:738-783	+	MBOI	Unknown
contig10296:14-58	C	BBSINE1	SINE
contig10296:111-185	+	AT_rich	Low_complexity
contig10298:1-54	+	MBOI	Unknown
contig10298:55-116	+	MBOI	Unknown
contig10298:117-178	+	MBOI	Unknown
contig10298:179-240	+	MBOI	Unknown
contig10298:241-302	+	MBOI	Unknown
contig10298:303-364	+	MBOI	Unknown
contig10298:365-426	+	MBOI	Unknown
contig10298:427-468	+	MBOI	Unknown
contig10298:484-535	+	MBOI	Unknown
contig10298:537-598	+	MBOI	Unknown
contig10298:599-651	+	MBOI	Unknown
contig10298:654-714	+	MBOI	Unknown
contig10298:715-776	+	MBOI	Unknown
contig10299:892-913	+	(TA)n	Simple_repeat
contig103:412-437	+	(CAAAAA)n	Simple_repeat
contig103:677-704	+	(A)n	Simple_repeat
contig103:934-1070	+	Gypsy-24_DEl-I-int	LTR/Gypsy
contig103:954-1107	+	Polinton-1_SM	DNA/Maverick
contig103:1150-1186	+	AT_rich	Low_complexity
contig103:9397-9424	+	AT_rich	Low_complexity
contig103:9693-9744	+	AT_rich	Low_complexity
contig1030:36-71	+	AT_rich	Low_complexity
contig1030:777-857	+	AT_rich	Low_complexity
contig1030:921-962	+	AT_rich	Low_complexity
contig1030:1340-1381	+	AT_rich	Low_complexity
contig1030:6921-6981	+	T-rich	Low_complexity
contig1030:7917-7963	+	A-rich	Low_complexity
contig1030:8124-8215	+	AT_rich	Low_complexity
contig1030:8134-8229	+	AT_rich	Low_complexity
contig1030:8513-8591	+	AT_rich	Low_complexity
contig1030:8726-8756	+	AT_rich	Low_complexity
contig1030:9449-9504	+	A-rich	Low_complexity
contig1030:9846-9882	+	AT_rich	Low_complexity
contig1030:10134-10159	+	AT_rich	Low_complexity
contig1030:10193-10217	+	(T)n	Simple_repeat
contig1030:10290-10311	+	AT_rich	Low_complexity
contig1030:10661-10698	+	AT_rich	Low_complexity
contig1030:11292-11412	+	BEL-3_BMa-LTR	LTR/Pao
contig1030:12067-12104	+	AT_rich	Low_complexity
contig1030:12561-12709	C	INE_WB	Unknown
contig1030:19847-19883	+	AT_rich	Low_complexity
contig1030:19977-19998	+	(T)n	Simple_repeat
contig1030:20099-20121	+	AT_rich	Low_complexity
contig1030:20372-20436	+	T-rich	Low_complexity
contig1030:20811-20831	+	AT_rich	Low_complexity
contig1030:20864-20884	+	(TAA)n	Simple_repeat
contig1030:20918-20944	+	AT_rich	Low_complexity
contig1030:20989-21050	+	AT_rich	Low_complexity
contig1030:21629-21683	+	AT_rich	Low_complexity
contig1030:21780-21835	+	A-rich	Low_complexity
contig1030:22081-22147	+	AT_rich	Low_complexity
contig1030:22158-22266	+	AT_rich	Low_complexity
[truncated: 164,643 more rows]
