# Supplementary material for: Ancient and Novel Small RNA Pathways Compensate for the Loss of piRNAs in Multiple Independent Nematode Lineages
Source: PLoS Biol. 2015 Feb 10;13(2):e1002061. doi: 10.1371/journal.pbio.1002061 (PMC4323106; doi:10.1371/journal.pbio.1002061)
Supplement: S4 Data — (ZIP) [file pbio.1002061.s004.zip › processed data supporting figures and charts/Repeatmasker_annotations_figures35_suppfig4/Gpal_repmask_positions_filt.txt]

pathogens_Gpal_scaffold_1:1-407	+	LSU-rRNA_Cel	rRNA
pathogens_Gpal_scaffold_1:1085-1135	+	(TTG)n	Simple_repeat
pathogens_Gpal_scaffold_1:5165-5230	+	AT_rich	Low_complexity
pathogens_Gpal_scaffold_1:5251-5302	+	AT_rich	Low_complexity
pathogens_Gpal_scaffold_1:5387-5415	+	AT_rich	Low_complexity
pathogens_Gpal_scaffold_1:5524-5610	+	AT_rich	Low_complexity
pathogens_Gpal_scaffold_1:5869-5940	+	CR1-51_AAe	LINE/CR1
pathogens_Gpal_scaffold_1:6203-6268	+	AT_rich	Low_complexity
pathogens_Gpal_scaffold_1:6467-6513	+	AT_rich	Low_complexity
pathogens_Gpal_scaffold_1:6599-6628	+	AT_rich	Low_complexity
pathogens_Gpal_scaffold_1:6922-6989	+	AT_rich	Low_complexity
pathogens_Gpal_scaffold_1:6928-6995	+	AT_rich	Low_complexity
pathogens_Gpal_scaffold_1:7029-7057	+	AT_rich	Low_complexity
pathogens_Gpal_scaffold_1:7413-7440	+	AT_rich	Low_complexity
pathogens_Gpal_scaffold_1:7485-7539	+	AT_rich	Low_complexity
pathogens_Gpal_scaffold_1:7635-7662	+	AT_rich	Low_complexity
pathogens_Gpal_scaffold_1:7727-7754	+	AT_rich	Low_complexity
pathogens_Gpal_scaffold_1:7895-7984	+	AT_rich	Low_complexity
pathogens_Gpal_scaffold_1:7905-8075	+	AT_rich	Low_complexity
pathogens_Gpal_scaffold_1:8319-8353	+	AT_rich	Low_complexity
pathogens_Gpal_scaffold_1:8801-8848	+	AT_rich	Low_complexity
pathogens_Gpal_scaffold_1:9055-9144	+	AT_rich	Low_complexity
pathogens_Gpal_scaffold_1:9285-9395	+	AT_rich	Low_complexity
pathogens_Gpal_scaffold_1:9610-9706	+	AT_rich	Low_complexity
pathogens_Gpal_scaffold_1:10051-10097	+	AT_rich	Low_complexity
pathogens_Gpal_scaffold_1:10183-10212	+	AT_rich	Low_complexity
pathogens_Gpal_scaffold_1:10506-10573	+	AT_rich	Low_complexity
pathogens_Gpal_scaffold_1:10512-10579	+	AT_rich	Low_complexity
pathogens_Gpal_scaffold_1:10613-10641	+	AT_rich	Low_complexity
pathogens_Gpal_scaffold_1:14291-14313	+	AT_rich	Low_complexity
pathogens_Gpal_scaffold_1:14717-14781	+	AT_rich	Low_complexity
pathogens_Gpal_scaffold_1:14724-14795	+	AT_rich	Low_complexity
pathogens_Gpal_scaffold_1:14943-14977	+	AT_rich	Low_complexity
pathogens_Gpal_scaffold_1:15092-15152	+	AT_rich	Low_complexity
pathogens_Gpal_scaffold_1:15633-15703	+	AT_rich	Low_complexity
pathogens_Gpal_scaffold_1:15843-15907	+	AT_rich	Low_complexity
pathogens_Gpal_scaffold_1:16277-16333	+	AT_rich	Low_complexity
pathogens_Gpal_scaffold_1:16560-16652	+	AT_rich	Low_complexity
pathogens_Gpal_scaffold_1:16938-16979	+	AT_rich	Low_complexity
pathogens_Gpal_scaffold_1:17047-17164	+	AT_rich	Low_complexity
pathogens_Gpal_scaffold_1:17943-17964	+	AT_rich	Low_complexity
pathogens_Gpal_scaffold_1:18165-18192	+	AT_rich	Low_complexity
pathogens_Gpal_scaffold_1:18429-18498	+	AT_rich	Low_complexity
pathogens_Gpal_scaffold_1:18564-18618	+	AT_rich	Low_complexity
pathogens_Gpal_scaffold_1:18677-18702	+	AT_rich	Low_complexity
pathogens_Gpal_scaffold_1:19556-19610	+	AT_rich	Low_complexity
pathogens_Gpal_scaffold_1:19907-19927	+	AT_rich	Low_complexity
pathogens_Gpal_scaffold_1:19967-20025	+	AT_rich	Low_complexity
pathogens_Gpal_scaffold_1:20040-20119	+	AT_rich	Low_complexity
pathogens_Gpal_scaffold_1:20176-20210	+	AT_rich	Low_complexity
pathogens_Gpal_scaffold_1:20454-20551	+	AT_rich	Low_complexity
pathogens_Gpal_scaffold_1:20853-20899	+	AT_rich	Low_complexity
pathogens_Gpal_scaffold_1:20862-20905	+	AT_rich	Low_complexity
pathogens_Gpal_scaffold_1:21331-21366	+	AT_rich	Low_complexity
pathogens_Gpal_scaffold_1:21608-21632	+	AT_rich	Low_complexity
pathogens_Gpal_scaffold_1:21772-21801	+	AT_rich	Low_complexity
pathogens_Gpal_scaffold_1:22016-22050	+	AT_rich	Low_complexity
pathogens_Gpal_scaffold_1:23223-23257	+	AT_rich	Low_complexity
pathogens_Gpal_scaffold_1:23229-23264	+	AT_rich	Low_complexity
pathogens_Gpal_scaffold_1:23763-23797	+	AT_rich	Low_complexity
pathogens_Gpal_scaffold_1:23959-23988	+	AT_rich	Low_complexity
pathogens_Gpal_scaffold_1:24172-24214	+	AT_rich	Low_complexity
pathogens_Gpal_scaffold_1:24246-24280	+	AT_rich	Low_complexity
pathogens_Gpal_scaffold_1:24379-24440	+	AT_rich	Low_complexity
pathogens_Gpal_scaffold_1:24527-24676	+	A-rich	Low_complexity
pathogens_Gpal_scaffold_1:25320-25340	+	AT_rich	Low_complexity
pathogens_Gpal_scaffold_1:26135-26169	+	AT_rich	Low_complexity
pathogens_Gpal_scaffold_1:26422-26471	+	AT_rich	Low_complexity
pathogens_Gpal_scaffold_1:26680-26701	+	AT_rich	Low_complexity
pathogens_Gpal_scaffold_1:26752-26794	+	AT_rich	Low_complexity
pathogens_Gpal_scaffold_1:26808-26846	+	AT_rich	Low_complexity
pathogens_Gpal_scaffold_1:26966-27007	+	AT_rich	Low_complexity
pathogens_Gpal_scaffold_1:27222-27265	+	AT_rich	Low_complexity
pathogens_Gpal_scaffold_1:27712-27766	+	AT_rich	Low_complexity
pathogens_Gpal_scaffold_1:27863-27898	+	AT_rich	Low_complexity
pathogens_Gpal_scaffold_1:28013-28033	+	AT_rich	Low_complexity
pathogens_Gpal_scaffold_1:28470-28523	+	AT_rich	Low_complexity
pathogens_Gpal_scaffold_1:28588-28672	+	AT_rich	Low_complexity
pathogens_Gpal_scaffold_1:29089-29121	+	AT_rich	Low_complexity
pathogens_Gpal_scaffold_1:30233-30267	+	AT_rich	Low_complexity
pathogens_Gpal_scaffold_1:30325-30481	+	MSAT-3_AA	Satellite
pathogens_Gpal_scaffold_1:30649-30679	+	AT_rich	Low_complexity
pathogens_Gpal_scaffold_1:30740-30787	+	AT_rich	Low_complexity
pathogens_Gpal_scaffold_1:30807-30842	+	AT_rich	Low_complexity
pathogens_Gpal_scaffold_1:30982-31036	+	AT_rich	Low_complexity
pathogens_Gpal_scaffold_1:31098-31137	+	AT_rich	Low_complexity
pathogens_Gpal_scaffold_1:31336-31384	+	AT_rich	Low_complexity
pathogens_Gpal_scaffold_1:31742-31883	+	AT_rich	Low_complexity
pathogens_Gpal_scaffold_1:31970-31990	+	AT_rich	Low_complexity
pathogens_Gpal_scaffold_1:32389-32463	+	AT_rich	Low_complexity
pathogens_Gpal_scaffold_1:32593-32620	+	AT_rich	Low_complexity
pathogens_Gpal_scaffold_1:33077-33113	+	AT_rich	Low_complexity
pathogens_Gpal_scaffold_1:33228-33320	+	AT_rich	Low_complexity
pathogens_Gpal_scaffold_1:34825-34882	+	AT_rich	Low_complexity
pathogens_Gpal_scaffold_1:35147-35209	+	AT_rich	Low_complexity
pathogens_Gpal_scaffold_1:35501-35576	+	AT_rich	Low_complexity
pathogens_Gpal_scaffold_1:36268-36331	+	AT_rich	Low_complexity
pathogens_Gpal_scaffold_1:36591-36627	+	AT_rich	Low_complexity
pathogens_Gpal_scaffold_1:36678-36703	+	AT_rich	Low_complexity
pathogens_Gpal_scaffold_1:37154-37186	+	AT_rich	Low_complexity
pathogens_Gpal_scaffold_1:37278-37319	+	(TTTA)n	Simple_repeat
pathogens_Gpal_scaffold_1:37354-37406	+	AT_rich	Low_complexity
pathogens_Gpal_scaffold_1:37487-37550	+	AT_rich	Low_complexity
pathogens_Gpal_scaffold_1:37575-37606	+	GC_rich	Low_complexity
pathogens_Gpal_scaffold_1:37658-37703	+	AT_rich	Low_complexity
pathogens_Gpal_scaffold_1:37954-38005	+	AT_rich	Low_complexity
pathogens_Gpal_scaffold_1:38281-38351	+	AT_rich	Low_complexity
pathogens_Gpal_scaffold_1:38794-38875	+	AT_rich	Low_complexity
pathogens_Gpal_scaffold_1:39217-39255	+	AT_rich	Low_complexity
pathogens_Gpal_scaffold_1:39279-39336	+	AT_rich	Low_complexity
pathogens_Gpal_scaffold_1:39449-39486	+	AT_rich	Low_complexity
pathogens_Gpal_scaffold_1:39897-39931	+	AT_rich	Low_complexity
pathogens_Gpal_scaffold_1:40264-40322	+	AT_rich	Low_complexity
pathogens_Gpal_scaffold_1:40270-40337	+	AT_rich	Low_complexity
pathogens_Gpal_scaffold_1:41029-41109	+	AT_rich	Low_complexity
pathogens_Gpal_scaffold_1:41373-41401	+	AT_rich	Low_complexity
pathogens_Gpal_scaffold_1:41448-41485	+	AT_rich	Low_complexity
pathogens_Gpal_scaffold_1:41565-41610	+	AT_rich	Low_complexity
pathogens_Gpal_scaffold_1:42196-42223	+	AT_rich	Low_complexity
pathogens_Gpal_scaffold_1:42481-42543	+	AT_rich	Low_complexity
pathogens_Gpal_scaffold_1:42769-42789	+	AT_rich	Low_complexity
pathogens_Gpal_scaffold_1:42806-42896	+	AT_rich	Low_complexity
pathogens_Gpal_scaffold_1:43419-43449	+	AT_rich	Low_complexity
pathogens_Gpal_scaffold_1:43489-43582	+	AT_rich	Low_complexity
pathogens_Gpal_scaffold_1:43710-43787	+	AT_rich	Low_complexity
pathogens_Gpal_scaffold_1:43901-43981	+	AT_rich	Low_complexity
pathogens_Gpal_scaffold_1:44098-44156	+	AT_rich	Low_complexity
pathogens_Gpal_scaffold_1:44234-44294	+	AT_rich	Low_complexity
pathogens_Gpal_scaffold_1:44719-44805	+	AT_rich	Low_complexity
pathogens_Gpal_scaffold_1:45360-45408	+	AT_rich	Low_complexity
pathogens_Gpal_scaffold_1:45539-45564	+	AT_rich	Low_complexity
pathogens_Gpal_scaffold_1:45797-45829	+	(TAAA)n	Simple_repeat
pathogens_Gpal_scaffold_1:46064-46095	+	AT_rich	Low_complexity
pathogens_Gpal_scaffold_1:46113-46181	+	AT_rich	Low_complexity
pathogens_Gpal_scaffold_1:47018-47105	+	AT_rich	Low_complexity
pathogens_Gpal_scaffold_1:49093-49116	+	AT_rich	Low_complexity
pathogens_Gpal_scaffold_1:51175-51207	+	AT_rich	Low_complexity
pathogens_Gpal_scaffold_1:51431-51459	+	AT_rich	Low_complexity
pathogens_Gpal_scaffold_1:53102-53248	+	AT_rich	Low_complexity
pathogens_Gpal_scaffold_1:53281-53305	+	AT_rich	Low_complexity
pathogens_Gpal_scaffold_1:53936-53995	+	AT_rich	Low_complexity
pathogens_Gpal_scaffold_1:54316-54429	+	AT_rich	Low_complexity
pathogens_Gpal_scaffold_1:55164-55213	+	AT_rich	Low_complexity
pathogens_Gpal_scaffold_1:57713-57750	+	AT_rich	Low_complexity
pathogens_Gpal_scaffold_1:58577-58628	+	AT_rich	Low_complexity
pathogens_Gpal_scaffold_1:59708-59735	+	AT_rich	Low_complexity
pathogens_Gpal_scaffold_1:66398-66420	+	AT_rich	Low_complexity
pathogens_Gpal_scaffold_1:69220-69252	+	AT_rich	Low_complexity
pathogens_Gpal_scaffold_1:69459-69486	+	AT_rich	Low_complexity
pathogens_Gpal_scaffold_1:70004-70024	+	AT_rich	Low_complexity
pathogens_Gpal_scaffold_1:70665-70744	+	AT_rich	Low_complexity
pathogens_Gpal_scaffold_1:71445-71473	+	AT_rich	Low_complexity
pathogens_Gpal_scaffold_1:72622-72649	+	AT_rich	Low_complexity
pathogens_Gpal_scaffold_1:75469-75501	+	AT_rich	Low_complexity
pathogens_Gpal_scaffold_1:76779-76829	+	AT_rich	Low_complexity
pathogens_Gpal_scaffold_1:77208-77245	+	AT_rich	Low_complexity
pathogens_Gpal_scaffold_1:79121-79174	+	A-rich	Low_complexity
pathogens_Gpal_scaffold_1:80435-80472	+	AT_rich	Low_complexity
pathogens_Gpal_scaffold_1:82321-82362	+	AT_rich	Low_complexity
pathogens_Gpal_scaffold_1:82424-82487	+	AT_rich	Low_complexity
pathogens_Gpal_scaffold_1:82599-82620	+	AT_rich	Low_complexity
pathogens_Gpal_scaffold_1:83426-83468	+	AT_rich	Low_complexity
pathogens_Gpal_scaffold_1:83691-83733	+	AT_rich	Low_complexity
pathogens_Gpal_scaffold_1:87030-87078	+	AT_rich	Low_complexity
pathogens_Gpal_scaffold_1:87668-87707	+	AT_rich	Low_complexity
pathogens_Gpal_scaffold_1:87674-87716	+	AT_rich	Low_complexity
pathogens_Gpal_scaffold_1:88691-88745	+	A-rich	Low_complexity
pathogens_Gpal_scaffold_1:91280-91381	+	A-rich	Low_complexity
pathogens_Gpal_scaffold_1:99348-99390	+	AT_rich	Low_complexity
pathogens_Gpal_scaffold_1:100061-100088	+	AT_rich	Low_complexity
pathogens_Gpal_scaffold_1:102450-102486	+	AT_rich	Low_complexity
pathogens_Gpal_scaffold_1:102756-102776	+	AT_rich	Low_complexity
pathogens_Gpal_scaffold_1:102911-102945	+	AT_rich	Low_complexity
pathogens_Gpal_scaffold_1:104248-104289	+	AT_rich	Low_complexity
pathogens_Gpal_scaffold_1:105716-105753	+	AT_rich	Low_complexity
pathogens_Gpal_scaffold_1:105727-105759	+	AT_rich	Low_complexity
pathogens_Gpal_scaffold_1:106434-106467	+	AT_rich	Low_complexity
pathogens_Gpal_scaffold_1:106735-106802	+	(GCCTAA)n	Simple_repeat
pathogens_Gpal_scaffold_1:107850-107877	+	AT_rich	Low_complexity
pathogens_Gpal_scaffold_1:107980-108007	+	AT_rich	Low_complexity
pathogens_Gpal_scaffold_1:109594-109659	+	AT_rich	Low_complexity
pathogens_Gpal_scaffold_1:112050-112072	+	AT_rich	Low_complexity
pathogens_Gpal_scaffold_1:113568-113611	+	AT_rich	Low_complexity
pathogens_Gpal_scaffold_1:114461-114502	+	AT_rich	Low_complexity
pathogens_Gpal_scaffold_1:114710-114788	+	AT_rich	Low_complexity
pathogens_Gpal_scaffold_1:115439-115466	+	AT_rich	Low_complexity
pathogens_Gpal_scaffold_1:116137-116175	+	AT_rich	Low_complexity
pathogens_Gpal_scaffold_1:116917-116992	+	AT_rich	Low_complexity
pathogens_Gpal_scaffold_1:117978-118009	+	AT_rich	Low_complexity
pathogens_Gpal_scaffold_1:118700-118756	+	AT_rich	Low_complexity
pathogens_Gpal_scaffold_1:119281-119315	+	AT_rich	Low_complexity
pathogens_Gpal_scaffold_1:119357-119422	+	AT_rich	Low_complexity
pathogens_Gpal_scaffold_1:119705-119801	+	AT_rich	Low_complexity
pathogens_Gpal_scaffold_1:121094-121127	C	Gypsy-250_AA-I-int	LTR/Gypsy
pathogens_Gpal_scaffold_1:121519-121549	+	AT_rich	Low_complexity
pathogens_Gpal_scaffold_1:122305-122346	+	(CGAT)n	Simple_repeat
pathogens_Gpal_scaffold_1:124866-124907	+	(CGAT)n	Simple_repeat
pathogens_Gpal_scaffold_1:125038-125068	+	(TGAA)n	Simple_repeat
pathogens_Gpal_scaffold_1:125610-125700	+	Neptune_Hyd	LINE/Penelope
pathogens_Gpal_scaffold_1:125820-125840	+	GC_rich	Low_complexity
pathogens_Gpal_scaffold_1:125996-126022	+	AT_rich	Low_complexity
pathogens_Gpal_scaffold_1:130513-130605	+	CT-rich	Low_complexity
pathogens_Gpal_scaffold_1:132562-132618	+	A-rich	Low_complexity
pathogens_Gpal_scaffold_1:136154-136187	+	AT_rich	Low_complexity
pathogens_Gpal_scaffold_1:137661-137701	+	(CTG)n	Simple_repeat
pathogens_Gpal_scaffold_1:138698-138741	+	ERV18_MD_I-int	LTR/ERV1
pathogens_Gpal_scaffold_1:138951-138978	+	AT_rich	Low_complexity
pathogens_Gpal_scaffold_1:138999-139021	+	AT_rich	Low_complexity
pathogens_Gpal_scaffold_1:139127-139192	+	(CCG)n	Simple_repeat
pathogens_Gpal_scaffold_1:142050-142106	C	BEL-6_DPu-I-int	LTR/Pao
pathogens_Gpal_scaffold_1:143036-143063	+	AT_rich	Low_complexity
pathogens_Gpal_scaffold_1:144193-144221	+	AT_rich	Low_complexity
pathogens_Gpal_scaffold_1:144426-144460	+	AT_rich	Low_complexity
pathogens_Gpal_scaffold_1:144730-144924	+	AT_rich	Low_complexity
pathogens_Gpal_scaffold_1:145695-145716	+	AT_rich	Low_complexity
pathogens_Gpal_scaffold_1:146595-146617	+	AT_rich	Low_complexity
pathogens_Gpal_scaffold_1:147856-147897	+	AT_rich	Low_complexity
pathogens_Gpal_scaffold_1:148044-148114	+	AT_rich	Low_complexity
pathogens_Gpal_scaffold_1:149371-149564	+	T-rich	Low_complexity
pathogens_Gpal_scaffold_1:151673-151718	+	CER15-1-I_CE-int	LTR/Pao
pathogens_Gpal_scaffold_1:151815-151840	+	AT_rich	Low_complexity
pathogens_Gpal_scaffold_1:151910-151988	+	AT_rich	Low_complexity
pathogens_Gpal_scaffold_1:152040-152064	+	AT_rich	Low_complexity
pathogens_Gpal_scaffold_1:152577-152605	+	(GGA)n	Simple_repeat
pathogens_Gpal_scaffold_1:153294-153422	+	GA-rich	Low_complexity
pathogens_Gpal_scaffold_1:153951-153985	+	AT_rich	Low_complexity
pathogens_Gpal_scaffold_1:154317-154345	+	(GGA)n	Simple_repeat
pathogens_Gpal_scaffold_1:155016-155129	+	GA-rich	Low_complexity
pathogens_Gpal_scaffold_1:155659-155693	+	AT_rich	Low_complexity
pathogens_Gpal_scaffold_1:156265-156288	+	(TTC)n	Simple_repeat
pathogens_Gpal_scaffold_1:157800-157822	+	AT_rich	Low_complexity
pathogens_Gpal_scaffold_1:160022-160043	+	AT_rich	Low_complexity
pathogens_Gpal_scaffold_1:160919-160939	+	AT_rich	Low_complexity
pathogens_Gpal_scaffold_1:161413-161493	+	AT_rich	Low_complexity
pathogens_Gpal_scaffold_1:162012-162060	+	AT_rich	Low_complexity
pathogens_Gpal_scaffold_1:163136-163192	+	AT_rich	Low_complexity
pathogens_Gpal_scaffold_1:163748-163769	+	AT_rich	Low_complexity
pathogens_Gpal_scaffold_1:165774-165815	+	AT_rich	Low_complexity
pathogens_Gpal_scaffold_1:166085-166105	+	GC_rich	Low_complexity
pathogens_Gpal_scaffold_1:166589-166682	+	T-rich	Low_complexity
pathogens_Gpal_scaffold_1:167427-167455	+	AT_rich	Low_complexity
pathogens_Gpal_scaffold_1:167804-167884	C	Shinagawa-10_AAe	DNA
pathogens_Gpal_scaffold_1:168780-168808	+	(CGA)n	Simple_repeat
pathogens_Gpal_scaffold_1:170286-170327	+	AT_rich	Low_complexity
pathogens_Gpal_scaffold_1:170292-170334	+	AT_rich	Low_complexity
pathogens_Gpal_scaffold_1:170578-170654	+	(CGG)n	Simple_repeat
pathogens_Gpal_scaffold_1:170931-170951	+	GC_rich	Low_complexity
pathogens_Gpal_scaffold_1:171328-171353	+	(CAA)n	Simple_repeat
pathogens_Gpal_scaffold_1:171588-171640	+	(ATTG)n	Simple_repeat
pathogens_Gpal_scaffold_1:173979-174004	+	(AATTG)n	Simple_repeat
pathogens_Gpal_scaffold_1:174185-174222	+	GC_rich	Low_complexity
pathogens_Gpal_scaffold_1:181904-181932	+	AT_rich	Low_complexity
pathogens_Gpal_scaffold_1:186614-186662	+	AT_rich	Low_complexity
pathogens_Gpal_scaffold_1:189982-190061	C	BEL1-I_SM-int	LTR/Pao
pathogens_Gpal_scaffold_1:190096-190185	C	BEL1-I_SM-int	LTR/Pao
pathogens_Gpal_scaffold_1:191609-191688	C	BEL1-I_SM-int	LTR/Pao
pathogens_Gpal_scaffold_1:191725-191777	C	BEL1-I_SM-int	LTR/Pao
pathogens_Gpal_scaffold_1:194942-194965	+	AT_rich	Low_complexity
pathogens_Gpal_scaffold_1:195030-195059	+	AT_rich	Low_complexity
pathogens_Gpal_scaffold_1:204094-204115	+	GC_rich	Low_complexity
pathogens_Gpal_scaffold_1:206931-206983	+	GA-rich	Low_complexity
pathogens_Gpal_scaffold_1:207283-207302	+	(CCCG)n	Simple_repeat
pathogens_Gpal_scaffold_1:207388-207469	+	GA-rich	Low_complexity
pathogens_Gpal_scaffold_1:207517-207670	+	GA-rich	Low_complexity
pathogens_Gpal_scaffold_1:210564-210655	C	HERVS71-int	LTR/ERV1
pathogens_Gpal_scaffold_1:211117-211151	+	(AGGGGG)n	Simple_repeat
pathogens_Gpal_scaffold_1:211768-211802	+	(GGGGA)n	Simple_repeat
pathogens_Gpal_scaffold_1:213171-213191	+	AT_rich	Low_complexity
pathogens_Gpal_scaffold_1:216092-216128	+	AT_rich	Low_complexity
pathogens_Gpal_scaffold_1:217110-217146	+	AT_rich	Low_complexity
pathogens_Gpal_scaffold_1:218149-218176	+	(TTTTG)n	Simple_repeat
pathogens_Gpal_scaffold_1:219427-219487	+	AT_rich	Low_complexity
pathogens_Gpal_scaffold_1:226324-226344	+	AT_rich	Low_complexity
pathogens_Gpal_scaffold_1:232534-232613	C	Jockey-6_DK	LINE/Jockey
pathogens_Gpal_scaffold_1:232539-232622	C	RTAg4	LINE/R1
pathogens_Gpal_scaffold_1:238705-238738	+	(G)n	Simple_repeat
pathogens_Gpal_scaffold_1:242304-242367	+	(CCA)n	Simple_repeat
pathogens_Gpal_scaffold_1:251934-251959	+	(CAG)n	Simple_repeat
pathogens_Gpal_scaffold_1:253138-253198	+	(TCG)n	Simple_repeat
pathogens_Gpal_scaffold_1:258344-258397	+	AT_rich	Low_complexity
pathogens_Gpal_scaffold_1:258459-258487	+	GC_rich	Low_complexity
pathogens_Gpal_scaffold_1:259395-259415	+	GC_rich	Low_complexity
pathogens_Gpal_scaffold_1:266111-266131	+	(C)n	Simple_repeat
pathogens_Gpal_scaffold_1:267948-268016	+	G-rich	Low_complexity
pathogens_Gpal_scaffold_1:271921-272255	+	(CGGAA)n	Simple_repeat
pathogens_Gpal_scaffold_1:272132-272372	+	(GAATG)n	Satellite
pathogens_Gpal_scaffold_1:272643-272673	+	AT_rich	Low_complexity
pathogens_Gpal_scaffold_1:274486-274513	+	AT_rich	Low_complexity
pathogens_Gpal_scaffold_1:277002-277064	C	Gypsy-1_DFi-I-int	LTR/Gypsy
pathogens_Gpal_scaffold_1:280302-280322	+	AT_rich	Low_complexity
pathogens_Gpal_scaffold_1:289882-289918	+	AT_rich	Low_complexity
pathogens_Gpal_scaffold_1:290875-290952	+	GA-rich	Low_complexity
pathogens_Gpal_scaffold_1:303289-303323	+	AT_rich	Low_complexity
pathogens_Gpal_scaffold_1:303456-303478	+	(TTTA)n	Simple_repeat
pathogens_Gpal_scaffold_1:307185-307205	+	AT_rich	Low_complexity
pathogens_Gpal_scaffold_1:307340-307360	+	GC_rich	Low_complexity
pathogens_Gpal_scaffold_1:307859-307879	+	AT_rich	Low_complexity
pathogens_Gpal_scaffold_1:307981-308005	+	GC_rich	Low_complexity
pathogens_Gpal_scaffold_1:321449-321499	+	R1B_SS	LINE/R1
pathogens_Gpal_scaffold_1:327833-327863	+	AT_rich	Low_complexity
pathogens_Gpal_scaffold_1:328057-328085	+	AT_rich	Low_complexity
pathogens_Gpal_scaffold_1:329065-329084	+	(C)n	Simple_repeat
pathogens_Gpal_scaffold_1:331395-331433	+	G-rich	Low_complexity
pathogens_Gpal_scaffold_1:339193-339240	C	BEL-29_CQ-I-int	LTR/Pao
pathogens_Gpal_scaffold_1:341234-341265	+	AT_rich	Low_complexity
pathogens_Gpal_scaffold_1:343237-343260	+	(CTG)n	Simple_repeat
pathogens_Gpal_scaffold_1:343481-343509	+	AT_rich	Low_complexity
pathogens_Gpal_scaffold_1:346043-346091	+	T-rich	Low_complexity
pathogens_Gpal_scaffold_1:346649-346672	+	AT_rich	Low_complexity
pathogens_Gpal_scaffold_1:354815-354859	+	AT_rich	Low_complexity
pathogens_Gpal_scaffold_1:354923-354955	+	AT_rich	Low_complexity
pathogens_Gpal_scaffold_1:355027-355074	+	AT_rich	Low_complexity
pathogens_Gpal_scaffold_1:357230-357251	+	GC_rich	Low_complexity
pathogens_Gpal_scaffold_1:360923-360962	+	(G)n	Simple_repeat
pathogens_Gpal_scaffold_1:370282-370332	+	AT_rich	Low_complexity
pathogens_Gpal_scaffold_1:371156-371187	+	AT_rich	Low_complexity
pathogens_Gpal_scaffold_1:371420-371470	+	AT_rich	Low_complexity
pathogens_Gpal_scaffold_1:372162-372182	+	AT_rich	Low_complexity
pathogens_Gpal_scaffold_1:372650-372677	+	AT_rich	Low_complexity
pathogens_Gpal_scaffold_1:373271-373298	+	AT_rich	Low_complexity
pathogens_Gpal_scaffold_1:375115-375153	+	AT_rich	Low_complexity
pathogens_Gpal_scaffold_1:375303-375346	+	AT_rich	Low_complexity
pathogens_Gpal_scaffold_1:375474-375529	+	AT_rich	Low_complexity
pathogens_Gpal_scaffold_1:375480-375535	+	AT_rich	Low_complexity
pathogens_Gpal_scaffold_1:375660-375681	+	AT_rich	Low_complexity
pathogens_Gpal_scaffold_1:376577-376609	+	AT_rich	Low_complexity
pathogens_Gpal_scaffold_1:377151-377183	+	AT_rich	Low_complexity
pathogens_Gpal_scaffold_1:377803-377885	+	AT_rich	Low_complexity
pathogens_Gpal_scaffold_1:377816-377902	+	AT_rich	Low_complexity
pathogens_Gpal_scaffold_1:379237-379267	+	AT_rich	Low_complexity
pathogens_Gpal_scaffold_1:380399-380475	+	AT_rich	Low_complexity
pathogens_Gpal_scaffold_1:380676-380735	+	AT_rich	Low_complexity
pathogens_Gpal_scaffold_1:381186-381249	+	AT_rich	Low_complexity
pathogens_Gpal_scaffold_1:381310-381357	+	AT_rich	Low_complexity
pathogens_Gpal_scaffold_1:381848-381885	+	AT_rich	Low_complexity
pathogens_Gpal_scaffold_1:382550-382579	+	AT_rich	Low_complexity
pathogens_Gpal_scaffold_1:383218-383310	+	AT_rich	Low_complexity
pathogens_Gpal_scaffold_1:383650-383670	+	AT_rich	Low_complexity
pathogens_Gpal_scaffold_1:383711-383753	+	AT_rich	Low_complexity
pathogens_Gpal_scaffold_1:383816-383860	+	CT-rich	Low_complexity
pathogens_Gpal_scaffold_1:384066-384122	+	AT_rich	Low_complexity
pathogens_Gpal_scaffold_1:384214-384238	+	AT_rich	Low_complexity
pathogens_Gpal_scaffold_1:384585-384615	+	AT_rich	Low_complexity
pathogens_Gpal_scaffold_1:385081-385119	+	AT_rich	Low_complexity
pathogens_Gpal_scaffold_1:385520-385572	+	AT_rich	Low_complexity
pathogens_Gpal_scaffold_1:385767-385796	+	AT_rich	Low_complexity
pathogens_Gpal_scaffold_1:385904-385939	+	AT_rich	Low_complexity
pathogens_Gpal_scaffold_1:386784-386807	+	AT_rich	Low_complexity
pathogens_Gpal_scaffold_1:387272-387327	+	AT_rich	Low_complexity
pathogens_Gpal_scaffold_1:387740-387767	+	AT_rich	Low_complexity
pathogens_Gpal_scaffold_1:387895-387917	+	AT_rich	Low_complexity
pathogens_Gpal_scaffold_1:388122-388175	+	AT_rich	Low_complexity
pathogens_Gpal_scaffold_1:388318-388389	+	AT_rich	Low_complexity
pathogens_Gpal_scaffold_1:388596-388637	+	AT_rich	Low_complexity
pathogens_Gpal_scaffold_1:388693-388737	+	AT_rich	Low_complexity
pathogens_Gpal_scaffold_1:388886-388943	+	AT_rich	Low_complexity
pathogens_Gpal_scaffold_1:389060-389094	+	AT_rich	Low_complexity
pathogens_Gpal_scaffold_1:389358-389397	+	AT_rich	Low_complexity
pathogens_Gpal_scaffold_1:389687-389762	+	AT_rich	Low_complexity
pathogens_Gpal_scaffold_1:390967-390998	+	AT_rich	Low_complexity
pathogens_Gpal_scaffold_1:391121-391162	+	AT_rich	Low_complexity
pathogens_Gpal_scaffold_1:391263-391305	+	AT_rich	Low_complexity
pathogens_Gpal_scaffold_1:391854-391940	+	AT_rich	Low_complexity
pathogens_Gpal_scaffold_1:392078-392100	+	AT_rich	Low_complexity
pathogens_Gpal_scaffold_1:392382-392421	+	AT_rich	Low_complexity
pathogens_Gpal_scaffold_1:392393-392430	+	AT_rich	Low_complexity
pathogens_Gpal_scaffold_1:392957-392977	+	AT_rich	Low_complexity
pathogens_Gpal_scaffold_1:393210-393279	+	AT_rich	Low_complexity
pathogens_Gpal_scaffold_1:393590-393633	+	AT_rich	Low_complexity
pathogens_Gpal_scaffold_1:393783-393843	+	AT_rich	Low_complexity
pathogens_Gpal_scaffold_1:394203-394259	+	AT_rich	Low_complexity
pathogens_Gpal_scaffold_1:394549-394633	+	AT_rich	Low_complexity
pathogens_Gpal_scaffold_1:402550-402634	+	(TTAGGC)n	Simple_repeat
pathogens_Gpal_scaffold_1:404313-404381	+	AT_rich	Low_complexity
pathogens_Gpal_scaffold_1:404903-404971	+	U2_sa	Satellite
pathogens_Gpal_scaffold_1:405298-405366	+	AT_rich	Low_complexity
pathogens_Gpal_scaffold_1:405433-405453	+	AT_rich	Low_complexity
pathogens_Gpal_scaffold_1:405534-405583	+	AT_rich	Low_complexity
pathogens_Gpal_scaffold_1:405699-405738	+	AT_rich	Low_complexity
pathogens_Gpal_scaffold_1:405958-405988	+	AT_rich	Low_complexity
pathogens_Gpal_scaffold_1:406147-406194	+	AT_rich	Low_complexity
pathogens_Gpal_scaffold_1:406310-406410	+	AT_rich	Low_complexity
pathogens_Gpal_scaffold_1:406465-406496	+	AT_rich	Low_complexity
pathogens_Gpal_scaffold_1:406471-406509	+	AT_rich	Low_complexity
pathogens_Gpal_scaffold_1:406887-406910	+	AT_rich	Low_complexity
pathogens_Gpal_scaffold_1:407118-407214	+	AT_rich	Low_complexity
pathogens_Gpal_scaffold_1:407731-407759	+	AT_rich	Low_complexity
pathogens_Gpal_scaffold_1:407779-407818	+	AT_rich	Low_complexity
pathogens_Gpal_scaffold_1:407835-407870	+	AT_rich	Low_complexity
pathogens_Gpal_scaffold_1:408272-408322	+	AT_rich	Low_complexity
pathogens_Gpal_scaffold_1:408379-408451	+	AT_rich	Low_complexity
pathogens_Gpal_scaffold_1:408512-408629	+	AT_rich	Low_complexity
pathogens_Gpal_scaffold_1:408728-408830	+	AT_rich	Low_complexity
pathogens_Gpal_scaffold_1:409704-409746	+	AT_rich	Low_complexity
pathogens_Gpal_scaffold_1:410033-410067	+	AT_rich	Low_complexity
pathogens_Gpal_scaffold_1:410166-410255	+	AT_rich	Low_complexity
pathogens_Gpal_scaffold_1:410547-410589	+	AT_rich	Low_complexity
pathogens_Gpal_scaffold_1:410683-410770	+	AT_rich	Low_complexity
pathogens_Gpal_scaffold_1:410892-411024	+	AT_rich	Low_complexity
pathogens_Gpal_scaffold_1:410909-411035	+	AT_rich	Low_complexity
pathogens_Gpal_scaffold_1:411112-411132	+	AT_rich	Low_complexity
pathogens_Gpal_scaffold_1:411508-411556	+	AT_rich	Low_complexity
pathogens_Gpal_scaffold_1:411930-412031	+	AT_rich	Low_complexity
pathogens_Gpal_scaffold_1:412124-412169	+	AT_rich	Low_complexity
pathogens_Gpal_scaffold_1:412824-412868	+	AT_rich	Low_complexity
pathogens_Gpal_scaffold_1:413111-413266	+	AT_rich	Low_complexity
pathogens_Gpal_scaffold_1:413288-413419	+	AT_rich	Low_complexity
pathogens_Gpal_scaffold_1:413486-413514	+	AT_rich	Low_complexity
pathogens_Gpal_scaffold_1:413651-413703	+	AT_rich	Low_complexity
pathogens_Gpal_scaffold_1:414055-414116	+	AT_rich	Low_complexity
pathogens_Gpal_scaffold_1:414374-414425	+	Chapaev-2_HM	DNA/CMC-Chapaev
pathogens_Gpal_scaffold_1:414528-414573	+	AT_rich	Low_complexity
pathogens_Gpal_scaffold_1:414856-414912	+	AT_rich	Low_complexity
pathogens_Gpal_scaffold_1:415055-415097	+	AT_rich	Low_complexity
pathogens_Gpal_scaffold_1:415278-415300	+	AT_rich	Low_complexity
pathogens_Gpal_scaffold_1:415419-415457	+	AT_rich	Low_complexity
pathogens_Gpal_scaffold_1:415600-415662	+	AT_rich	Low_complexity
pathogens_Gpal_scaffold_1:415793-415844	+	AT_rich	Low_complexity
pathogens_Gpal_scaffold_1:415860-415899	+	AT_rich	Low_complexity
pathogens_Gpal_scaffold_1:416949-417010	+	AT_rich	Low_complexity
pathogens_Gpal_scaffold_1:417025-417080	+	AT_rich	Low_complexity
pathogens_Gpal_scaffold_1:417107-417141	+	AT_rich	Low_complexity
pathogens_Gpal_scaffold_1:417154-417202	+	T-rich	Low_complexity
pathogens_Gpal_scaffold_1:417681-417749	+	AT_rich	Low_complexity
pathogens_Gpal_scaffold_1:417936-417989	+	AT_rich	Low_complexity
pathogens_Gpal_scaffold_1:418142-418166	+	AT_rich	Low_complexity
pathogens_Gpal_scaffold_1:418489-418561	+	AT_rich	Low_complexity
pathogens_Gpal_scaffold_1:418574-418624	+	AT_rich	Low_complexity
pathogens_Gpal_scaffold_1:418762-418877	+	AT_rich	Low_complexity
pathogens_Gpal_scaffold_1:418856-418883	+	AT_rich	Low_complexity
pathogens_Gpal_scaffold_1:418953-419011	+	AT_rich	Low_complexity
pathogens_Gpal_scaffold_1:419638-419717	+	AT_rich	Low_complexity
pathogens_Gpal_scaffold_1:419853-419894	+	AT_rich	Low_complexity
pathogens_Gpal_scaffold_1:419938-420015	+	AT_rich	Low_complexity
pathogens_Gpal_scaffold_1:420243-420275	+	AT_rich	Low_complexity
pathogens_Gpal_scaffold_1:420334-420386	+	AT_rich	Low_complexity
pathogens_Gpal_scaffold_1:420506-420541	+	AT_rich	Low_complexity
pathogens_Gpal_scaffold_1:420589-420642	+	AT_rich	Low_complexity
pathogens_Gpal_scaffold_1:421076-421110	+	AT_rich	Low_complexity
pathogens_Gpal_scaffold_1:421318-421352	+	AT_rich	Low_complexity
pathogens_Gpal_scaffold_1:421372-421403	+	AT_rich	Low_complexity
pathogens_Gpal_scaffold_1:421448-421483	+	AT_rich	Low_complexity
pathogens_Gpal_scaffold_1:421523-421551	+	AT_rich	Low_complexity
pathogens_Gpal_scaffold_1:421588-421633	+	AT_rich	Low_complexity
pathogens_Gpal_scaffold_1:421664-421706	+	AT_rich	Low_complexity
pathogens_Gpal_scaffold_1:421670-421712	+	AT_rich	Low_complexity
pathogens_Gpal_scaffold_1:421823-421912	+	AT_rich	Low_complexity
pathogens_Gpal_scaffold_1:422028-422089	+	AT_rich	Low_complexity
pathogens_Gpal_scaffold_1:422038-422117	+	AT_rich	Low_complexity
pathogens_Gpal_scaffold_1:422141-422161	+	AT_rich	Low_complexity
pathogens_Gpal_scaffold_1:422568-422621	+	AT_rich	Low_complexity
pathogens_Gpal_scaffold_1:422705-422734	+	AT_rich	Low_complexity
pathogens_Gpal_scaffold_1:422856-422911	+	AT_rich	Low_complexity
pathogens_Gpal_scaffold_1:423123-423174	+	AT_rich	Low_complexity
pathogens_Gpal_scaffold_1:423341-423422	+	AT_rich	Low_complexity
pathogens_Gpal_scaffold_1:424161-424224	+	AT_rich	Low_complexity
pathogens_Gpal_scaffold_1:424465-424507	+	AT_rich	Low_complexity
pathogens_Gpal_scaffold_1:424605-424646	+	AT_rich	Low_complexity
pathogens_Gpal_scaffold_1:425091-425144	+	AT_rich	Low_complexity
pathogens_Gpal_scaffold_1:425909-425998	+	AT_rich	Low_complexity
pathogens_Gpal_scaffold_1:426359-426419	+	AT_rich	Low_complexity
pathogens_Gpal_scaffold_1:426696-426774	+	AT_rich	Low_complexity
pathogens_Gpal_scaffold_1:426709-426781	+	AT_rich	Low_complexity
pathogens_Gpal_scaffold_1:426948-426972	+	AT_rich	Low_complexity
pathogens_Gpal_scaffold_1:427031-427060	+	AT_rich	Low_complexity
pathogens_Gpal_scaffold_1:427372-427428	+	AT_rich	Low_complexity
pathogens_Gpal_scaffold_1:427383-427439	+	AT_rich	Low_complexity
pathogens_Gpal_scaffold_1:427565-427597	+	AT_rich	Low_complexity
pathogens_Gpal_scaffold_1:428008-428031	+	AT_rich	Low_complexity
pathogens_Gpal_scaffold_1:428231-428255	+	AT_rich	Low_complexity
pathogens_Gpal_scaffold_1:428340-428378	+	AT_rich	Low_complexity
pathogens_Gpal_scaffold_1:428389-428479	+	AT_rich	Low_complexity
pathogens_Gpal_scaffold_1:428843-428866	+	AT_rich	Low_complexity
pathogens_Gpal_scaffold_1:429062-429086	+	AT_rich	Low_complexity
pathogens_Gpal_scaffold_1:429170-429208	+	AT_rich	Low_complexity
pathogens_Gpal_scaffold_1:429219-429429	+	AT_rich	Low_complexity
pathogens_Gpal_scaffold_1:429597-429656	+	AT_rich	Low_complexity
pathogens_Gpal_scaffold_1:430332-430357	+	AT_rich	Low_complexity
pathogens_Gpal_scaffold_1:430507-430552	+	AT_rich	Low_complexity
pathogens_Gpal_scaffold_1:430775-430826	+	AT_rich	Low_complexity
pathogens_Gpal_scaffold_1:431081-431111	+	AT_rich	Low_complexity
pathogens_Gpal_scaffold_1:431562-431611	+	AT_rich	Low_complexity
pathogens_Gpal_scaffold_1:431795-431891	+	AT_rich	Low_complexity
pathogens_Gpal_scaffold_1:431993-432094	+	AT_rich	Low_complexity
pathogens_Gpal_scaffold_1:432167-432203	+	AT_rich	Low_complexity
pathogens_Gpal_scaffold_1:432328-432415	+	AT_rich	Low_complexity
pathogens_Gpal_scaffold_1:432638-432680	+	AT_rich	Low_complexity
pathogens_Gpal_scaffold_1:432889-432919	+	AT_rich	Low_complexity
pathogens_Gpal_scaffold_1:433129-433173	+	AT_rich	Low_complexity
pathogens_Gpal_scaffold_1:433189-433237	+	AT_rich	Low_complexity
pathogens_Gpal_scaffold_1:433527-433578	+	CR1-81_HM	LINE/CR1
pathogens_Gpal_scaffold_1:434087-434122	+	AT_rich	Low_complexity
pathogens_Gpal_scaffold_1:434554-434607	+	AT_rich	Low_complexity
pathogens_Gpal_scaffold_1:434860-434905	+	AT_rich	Low_complexity
pathogens_Gpal_scaffold_1:434931-434977	+	AT_rich	Low_complexity
pathogens_Gpal_scaffold_1:435065-435106	+	AT_rich	Low_complexity
pathogens_Gpal_scaffold_1:435479-435510	+	AT_rich	Low_complexity
pathogens_Gpal_scaffold_1:435826-435851	+	AT_rich	Low_complexity
pathogens_Gpal_scaffold_1:435868-435921	+	AT_rich	Low_complexity
pathogens_Gpal_scaffold_1:436004-436076	+	AT_rich	Low_complexity
pathogens_Gpal_scaffold_1:436292-436367	+	AT_rich	Low_complexity
pathogens_Gpal_scaffold_1:436616-436652	+	AT_rich	Low_complexity
pathogens_Gpal_scaffold_1:436714-436836	+	AT_rich	Low_complexity
pathogens_Gpal_scaffold_1:436857-436900	+	AT_rich	Low_complexity
pathogens_Gpal_scaffold_1:437126-437344	+	AT_rich	Low_complexity
pathogens_Gpal_scaffold_1:437476-437506	+	AT_rich	Low_complexity
pathogens_Gpal_scaffold_1:437716-437761	+	AT_rich	Low_complexity
pathogens_Gpal_scaffold_1:437775-437845	+	AT_rich	Low_complexity
pathogens_Gpal_scaffold_1:441353-441409	+	AT_rich	Low_complexity
pathogens_Gpal_scaffold_1:441628-441650	+	AT_rich	Low_complexity
pathogens_Gpal_scaffold_1:441668-441703	+	AT_rich	Low_complexity
pathogens_Gpal_scaffold_1:442050-442080	+	AT_rich	Low_complexity
pathogens_Gpal_scaffold_1:442505-442527	+	AT_rich	Low_complexity
pathogens_Gpal_scaffold_1:442613-442680	+	AT_rich	Low_complexity
pathogens_Gpal_scaffold_1:442830-442969	+	AT_rich	Low_complexity
pathogens_Gpal_scaffold_1:443279-443356	+	AT_rich	Low_complexity
pathogens_Gpal_scaffold_1:444407-444473	+	AT_rich	Low_complexity
pathogens_Gpal_scaffold_1:444835-444860	+	AT_rich	Low_complexity
pathogens_Gpal_scaffold_1:444901-444949	+	AT_rich	Low_complexity
pathogens_Gpal_scaffold_1:445080-445149	+	AT_rich	Low_complexity
pathogens_Gpal_scaffold_1:445199-445280	+	AT_rich	Low_complexity
pathogens_Gpal_scaffold_1:445454-445474	+	AT_rich	Low_complexity
pathogens_Gpal_scaffold_1:445496-445617	+	AT_rich	Low_complexity
pathogens_Gpal_scaffold_1:445889-445923	+	AT_rich	Low_complexity
pathogens_Gpal_scaffold_1:445967-446140	+	AT_rich	Low_complexity
pathogens_Gpal_scaffold_1:446305-446332	+	AT_rich	Low_complexity
pathogens_Gpal_scaffold_1:447158-447200	+	AT_rich	Low_complexity
pathogens_Gpal_scaffold_1:447316-447345	+	AT_rich	Low_complexity
pathogens_Gpal_scaffold_1:447558-447593	+	AT_rich	Low_complexity
pathogens_Gpal_scaffold_1:448183-448243	+	AT_rich	Low_complexity
pathogens_Gpal_scaffold_1:448280-448367	+	AT_rich	Low_complexity
pathogens_Gpal_scaffold_1:448287-448374	+	AT_rich	Low_complexity
pathogens_Gpal_scaffold_1:448423-448463	+	AT_rich	Low_complexity
pathogens_Gpal_scaffold_1:448477-448532	+	AT_rich	Low_complexity
pathogens_Gpal_scaffold_1:448697-448740	+	AT_rich	Low_complexity
pathogens_Gpal_scaffold_1:448711-448766	+	AT_rich	Low_complexity
pathogens_Gpal_scaffold_1:449402-449488	+	AT_rich	Low_complexity
pathogens_Gpal_scaffold_1:449578-449613	+	AT_rich	Low_complexity
pathogens_Gpal_scaffold_1:449853-449894	+	AT_rich	Low_complexity
pathogens_Gpal_scaffold_1:450167-450196	+	AT_rich	Low_complexity
pathogens_Gpal_scaffold_1:450331-450384	+	AT_rich	Low_complexity
pathogens_Gpal_scaffold_1:450816-450842	+	AT_rich	Low_complexity
pathogens_Gpal_scaffold_1:451140-451161	+	AT_rich	Low_complexity
pathogens_Gpal_scaffold_1:451293-451343	+	AT_rich	Low_complexity
pathogens_Gpal_scaffold_1:451401-451436	+	AT_rich	Low_complexity
pathogens_Gpal_scaffold_1:451655-451707	+	AT_rich	Low_complexity
pathogens_Gpal_scaffold_1:451719-451745	+	AT_rich	Low_complexity
pathogens_Gpal_scaffold_1:452133-452170	+	AT_rich	Low_complexity
pathogens_Gpal_scaffold_1:452514-452549	+	AT_rich	Low_complexity
pathogens_Gpal_scaffold_1:452567-452611	+	AT_rich	Low_complexity
pathogens_Gpal_scaffold_1:452744-452764	+	AT_rich	Low_complexity
pathogens_Gpal_scaffold_1:453663-453697	+	AT_rich	Low_complexity
pathogens_Gpal_scaffold_1:453774-453898	+	AT_rich	Low_complexity
pathogens_Gpal_scaffold_1:453941-453986	+	AT_rich	Low_complexity
pathogens_Gpal_scaffold_1:454041-454089	+	AT_rich	Low_complexity
pathogens_Gpal_scaffold_1:454217-454260	+	AT_rich	Low_complexity
pathogens_Gpal_scaffold_1:454436-454497	+	AT_rich	Low_complexity
pathogens_Gpal_scaffold_1:454938-455025	+	AT_rich	Low_complexity
pathogens_Gpal_scaffold_1:455339-455366	+	AT_rich	Low_complexity
pathogens_Gpal_scaffold_1:455769-455828	+	AT_rich	Low_complexity
pathogens_Gpal_scaffold_1:456025-456078	+	AT_rich	Low_complexity
pathogens_Gpal_scaffold_1:456103-456124	+	AT_rich	Low_complexity
pathogens_Gpal_scaffold_1:457027-457080	C	L1_Ele3	LINE/L1
pathogens_Gpal_scaffold_1:457083-457134	+	AT_rich	Low_complexity
pathogens_Gpal_scaffold_1:457226-457264	+	AT_rich	Low_complexity
pathogens_Gpal_scaffold_1:457277-457321	+	AT_rich	Low_complexity
pathogens_Gpal_scaffold_1:457628-457651	+	AT_rich	Low_complexity
pathogens_Gpal_scaffold_1:458815-458849	+	AT_rich	Low_complexity
pathogens_Gpal_scaffold_1:458972-459002	+	AT_rich	Low_complexity
pathogens_Gpal_scaffold_1:459086-459120	+	AT_rich	Low_complexity
pathogens_Gpal_scaffold_1:459289-459444	+	AT_rich	Low_complexity
pathogens_Gpal_scaffold_1:459766-459867	+	AT_rich	Low_complexity
pathogens_Gpal_scaffold_1:459924-459975	+	AT_rich	Low_complexity
pathogens_Gpal_scaffold_1:460147-460233	+	AT_rich	Low_complexity
pathogens_Gpal_scaffold_1:460353-460401	+	AT_rich	Low_complexity
pathogens_Gpal_scaffold_1:460609-460719	+	A-rich	Low_complexity
pathogens_Gpal_scaffold_1:461075-461110	+	AT_rich	Low_complexity
pathogens_Gpal_scaffold_1:461373-461450	+	AT_rich	Low_complexity
pathogens_Gpal_scaffold_1:461687-461742	+	AT_rich	Low_complexity
pathogens_Gpal_scaffold_1:462468-462489	+	AT_rich	Low_complexity
pathogens_Gpal_scaffold_1:462810-462873	+	AT_rich	Low_complexity
pathogens_Gpal_scaffold_1:463308-463376	+	AT_rich	Low_complexity
pathogens_Gpal_scaffold_1:463762-463798	+	AT_rich	Low_complexity
pathogens_Gpal_scaffold_1:464540-464581	+	AT_rich	Low_complexity
pathogens_Gpal_scaffold_1:464978-465016	+	AT_rich	Low_complexity
pathogens_Gpal_scaffold_1:466097-466119	+	AT_rich	Low_complexity
pathogens_Gpal_scaffold_1:468496-468543	+	AT_rich	Low_complexity
pathogens_Gpal_scaffold_1:468721-468768	+	AT_rich	Low_complexity
pathogens_Gpal_scaffold_1:469084-469112	+	AT_rich	Low_complexity
pathogens_Gpal_scaffold_1:469184-469270	+	AT_rich	Low_complexity
pathogens_Gpal_scaffold_1:469729-469751	+	AT_rich	Low_complexity
pathogens_Gpal_scaffold_1:470124-470165	+	AT_rich	Low_complexity
pathogens_Gpal_scaffold_1:470380-470460	+	AT_rich	Low_complexity
pathogens_Gpal_scaffold_1:470493-470530	+	AT_rich	Low_complexity
pathogens_Gpal_scaffold_1:470707-470766	+	AT_rich	Low_complexity
pathogens_Gpal_scaffold_1:471115-471135	+	AT_rich	Low_complexity
pathogens_Gpal_scaffold_1:471327-471426	+	A-rich	Low_complexity
pathogens_Gpal_scaffold_1:471495-471519	+	AT_rich	Low_complexity
pathogens_Gpal_scaffold_1:471706-471817	+	A-rich	Low_complexity
pathogens_Gpal_scaffold_1:471862-471884	+	AT_rich	Low_complexity
pathogens_Gpal_scaffold_1:472562-472607	+	AT_rich	Low_complexity
pathogens_Gpal_scaffold_1:472766-472787	+	AT_rich	Low_complexity
pathogens_Gpal_scaffold_1:472937-472997	+	AT_rich	Low_complexity
pathogens_Gpal_scaffold_1:474074-474097	+	AT_rich	Low_complexity
pathogens_Gpal_scaffold_1:474274-474329	+	AT_rich	Low_complexity
pathogens_Gpal_scaffold_1:474426-474485	+	AT_rich	Low_complexity
pathogens_Gpal_scaffold_1:474869-474921	+	AT_rich	Low_complexity
pathogens_Gpal_scaffold_1:475306-475376	+	A-rich	Low_complexity
pathogens_Gpal_scaffold_1:475881-476016	+	AT_rich	Low_complexity
pathogens_Gpal_scaffold_1:477771-477800	+	AT_rich	Low_complexity
pathogens_Gpal_scaffold_1:478652-478673	+	AT_rich	Low_complexity
pathogens_Gpal_scaffold_1:478721-478742	+	AT_rich	Low_complexity
pathogens_Gpal_scaffold_1:479151-479265	+	AT_rich	Low_complexity
pathogens_Gpal_scaffold_1:479392-479435	+	AT_rich	Low_complexity
pathogens_Gpal_scaffold_1:479460-479490	+	AT_rich	Low_complexity
pathogens_Gpal_scaffold_1:479549-479572	+	AT_rich	Low_complexity
pathogens_Gpal_scaffold_1:479729-479753	+	AT_rich	Low_complexity
pathogens_Gpal_scaffold_1:479925-479970	+	AT_rich	Low_complexity
pathogens_Gpal_scaffold_1:479985-480036	+	AT_rich	Low_complexity
pathogens_Gpal_scaffold_1:480280-480329	+	AT_rich	Low_complexity
pathogens_Gpal_scaffold_1:480470-480550	+	AT_rich	Low_complexity
pathogens_Gpal_scaffold_1:480644-480689	+	AT_rich	Low_complexity
pathogens_Gpal_scaffold_1:481057-481088	+	AT_rich	Low_complexity
pathogens_Gpal_scaffold_1:481145-481181	+	AT_rich	Low_complexity
pathogens_Gpal_scaffold_1:481256-481303	+	AT_rich	Low_complexity
pathogens_Gpal_scaffold_1:481419-481469	+	AT_rich	Low_complexity
pathogens_Gpal_scaffold_1:481723-481744	+	AT_rich	Low_complexity
pathogens_Gpal_scaffold_1:481803-481870	+	AT_rich	Low_complexity
pathogens_Gpal_scaffold_1:482141-482180	+	AT_rich	Low_complexity
pathogens_Gpal_scaffold_1:482215-482239	+	AT_rich	Low_complexity
pathogens_Gpal_scaffold_1:483213-483255	+	AT_rich	Low_complexity
pathogens_Gpal_scaffold_1:483670-483730	+	AT_rich	Low_complexity
pathogens_Gpal_scaffold_1:483943-484004	+	A-rich	Low_complexity
pathogens_Gpal_scaffold_1:484693-484745	+	AT_rich	Low_complexity
pathogens_Gpal_scaffold_1:484825-484870	+	AT_rich	Low_complexity
pathogens_Gpal_scaffold_1:485032-485064	+	AT_rich	Low_complexity
pathogens_Gpal_scaffold_1:485454-485497	+	AT_rich	Low_complexity
pathogens_Gpal_scaffold_1:486044-486064	+	AT_rich	Low_complexity
pathogens_Gpal_scaffold_1:486090-486144	+	AT_rich	Low_complexity
pathogens_Gpal_scaffold_1:486359-486384	+	AT_rich	Low_complexity
pathogens_Gpal_scaffold_1:486496-486523	+	AT_rich	Low_complexity
pathogens_Gpal_scaffold_1:489038-489061	+	AT_rich	Low_complexity
pathogens_Gpal_scaffold_1:489071-489114	+	AT_rich	Low_complexity
pathogens_Gpal_scaffold_1:489575-489619	+	AT_rich	Low_complexity
pathogens_Gpal_scaffold_1:489875-489916	+	AT_rich	Low_complexity
pathogens_Gpal_scaffold_1:489990-490120	+	AT_rich	Low_complexity
pathogens_Gpal_scaffold_1:490211-490259	+	AT_rich	Low_complexity
pathogens_Gpal_scaffold_1:490229-490266	+	AT_rich	Low_complexity
pathogens_Gpal_scaffold_1:490318-490368	+	AT_rich	Low_complexity
pathogens_Gpal_scaffold_1:490378-490406	+	AT_rich	Low_complexity
pathogens_Gpal_scaffold_1:490384-490419	+	AT_rich	Low_complexity
pathogens_Gpal_scaffold_1:491029-491059	+	AT_rich	Low_complexity
pathogens_Gpal_scaffold_1:491265-491296	+	AT_rich	Low_complexity
pathogens_Gpal_scaffold_1:491429-491505	+	AT_rich	Low_complexity
pathogens_Gpal_scaffold_1:491717-491791	+	AT_rich	Low_complexity
pathogens_Gpal_scaffold_1:492103-492188	+	T-rich	Low_complexity
pathogens_Gpal_scaffold_1:492337-492430	+	T-rich	Low_complexity
pathogens_Gpal_scaffold_1:492764-492841	+	AT_rich	Low_complexity
pathogens_Gpal_scaffold_1:492909-492937	+	AT_rich	Low_complexity
pathogens_Gpal_scaffold_1:492916-492943	+	AT_rich	Low_complexity
pathogens_Gpal_scaffold_1:493137-493199	+	AT_rich	Low_complexity
pathogens_Gpal_scaffold_1:493324-493392	+	AT_rich	Low_complexity
pathogens_Gpal_scaffold_1:493343-493398	+	AT_rich	Low_complexity
pathogens_Gpal_scaffold_1:493493-493523	+	AT_rich	Low_complexity
pathogens_Gpal_scaffold_1:493687-493709	+	AT_rich	Low_complexity
pathogens_Gpal_scaffold_1:493725-493757	+	AT_rich	Low_complexity
pathogens_Gpal_scaffold_1:494049-494125	+	AT_rich	Low_complexity
pathogens_Gpal_scaffold_1:494947-494988	+	AT_rich	Low_complexity
pathogens_Gpal_scaffold_1:498168-498193	+	(C)n	Simple_repeat
pathogens_Gpal_scaffold_1:499425-499852	+	BEL2_MH-I-int	LTR/Pao
pathogens_Gpal_scaffold_1:500678-502648	+	BEL2_MH-I-int	LTR/Pao
pathogens_Gpal_scaffold_1:503056-503783	+	BEL2_MH-I-int	LTR/Pao
pathogens_Gpal_scaffold_1:509073-509189	+	AT_rich	Low_complexity
pathogens_Gpal_scaffold_1:510142-510184	+	AT_rich	Low_complexity
pathogens_Gpal_scaffold_1:510222-510307	+	AT_rich	Low_complexity
pathogens_Gpal_scaffold_1:510466-510514	+	AT_rich	Low_complexity
pathogens_Gpal_scaffold_1:510685-510705	+	AT_rich	Low_complexity
pathogens_Gpal_scaffold_1:510821-510841	+	AT_rich	Low_complexity
pathogens_Gpal_scaffold_1:511087-511124	+	AT_rich	Low_complexity
pathogens_Gpal_scaffold_1:511210-511274	+	AT_rich	Low_complexity
pathogens_Gpal_scaffold_1:511912-511946	+	AT_rich	Low_complexity
pathogens_Gpal_scaffold_1:512311-512355	+	AT_rich	Low_complexity
pathogens_Gpal_scaffold_1:512620-512665	+	AT_rich	Low_complexity
pathogens_Gpal_scaffold_1:512691-512756	+	AT_rich	Low_complexity
pathogens_Gpal_scaffold_1:513016-513038	+	AT_rich	Low_complexity
pathogens_Gpal_scaffold_1:513131-513153	+	AT_rich	Low_complexity
pathogens_Gpal_scaffold_1:513193-513227	+	AT_rich	Low_complexity
pathogens_Gpal_scaffold_1:513520-513555	+	AT_rich	Low_complexity
pathogens_Gpal_scaffold_1:514086-514121	+	(CCCCCG)n	Simple_repeat
pathogens_Gpal_scaffold_1:514399-514438	+	AT_rich	Low_complexity
pathogens_Gpal_scaffold_1:515103-515149	+	AT_rich	Low_complexity
pathogens_Gpal_scaffold_1:515568-515598	+	AT_rich	Low_complexity
pathogens_Gpal_scaffold_1:516107-516155	+	AT_rich	Low_complexity
pathogens_Gpal_scaffold_1:516256-516484	+	AT_rich	Low_complexity
pathogens_Gpal_scaffold_1:516420-516503	+	AT_rich	Low_complexity
pathogens_Gpal_scaffold_1:516516-516564	+	AT_rich	Low_complexity
pathogens_Gpal_scaffold_1:517049-517071	+	AT_rich	Low_complexity
pathogens_Gpal_scaffold_1:517615-517653	+	AT_rich	Low_complexity
pathogens_Gpal_scaffold_1:517805-517881	+	AT_rich	Low_complexity
pathogens_Gpal_scaffold_1:517820-517887	+	AT_rich	Low_complexity
pathogens_Gpal_scaffold_1:518335-518362	+	AT_rich	Low_complexity
pathogens_Gpal_scaffold_1:518402-518444	+	AT_rich	Low_complexity
pathogens_Gpal_scaffold_1:518544-518576	+	AT_rich	Low_complexity
pathogens_Gpal_scaffold_1:518965-519000	+	AT_rich	Low_complexity
pathogens_Gpal_scaffold_1:519383-519441	+	AT_rich	Low_complexity
pathogens_Gpal_scaffold_1:519850-519949	+	AT_rich	Low_complexity
pathogens_Gpal_scaffold_1:520175-520228	+	AT_rich	Low_complexity
pathogens_Gpal_scaffold_1:520294-520321	+	AT_rich	Low_complexity
pathogens_Gpal_scaffold_1:520465-520486	+	AT_rich	Low_complexity
pathogens_Gpal_scaffold_1:520730-520761	+	AT_rich	Low_complexity
pathogens_Gpal_scaffold_1:521274-521307	+	AT_rich	Low_complexity
pathogens_Gpal_scaffold_1:521414-521456	+	AT_rich	Low_complexity
pathogens_Gpal_scaffold_1:521553-521622	+	AT_rich	Low_complexity
pathogens_Gpal_scaffold_1:521863-521921	+	AT_rich	Low_complexity
pathogens_Gpal_scaffold_1:521931-522013	+	AT_rich	Low_complexity
pathogens_Gpal_scaffold_1:522384-522439	+	AT_rich	Low_complexity
pathogens_Gpal_scaffold_1:522687-522719	+	AT_rich	Low_complexity
pathogens_Gpal_scaffold_1:522762-522799	+	AT_rich	Low_complexity
pathogens_Gpal_scaffold_1:523138-523188	+	AT_rich	Low_complexity
pathogens_Gpal_scaffold_1:523278-523310	+	AT_rich	Low_complexity
pathogens_Gpal_scaffold_1:523483-523594	+	AT_rich	Low_complexity
pathogens_Gpal_scaffold_1:523785-523826	+	AT_rich	Low_complexity
pathogens_Gpal_scaffold_1:524194-524235	+	AT_rich	Low_complexity
pathogens_Gpal_scaffold_1:524312-524344	+	AT_rich	Low_complexity
pathogens_Gpal_scaffold_1:524514-524536	+	AT_rich	Low_complexity
pathogens_Gpal_scaffold_1:524556-524592	+	AT_rich	Low_complexity
pathogens_Gpal_scaffold_1:524779-524834	+	AT_rich	Low_complexity
pathogens_Gpal_scaffold_1:525036-525071	+	AT_rich	Low_complexity
pathogens_Gpal_scaffold_1:525431-525459	+	AT_rich	Low_complexity
pathogens_Gpal_scaffold_1:525817-525846	+	AT_rich	Low_complexity
pathogens_Gpal_scaffold_1:526828-526855	+	AT_rich	Low_complexity
pathogens_Gpal_scaffold_1:527644-527713	+	hAT-N12_AP	DNA/hAT
pathogens_Gpal_scaffold_1:528027-528055	+	AT_rich	Low_complexity
pathogens_Gpal_scaffold_1:528376-528399	+	AT_rich	Low_complexity
pathogens_Gpal_scaffold_1:528450-528521	+	AT_rich	Low_complexity
pathogens_Gpal_scaffold_1:528682-528725	+	AT_rich	Low_complexity
pathogens_Gpal_scaffold_1:528943-528995	+	AT_rich	Low_complexity
pathogens_Gpal_scaffold_1:529548-529580	+	AT_rich	Low_complexity
pathogens_Gpal_scaffold_1:529584-529690	+	A-rich	Low_complexity
pathogens_Gpal_scaffold_1:529889-529951	+	AT_rich	Low_complexity
pathogens_Gpal_scaffold_1:530001-530069	+	AT_rich	Low_complexity
pathogens_Gpal_scaffold_1:530082-530140	+	AT_rich	Low_complexity
pathogens_Gpal_scaffold_1:530218-530247	+	AT_rich	Low_complexity
pathogens_Gpal_scaffold_1:530523-530546	+	AT_rich	Low_complexity
pathogens_Gpal_scaffold_1:530861-530888	+	AT_rich	Low_complexity
pathogens_Gpal_scaffold_1:531105-531170	+	AT_rich	Low_complexity
pathogens_Gpal_scaffold_1:531649-531716	+	AT_rich	Low_complexity
pathogens_Gpal_scaffold_1:532123-532152	+	AT_rich	Low_complexity
pathogens_Gpal_scaffold_1:532238-532281	+	AT_rich	Low_complexity
pathogens_Gpal_scaffold_1:532291-532349	+	AT_rich	Low_complexity
pathogens_Gpal_scaffold_1:532386-532477	+	AT_rich	Low_complexity
pathogens_Gpal_scaffold_1:532817-532837	+	AT_rich	Low_complexity
pathogens_Gpal_scaffold_1:532986-533029	+	AT_rich	Low_complexity
pathogens_Gpal_scaffold_1:533094-533124	+	AT_rich	Low_complexity
pathogens_Gpal_scaffold_1:533543-533564	+	(G)n	Simple_repeat
pathogens_Gpal_scaffold_1:533804-533845	+	AT_rich	Low_complexity
pathogens_Gpal_scaffold_1:534226-534256	+	AT_rich	Low_complexity
pathogens_Gpal_scaffold_1:534272-534306	+	AT_rich	Low_complexity
pathogens_Gpal_scaffold_1:534500-534543	+	AT_rich	Low_complexity
pathogens_Gpal_scaffold_1:534712-534772	+	AT_rich	Low_complexity
pathogens_Gpal_scaffold_1:534897-534946	+	AT_rich	Low_complexity
pathogens_Gpal_scaffold_1:534994-535040	+	AT_rich	Low_complexity
pathogens_Gpal_scaffold_1:535167-535233	+	AT_rich	Low_complexity
pathogens_Gpal_scaffold_1:535557-535624	+	AT_rich	Low_complexity
pathogens_Gpal_scaffold_1:535959-536078	+	AT_rich	Low_complexity
pathogens_Gpal_scaffold_1:536263-536325	+	AT_rich	Low_complexity
pathogens_Gpal_scaffold_1:536553-536581	+	AT_rich	Low_complexity
pathogens_Gpal_scaffold_1:536595-536622	+	AT_rich	Low_complexity
pathogens_Gpal_scaffold_1:536711-536782	+	AT_rich	Low_complexity
pathogens_Gpal_scaffold_1:538019-538046	+	AT_rich	Low_complexity
pathogens_Gpal_scaffold_1:538098-538134	+	AT_rich	Low_complexity
pathogens_Gpal_scaffold_1:538925-538955	+	AT_rich	Low_complexity
pathogens_Gpal_scaffold_1:539051-539147	+	AT_rich	Low_complexity
pathogens_Gpal_scaffold_1:539882-539902	+	AT_rich	Low_complexity
pathogens_Gpal_scaffold_1:540313-540392	+	AT_rich	Low_complexity
pathogens_Gpal_scaffold_1:540393-540439	+	T-rich	Low_complexity
pathogens_Gpal_scaffold_1:540442-540543	+	AT_rich	Low_complexity
pathogens_Gpal_scaffold_1:540762-540877	+	AT_rich	Low_complexity
pathogens_Gpal_scaffold_1:541096-541153	+	AT_rich	Low_complexity
pathogens_Gpal_scaffold_1:541481-541514	+	AT_rich	Low_complexity
pathogens_Gpal_scaffold_1:541539-541594	+	AT_rich	Low_complexity
pathogens_Gpal_scaffold_1:541672-541767	+	AT_rich	Low_complexity
pathogens_Gpal_scaffold_1:541895-541919	+	AT_rich	Low_complexity
pathogens_Gpal_scaffold_1:541971-541992	+	AT_rich	Low_complexity
pathogens_Gpal_scaffold_1:542238-542284	+	AT_rich	Low_complexity
pathogens_Gpal_scaffold_1:542585-542613	+	AT_rich	Low_complexity
pathogens_Gpal_scaffold_1:542721-542757	+	AT_rich	Low_complexity
pathogens_Gpal_scaffold_1:543006-543033	+	AT_rich	Low_complexity
pathogens_Gpal_scaffold_1:543123-543193	+	AT_rich	Low_complexity
pathogens_Gpal_scaffold_1:543411-543431	+	AT_rich	Low_complexity
pathogens_Gpal_scaffold_1:547749-547778	+	AT_rich	Low_complexity
pathogens_Gpal_scaffold_1:547787-547848	+	AT_rich	Low_complexity
pathogens_Gpal_scaffold_1:547925-548007	+	AT_rich	Low_complexity
pathogens_Gpal_scaffold_1:548160-548190	+	AT_rich	Low_complexity
pathogens_Gpal_scaffold_1:548398-548438	+	AT_rich	Low_complexity
pathogens_Gpal_scaffold_1:548618-548638	+	AT_rich	Low_complexity
pathogens_Gpal_scaffold_1:548828-548882	+	AT_rich	Low_complexity
pathogens_Gpal_scaffold_1:549027-549092	+	AT_rich	Low_complexity
pathogens_Gpal_scaffold_1:549144-549179	+	AT_rich	Low_complexity
pathogens_Gpal_scaffold_1:549200-549252	+	AT_rich	Low_complexity
pathogens_Gpal_scaffold_1:549332-549377	+	AT_rich	Low_complexity
pathogens_Gpal_scaffold_1:551162-551206	+	AT_rich	Low_complexity
pathogens_Gpal_scaffold_1:551422-551458	+	AT_rich	Low_complexity
pathogens_Gpal_scaffold_1:551629-551682	+	AT_rich	Low_complexity
pathogens_Gpal_scaffold_1:551769-551855	+	AT_rich	Low_complexity
pathogens_Gpal_scaffold_1:552112-552187	+	AT_rich	Low_complexity
pathogens_Gpal_scaffold_1:552729-552765	+	AT_rich	Low_complexity
pathogens_Gpal_scaffold_1:552845-552935	+	AT_rich	Low_complexity
pathogens_Gpal_scaffold_1:553542-553568	+	AT_rich	Low_complexity
pathogens_Gpal_scaffold_1:553658-553703	+	AT_rich	Low_complexity
pathogens_Gpal_scaffold_1:554339-554393	+	AT_rich	Low_complexity
pathogens_Gpal_scaffold_1:554543-554569	+	AT_rich	Low_complexity
pathogens_Gpal_scaffold_1:554614-554649	+	AT_rich	Low_complexity
pathogens_Gpal_scaffold_1:554897-554947	+	AT_rich	Low_complexity
pathogens_Gpal_scaffold_1:554989-555044	+	AT_rich	Low_complexity
pathogens_Gpal_scaffold_1:555669-555761	+	T-rich	Low_complexity
pathogens_Gpal_scaffold_1:555764-555793	+	AT_rich	Low_complexity
pathogens_Gpal_scaffold_1:556077-556110	+	AT_rich	Low_complexity
pathogens_Gpal_scaffold_1:556287-556333	+	AT_rich	Low_complexity
pathogens_Gpal_scaffold_1:556477-556514	+	AT_rich	Low_complexity
pathogens_Gpal_scaffold_1:556581-556621	+	AT_rich	Low_complexity
pathogens_Gpal_scaffold_1:556766-556788	+	AT_rich	Low_complexity
pathogens_Gpal_scaffold_1:556909-556976	+	AT_rich	Low_complexity
pathogens_Gpal_scaffold_1:557358-557385	+	AT_rich	Low_complexity
pathogens_Gpal_scaffold_1:557428-557477	+	AT_rich	Low_complexity
pathogens_Gpal_scaffold_1:557604-557632	+	AT_rich	Low_complexity
pathogens_Gpal_scaffold_1:557803-557830	+	AT_rich	Low_complexity
pathogens_Gpal_scaffold_1:557880-557922	+	AT_rich	Low_complexity
pathogens_Gpal_scaffold_1:558328-558385	+	AT_rich	Low_complexity
pathogens_Gpal_scaffold_1:559107-559161	+	AT_rich	Low_complexity
pathogens_Gpal_scaffold_1:559821-559865	+	AT_rich	Low_complexity
pathogens_Gpal_scaffold_1:559979-560003	+	AT_rich	Low_complexity
pathogens_Gpal_scaffold_1:560063-560113	+	AT_rich	Low_complexity
pathogens_Gpal_scaffold_1:560278-560343	+	AT_rich	Low_complexity
pathogens_Gpal_scaffold_1:560587-560655	+	AT_rich	Low_complexity
pathogens_Gpal_scaffold_1:560770-560793	+	AT_rich	Low_complexity
pathogens_Gpal_scaffold_1:561141-561213	+	AT_rich	Low_complexity
pathogens_Gpal_scaffold_1:561497-561584	+	AT_rich	Low_complexity
pathogens_Gpal_scaffold_1:561865-561885	+	AT_rich	Low_complexity
pathogens_Gpal_scaffold_1:561980-562022	+	AT_rich	Low_complexity
pathogens_Gpal_scaffold_1:562076-562169	+	AT_rich	Low_complexity
pathogens_Gpal_scaffold_1:562233-562363	+	T-rich	Low_complexity
pathogens_Gpal_scaffold_1:562482-562551	+	AT_rich	Low_complexity
pathogens_Gpal_scaffold_1:562769-562832	+	AT_rich	Low_complexity
pathogens_Gpal_scaffold_1:564042-564097	+	AT_rich	Low_complexity
pathogens_Gpal_scaffold_1:564141-564227	+	AT_rich	Low_complexity
pathogens_Gpal_scaffold_1:564343-564375	+	AT_rich	Low_complexity
pathogens_Gpal_scaffold_1:564480-564500	+	AT_rich	Low_complexity
pathogens_Gpal_scaffold_1:564602-564674	+	AT_rich	Low_complexity
pathogens_Gpal_scaffold_1:564936-564968	+	AT_rich	Low_complexity
pathogens_Gpal_scaffold_1:565210-565246	+	AT_rich	Low_complexity
pathogens_Gpal_scaffold_1:565304-565353	+	AT_rich	Low_complexity
pathogens_Gpal_scaffold_1:565830-565917	+	AT_rich	Low_complexity
pathogens_Gpal_scaffold_1:567032-567052	+	AT_rich	Low_complexity
pathogens_Gpal_scaffold_1:567205-567240	+	AT_rich	Low_complexity
pathogens_Gpal_scaffold_1:567328-567370	+	AT_rich	Low_complexity
pathogens_Gpal_scaffold_1:567335-567376	+	AT_rich	Low_complexity
pathogens_Gpal_scaffold_1:567572-567611	+	AT_rich	Low_complexity
pathogens_Gpal_scaffold_1:567632-567659	+	AT_rich	Low_complexity
pathogens_Gpal_scaffold_1:568198-568241	+	AT_rich	Low_complexity
pathogens_Gpal_scaffold_1:568488-568698	+	AT_rich	Low_complexity
pathogens_Gpal_scaffold_1:568851-568936	+	AT_rich	Low_complexity
pathogens_Gpal_scaffold_1:568857-568943	+	AT_rich	Low_complexity
pathogens_Gpal_scaffold_1:569007-569062	+	AT_rich	Low_complexity
pathogens_Gpal_scaffold_1:569555-569575	+	AT_rich	Low_complexity
pathogens_Gpal_scaffold_1:569685-569705	+	AT_rich	Low_complexity
pathogens_Gpal_scaffold_1:569935-569965	+	AT_rich	Low_complexity
pathogens_Gpal_scaffold_1:570110-570154	+	AT_rich	Low_complexity
pathogens_Gpal_scaffold_1:570116-570168	+	AT_rich	Low_complexity
pathogens_Gpal_scaffold_1:570394-570454	+	AT_rich	Low_complexity
pathogens_Gpal_scaffold_1:570464-570507	+	AT_rich	Low_complexity
pathogens_Gpal_scaffold_1:570885-570913	+	AT_rich	Low_complexity
pathogens_Gpal_scaffold_1:571043-571066	+	AT_rich	Low_complexity
pathogens_Gpal_scaffold_1:571268-571289	+	AT_rich	Low_complexity
pathogens_Gpal_scaffold_1:571681-571781	+	AT_rich	Low_complexity
pathogens_Gpal_scaffold_1:572050-572099	+	AT_rich	Low_complexity
pathogens_Gpal_scaffold_1:572469-572492	+	AT_rich	Low_complexity
pathogens_Gpal_scaffold_1:572655-572710	+	AT_rich	Low_complexity
pathogens_Gpal_scaffold_1:573127-573164	+	AT_rich	Low_complexity
pathogens_Gpal_scaffold_1:573347-573409	+	AT_rich	Low_complexity
pathogens_Gpal_scaffold_1:573953-573989	+	AT_rich	Low_complexity
pathogens_Gpal_scaffold_1:574010-574040	+	AT_rich	Low_complexity
pathogens_Gpal_scaffold_1:574079-574148	+	AT_rich	Low_complexity
pathogens_Gpal_scaffold_1:574383-574403	+	AT_rich	Low_complexity
pathogens_Gpal_scaffold_1:574440-574484	+	AT_rich	Low_complexity
pathogens_Gpal_scaffold_1:574753-574789	+	AT_rich	Low_complexity
pathogens_Gpal_scaffold_1:575050-575128	+	AT_rich	Low_complexity
pathogens_Gpal_scaffold_1:575702-575811	+	AT_rich	Low_complexity
pathogens_Gpal_scaffold_1:575854-575917	+	AT_rich	Low_complexity
pathogens_Gpal_scaffold_1:576396-576425	+	AT_rich	Low_complexity
pathogens_Gpal_scaffold_1:576461-576497	+	AT_rich	Low_complexity
pathogens_Gpal_scaffold_1:576473-576510	+	AT_rich	Low_complexity
pathogens_Gpal_scaffold_1:577713-577742	+	AT_rich	Low_complexity
pathogens_Gpal_scaffold_1:578084-578119	+	AT_rich	Low_complexity
pathogens_Gpal_scaffold_1:579498-579561	+	AT_rich	Low_complexity
pathogens_Gpal_scaffold_1:579509-579572	+	AT_rich	Low_complexity
pathogens_Gpal_scaffold_1:579799-579826	+	AT_rich	Low_complexity
pathogens_Gpal_scaffold_1:582118-582149	+	AT_rich	Low_complexity
pathogens_Gpal_scaffold_1:582784-582825	+	AT_rich	Low_complexity
pathogens_Gpal_scaffold_1:585876-585914	+	AT_rich	Low_complexity
pathogens_Gpal_scaffold_1:586541-586561	+	AT_rich	Low_complexity
pathogens_Gpal_scaffold_1:587909-587930	+	AT_rich	Low_complexity
pathogens_Gpal_scaffold_1:589463-589513	+	(TTG)n	Simple_repeat
pathogens_Gpal_scaffold_1:590321-590341	+	AT_rich	Low_complexity
pathogens_Gpal_scaffold_1:591141-591163	+	AT_rich	Low_complexity
pathogens_Gpal_scaffold_1:592088-592115	+	(CAA)n	Simple_repeat
pathogens_Gpal_scaffold_1:593165-593234	C	Gypsy-606_AA-I-int	LTR/Gypsy
pathogens_Gpal_scaffold_1:594021-594062	+	AT_rich	Low_complexity
pathogens_Gpal_scaffold_1:594419-594460	+	AT_rich	Low_complexity
pathogens_Gpal_scaffold_1:594539-594580	+	AT_rich	Low_complexity
pathogens_Gpal_scaffold_1:594610-594685	+	AT_rich	Low_complexity
pathogens_Gpal_scaffold_1:594838-594889	+	AT_rich	Low_complexity
pathogens_Gpal_scaffold_1:598367-598401	+	AT_rich	Low_complexity
pathogens_Gpal_scaffold_1:599637-599694	+	AT_rich	Low_complexity
pathogens_Gpal_scaffold_10:7828-7852	+	(CCA)n	Simple_repeat
pathogens_Gpal_scaffold_10:14263-14327	+	AT_rich	Low_complexity
pathogens_Gpal_scaffold_10:14446-14510	+	AT_rich	Low_complexity
pathogens_Gpal_scaffold_10:16293-16355	+	AT_rich	Low_complexity
pathogens_Gpal_scaffold_10:17390-17442	+	AT_rich	Low_complexity
pathogens_Gpal_scaffold_10:20976-21021	+	CT-rich	Low_complexity
pathogens_Gpal_scaffold_10:23329-23363	+	AT_rich	Low_complexity
pathogens_Gpal_scaffold_10:25002-25027	+	(TTTAA)n	Simple_repeat
pathogens_Gpal_scaffold_10:27184-27208	+	(CTG)n	Simple_repeat
pathogens_Gpal_scaffold_10:28800-28824	+	(CTG)n	Simple_repeat
pathogens_Gpal_scaffold_10:29615-29679	+	AT_rich	Low_complexity
pathogens_Gpal_scaffold_10:29882-29919	+	AT_rich	Low_complexity
pathogens_Gpal_scaffold_10:30132-30166	+	AT_rich	Low_complexity
pathogens_Gpal_scaffold_10:30242-30270	+	AT_rich	Low_complexity
pathogens_Gpal_scaffold_10:30282-30310	+	AT_rich	Low_complexity
pathogens_Gpal_scaffold_10:30389-30426	+	AT_rich	Low_complexity
pathogens_Gpal_scaffold_10:30659-30679	+	AT_rich	Low_complexity
pathogens_Gpal_scaffold_10:30866-30927	+	AT_rich	Low_complexity
pathogens_Gpal_scaffold_10:31168-31235	+	AT_rich	Low_complexity
pathogens_Gpal_scaffold_10:31415-31485	+	AT_rich	Low_complexity
pathogens_Gpal_scaffold_10:31819-31859	+	AT_rich	Low_complexity
pathogens_Gpal_scaffold_10:31991-32077	C	BEL-642_AA-I-int	LTR/Pao
pathogens_Gpal_scaffold_10:32415-32451	+	AT_rich	Low_complexity
pathogens_Gpal_scaffold_10:32421-32464	+	AT_rich	Low_complexity
pathogens_Gpal_scaffold_10:32471-32507	+	AT_rich	Low_complexity
pathogens_Gpal_scaffold_10:32477-32514	+	AT_rich	Low_complexity
pathogens_Gpal_scaffold_10:34338-34383	+	AT_rich	Low_complexity
pathogens_Gpal_scaffold_10:34521-34600	+	tRNAGlyGGC_CB	tRNA
pathogens_Gpal_scaffold_10:34528-34669	+	NAVIMARN1	DNA/TcMar
pathogens_Gpal_scaffold_10:34742-34821	+	tRNAGlyGGC_CB	tRNA
pathogens_Gpal_scaffold_10:34826-34895	+	AT_rich	Low_complexity
pathogens_Gpal_scaffold_10:35696-35721	+	AT_rich	Low_complexity
pathogens_Gpal_scaffold_10:35729-35749	+	AT_rich	Low_complexity
pathogens_Gpal_scaffold_10:35950-36007	+	AT_rich	Low_complexity
pathogens_Gpal_scaffold_10:36408-36459	+	AT_rich	Low_complexity
pathogens_Gpal_scaffold_10:37948-37974	+	(ATG)n	Simple_repeat
pathogens_Gpal_scaffold_10:39904-39944	+	AT_rich	Low_complexity
pathogens_Gpal_scaffold_10:40412-40433	+	AT_rich	Low_complexity
pathogens_Gpal_scaffold_10:40448-40489	+	AT_rich	Low_complexity
pathogens_Gpal_scaffold_10:40511-40558	C	BEL-8_DMo-I-int	LTR/Pao
pathogens_Gpal_scaffold_10:41191-41233	+	AT_rich	Low_complexity
pathogens_Gpal_scaffold_10:41852-41910	+	AT_rich	Low_complexity
pathogens_Gpal_scaffold_10:42446-42535	+	AT_rich	Low_complexity
pathogens_Gpal_scaffold_10:43539-43560	+	AT_rich	Low_complexity
pathogens_Gpal_scaffold_10:43588-43641	+	AT_rich	Low_complexity
pathogens_Gpal_scaffold_10:43922-43943	+	AT_rich	Low_complexity
pathogens_Gpal_scaffold_10:45338-45374	C	Chapaev3-1_NVi	DNA/CMC-Chapaev-3
pathogens_Gpal_scaffold_10:46157-46178	+	AT_rich	Low_complexity
pathogens_Gpal_scaffold_10:46674-46749	+	DNA8-28_AP	DNA/hAT-Tip100
pathogens_Gpal_scaffold_10:48186-48255	+	AT_rich	Low_complexity
pathogens_Gpal_scaffold_10:48398-48426	+	AT_rich	Low_complexity
pathogens_Gpal_scaffold_10:48557-48615	+	AT_rich	Low_complexity
pathogens_Gpal_scaffold_10:48662-48703	+	AT_rich	Low_complexity
pathogens_Gpal_scaffold_10:48759-48793	+	AT_rich	Low_complexity
pathogens_Gpal_scaffold_10:48827-48847	+	AT_rich	Low_complexity
pathogens_Gpal_scaffold_10:50051-50075	+	AT_rich	Low_complexity
pathogens_Gpal_scaffold_10:50233-50285	+	AT_rich	Low_complexity
pathogens_Gpal_scaffold_10:50988-51015	+	AT_rich	Low_complexity
pathogens_Gpal_scaffold_10:51773-51795	+	AT_rich	Low_complexity
pathogens_Gpal_scaffold_10:54859-54906	C	Gypsy-4_SI-I-int	LTR/Gypsy
pathogens_Gpal_scaffold_10:58123-58165	+	Transib-7_DAn	DNA/CMC-Transib
pathogens_Gpal_scaffold_10:60128-60148	+	GC_rich	Low_complexity
pathogens_Gpal_scaffold_10:61241-61276	+	AT_rich	Low_complexity
pathogens_Gpal_scaffold_10:64492-64566	+	AT_rich	Low_complexity
pathogens_Gpal_scaffold_10:64652-64709	+	AT_rich	Low_complexity
pathogens_Gpal_scaffold_10:65349-65403	+	AT_rich	Low_complexity
pathogens_Gpal_scaffold_10:65410-65476	+	AT_rich	Low_complexity
pathogens_Gpal_scaffold_10:65768-65797	+	AT_rich	Low_complexity
pathogens_Gpal_scaffold_10:66588-66708	+	AT_rich	Low_complexity
pathogens_Gpal_scaffold_10:68919-68953	+	AT_rich	Low_complexity
pathogens_Gpal_scaffold_10:68960-69002	+	AT_rich	Low_complexity
pathogens_Gpal_scaffold_10:69276-69304	+	AT_rich	Low_complexity
pathogens_Gpal_scaffold_10:69381-69424	+	AT_rich	Low_complexity
pathogens_Gpal_scaffold_10:69440-69482	+	AT_rich	Low_complexity
pathogens_Gpal_scaffold_10:69942-69983	+	AT_rich	Low_complexity
pathogens_Gpal_scaffold_10:70373-70403	+	AT_rich	Low_complexity
pathogens_Gpal_scaffold_10:70760-70796	+	AT_rich	Low_complexity
pathogens_Gpal_scaffold_10:71085-71123	+	AT_rich	Low_complexity
pathogens_Gpal_scaffold_10:71632-71652	+	GC_rich	Low_complexity
pathogens_Gpal_scaffold_10:73535-73555	+	AT_rich	Low_complexity
pathogens_Gpal_scaffold_10:74030-74346	C	HelitronY4_CE	RC/Helitron
pathogens_Gpal_scaffold_10:89684-89718	+	AT_rich	Low_complexity
pathogens_Gpal_scaffold_10:90014-90034	+	AT_rich	Low_complexity
pathogens_Gpal_scaffold_10:90056-90090	+	AT_rich	Low_complexity
pathogens_Gpal_scaffold_10:90303-90332	+	AT_rich	Low_complexity
pathogens_Gpal_scaffold_10:90347-90367	+	AT_rich	Low_complexity
pathogens_Gpal_scaffold_10:90531-90551	+	AT_rich	Low_complexity
pathogens_Gpal_scaffold_10:92673-92740	+	AT_rich	Low_complexity
pathogens_Gpal_scaffold_10:93906-93928	+	AT_rich	Low_complexity
pathogens_Gpal_scaffold_10:95005-95046	+	AT_rich	Low_complexity
pathogens_Gpal_scaffold_10:95355-95411	+	AT_rich	Low_complexity
pathogens_Gpal_scaffold_10:95586-95668	+	AT_rich	Low_complexity
pathogens_Gpal_scaffold_10:95893-95965	+	AT_rich	Low_complexity
pathogens_Gpal_scaffold_10:96203-96230	+	AT_rich	Low_complexity
pathogens_Gpal_scaffold_10:96315-96343	+	AT_rich	Low_complexity
pathogens_Gpal_scaffold_10:99992-100026	+	AT_rich	Low_complexity
pathogens_Gpal_scaffold_10:100096-100182	+	A-rich	Low_complexity
pathogens_Gpal_scaffold_10:100516-100550	+	AT_rich	Low_complexity
pathogens_Gpal_scaffold_10:100653-100698	+	AT_rich	Low_complexity
pathogens_Gpal_scaffold_10:101026-101080	+	AT_rich	Low_complexity
pathogens_Gpal_scaffold_10:101144-101203	+	A-rich	Low_complexity
pathogens_Gpal_scaffold_10:101363-101450	+	AT_rich	Low_complexity
pathogens_Gpal_scaffold_10:102180-102242	+	AT_rich	Low_complexity
pathogens_Gpal_scaffold_10:102416-102454	+	AT_rich	Low_complexity
pathogens_Gpal_scaffold_10:102697-102732	+	AT_rich	Low_complexity
pathogens_Gpal_scaffold_10:102930-102978	+	AT_rich	Low_complexity
pathogens_Gpal_scaffold_10:103533-103612	+	AT_rich	Low_complexity
pathogens_Gpal_scaffold_10:103652-103716	+	AT_rich	Low_complexity
pathogens_Gpal_scaffold_10:103811-103881	+	BEL-11_CQ-I-int	LTR/Pao
pathogens_Gpal_scaffold_10:108308-108400	+	AT_rich	Low_complexity
pathogens_Gpal_scaffold_10:109152-109214	+	AT_rich	Low_complexity
pathogens_Gpal_scaffold_10:109389-109427	+	AT_rich	Low_complexity
pathogens_Gpal_scaffold_10:109670-109705	+	AT_rich	Low_complexity
pathogens_Gpal_scaffold_10:109904-109953	+	AT_rich	Low_complexity
pathogens_Gpal_scaffold_10:110513-110592	+	AT_rich	Low_complexity
pathogens_Gpal_scaffold_10:110632-110696	+	AT_rich	Low_complexity
pathogens_Gpal_scaffold_10:110792-110863	+	BEL-11_CQ-I-int	LTR/Pao
pathogens_Gpal_scaffold_10:112183-112271	+	A-rich	Low_complexity
pathogens_Gpal_scaffold_10:112326-112360	+	AT_rich	Low_complexity
pathogens_Gpal_scaffold_10:112485-112512	+	AT_rich	Low_complexity
pathogens_Gpal_scaffold_10:112585-112642	+	AT_rich	Low_complexity
pathogens_Gpal_scaffold_10:112736-112802	+	AT_rich	Low_complexity
pathogens_Gpal_scaffold_10:112859-112894	+	AT_rich	Low_complexity
pathogens_Gpal_scaffold_10:113028-113110	+	AT_rich	Low_complexity
pathogens_Gpal_scaffold_10:113309-113337	+	AT_rich	Low_complexity
pathogens_Gpal_scaffold_10:113502-113536	+	AT_rich	Low_complexity
pathogens_Gpal_scaffold_10:113555-113581	+	AT_rich	Low_complexity
pathogens_Gpal_scaffold_10:113650-113699	+	AT_rich	Low_complexity
pathogens_Gpal_scaffold_10:114049-114118	+	AT_rich	Low_complexity
pathogens_Gpal_scaffold_10:114056-114125	+	AT_rich	Low_complexity
pathogens_Gpal_scaffold_10:114330-114398	+	AT_rich	Low_complexity
pathogens_Gpal_scaffold_10:114429-114465	+	AT_rich	Low_complexity
pathogens_Gpal_scaffold_10:114569-114615	+	AT_rich	Low_complexity
pathogens_Gpal_scaffold_10:114719-114779	+	AT_rich	Low_complexity
pathogens_Gpal_scaffold_10:114981-115073	+	AT_rich	Low_complexity
pathogens_Gpal_scaffold_10:115190-115236	+	AT_rich	Low_complexity
pathogens_Gpal_scaffold_10:115926-115975	+	AT_rich	Low_complexity
pathogens_Gpal_scaffold_10:116190-116225	+	AT_rich	Low_complexity
pathogens_Gpal_scaffold_10:116249-116326	+	AT_rich	Low_complexity
pathogens_Gpal_scaffold_10:116867-116895	+	AT_rich	Low_complexity
pathogens_Gpal_scaffold_10:117800-117849	+	AT_rich	Low_complexity
pathogens_Gpal_scaffold_10:117955-118015	+	AT_rich	Low_complexity
pathogens_Gpal_scaffold_10:117962-118079	+	AT_rich	Low_complexity
pathogens_Gpal_scaffold_10:118521-118553	+	AT_rich	Low_complexity
pathogens_Gpal_scaffold_10:118701-118729	+	AT_rich	Low_complexity
pathogens_Gpal_scaffold_10:118708-118735	+	AT_rich	Low_complexity
pathogens_Gpal_scaffold_10:118800-118853	+	AT_rich	Low_complexity
pathogens_Gpal_scaffold_10:119026-119049	+	AT_rich	Low_complexity
pathogens_Gpal_scaffold_10:119532-119600	+	AT_rich	Low_complexity
pathogens_Gpal_scaffold_10:119695-119724	+	AT_rich	Low_complexity
pathogens_Gpal_scaffold_10:119742-119780	+	AT_rich	Low_complexity
pathogens_Gpal_scaffold_10:119825-119956	+	AT_rich	Low_complexity
pathogens_Gpal_scaffold_10:121088-121118	+	AT_rich	Low_complexity
pathogens_Gpal_scaffold_10:121194-121218	+	AT_rich	Low_complexity
pathogens_Gpal_scaffold_10:121540-121627	+	AT_rich	Low_complexity
pathogens_Gpal_scaffold_10:121794-121850	+	AT_rich	Low_complexity
pathogens_Gpal_scaffold_10:122129-122206	+	AT_rich	Low_complexity
pathogens_Gpal_scaffold_10:122450-122507	+	AT_rich	Low_complexity
pathogens_Gpal_scaffold_10:122691-122755	+	AT_rich	Low_complexity
pathogens_Gpal_scaffold_10:122989-123033	+	AT_rich	Low_complexity
pathogens_Gpal_scaffold_10:123110-123131	+	AT_rich	Low_complexity
pathogens_Gpal_scaffold_10:123660-123704	+	AT_rich	Low_complexity
pathogens_Gpal_scaffold_10:124031-124073	+	AT_rich	Low_complexity
pathogens_Gpal_scaffold_10:124202-124246	+	AT_rich	Low_complexity
pathogens_Gpal_scaffold_10:124279-124314	+	AT_rich	Low_complexity
pathogens_Gpal_scaffold_10:124451-124498	+	T-rich	Low_complexity
pathogens_Gpal_scaffold_10:124538-124567	+	AT_rich	Low_complexity
pathogens_Gpal_scaffold_10:125172-125192	+	AT_rich	Low_complexity
pathogens_Gpal_scaffold_10:125358-125391	+	AT_rich	Low_complexity
pathogens_Gpal_scaffold_10:125365-125408	+	AT_rich	Low_complexity
pathogens_Gpal_scaffold_10:125682-125722	+	AT_rich	Low_complexity
pathogens_Gpal_scaffold_10:125892-125929	+	AT_rich	Low_complexity
pathogens_Gpal_scaffold_10:126019-126088	+	AT_rich	Low_complexity
pathogens_Gpal_scaffold_10:126114-126171	+	AT_rich	Low_complexity
pathogens_Gpal_scaffold_10:126206-126275	+	AT_rich	Low_complexity
pathogens_Gpal_scaffold_10:126798-126894	+	AT_rich	Low_complexity
pathogens_Gpal_scaffold_10:127508-127531	+	AT_rich	Low_complexity
pathogens_Gpal_scaffold_10:127548-127603	+	AT_rich	Low_complexity
pathogens_Gpal_scaffold_10:128200-128241	+	AT_rich	Low_complexity
pathogens_Gpal_scaffold_10:128893-128971	+	AT_rich	Low_complexity
pathogens_Gpal_scaffold_10:129052-129073	+	AT_rich	Low_complexity
pathogens_Gpal_scaffold_10:129781-129822	+	AT_rich	Low_complexity
pathogens_Gpal_scaffold_10:129860-129934	+	AT_rich	Low_complexity
pathogens_Gpal_scaffold_10:130908-130934	+	AT_rich	Low_complexity
pathogens_Gpal_scaffold_10:131678-131722	+	A-rich	Low_complexity
pathogens_Gpal_scaffold_10:133434-133549	C	HAT5_CB	DNA/hAT
pathogens_Gpal_scaffold_10:133550-133643	+	AT_rich	Low_complexity
pathogens_Gpal_scaffold_10:136680-136702	+	AT_rich	Low_complexity
pathogens_Gpal_scaffold_10:136794-136819	+	AT_rich	Low_complexity
pathogens_Gpal_scaffold_10:136833-136861	+	AT_rich	Low_complexity
pathogens_Gpal_scaffold_10:138006-138047	+	AT_rich	Low_complexity
pathogens_Gpal_scaffold_10:138478-138506	+	AT_rich	Low_complexity
pathogens_Gpal_scaffold_10:138954-138995	+	AT_rich	Low_complexity
pathogens_Gpal_scaffold_10:138975-139009	+	AT_rich	Low_complexity
pathogens_Gpal_scaffold_10:139212-139254	+	AT_rich	Low_complexity
pathogens_Gpal_scaffold_10:139348-139377	+	AT_rich	Low_complexity
pathogens_Gpal_scaffold_10:139650-139677	+	AT_rich	Low_complexity
pathogens_Gpal_scaffold_10:140140-140231	+	AT_rich	Low_complexity
pathogens_Gpal_scaffold_10:140272-140344	+	AT_rich	Low_complexity
pathogens_Gpal_scaffold_10:140381-140430	+	AT_rich	Low_complexity
pathogens_Gpal_scaffold_10:140454-140575	+	AT_rich	Low_complexity
pathogens_Gpal_scaffold_10:141686-141709	+	AT_rich	Low_complexity
pathogens_Gpal_scaffold_10:141993-142041	+	AT_rich	Low_complexity
pathogens_Gpal_scaffold_10:142071-142168	+	AT_rich	Low_complexity
pathogens_Gpal_scaffold_10:142240-142260	+	AT_rich	Low_complexity
pathogens_Gpal_scaffold_10:142399-142454	+	AT_rich	Low_complexity
pathogens_Gpal_scaffold_10:143178-143208	+	AT_rich	Low_complexity
pathogens_Gpal_scaffold_10:143256-143279	+	AT_rich	Low_complexity
pathogens_Gpal_scaffold_10:143521-143577	+	AT_rich	Low_complexity
pathogens_Gpal_scaffold_10:143673-143703	+	AT_rich	Low_complexity
pathogens_Gpal_scaffold_10:143842-143883	+	AT_rich	Low_complexity
pathogens_Gpal_scaffold_10:143934-143962	+	AT_rich	Low_complexity
pathogens_Gpal_scaffold_10:144031-144122	+	AT_rich	Low_complexity
pathogens_Gpal_scaffold_10:144083-144139	+	AT_rich	Low_complexity
pathogens_Gpal_scaffold_10:144091-144154	+	AT_rich	Low_complexity
pathogens_Gpal_scaffold_10:144410-144478	+	A-rich	Low_complexity
pathogens_Gpal_scaffold_10:144622-144678	+	AT_rich	Low_complexity
pathogens_Gpal_scaffold_10:145569-145614	+	AT_rich	Low_complexity
pathogens_Gpal_scaffold_10:145769-145859	+	AT_rich	Low_complexity
pathogens_Gpal_scaffold_10:145967-145998	+	AT_rich	Low_complexity
pathogens_Gpal_scaffold_10:146009-146052	+	AT_rich	Low_complexity
pathogens_Gpal_scaffold_10:146066-146109	+	AT_rich	Low_complexity
pathogens_Gpal_scaffold_10:146758-146870	+	(CCCCAA)n	Simple_repeat
pathogens_Gpal_scaffold_10:147807-147834	+	AT_rich	Low_complexity
pathogens_Gpal_scaffold_10:148655-148676	+	AT_rich	Low_complexity
pathogens_Gpal_scaffold_10:149009-149065	+	AT_rich	Low_complexity
pathogens_Gpal_scaffold_10:149015-149072	+	AT_rich	Low_complexity
pathogens_Gpal_scaffold_10:149314-149375	+	AT_rich	Low_complexity
pathogens_Gpal_scaffold_10:149404-149450	+	AT_rich	Low_complexity
pathogens_Gpal_scaffold_10:149411-149460	+	AT_rich	Low_complexity
pathogens_Gpal_scaffold_10:149652-149783	+	AT_rich	Low_complexity
pathogens_Gpal_scaffold_10:150085-150164	+	(TTCGG)n	Simple_repeat
pathogens_Gpal_scaffold_10:151389-151442	+	AT_rich	Low_complexity
pathogens_Gpal_scaffold_10:151888-151916	+	AT_rich	Low_complexity
pathogens_Gpal_scaffold_10:153137-153206	+	AT_rich	Low_complexity
pathogens_Gpal_scaffold_10:155350-155418	+	AT_rich	Low_complexity
pathogens_Gpal_scaffold_10:155779-155813	+	AT_rich	Low_complexity
pathogens_Gpal_scaffold_10:156714-156764	+	AT_rich	Low_complexity
pathogens_Gpal_scaffold_10:156741-156775	+	AT_rich	Low_complexity
pathogens_Gpal_scaffold_10:156961-157072	+	DNA-6-2_NV	DNA/hAT?
pathogens_Gpal_scaffold_10:157187-157229	+	AT_rich	Low_complexity
pathogens_Gpal_scaffold_10:157277-157332	+	AT_rich	Low_complexity
pathogens_Gpal_scaffold_10:157408-157436	+	AT_rich	Low_complexity
pathogens_Gpal_scaffold_10:157415-157449	+	AT_rich	Low_complexity
pathogens_Gpal_scaffold_10:157530-157592	+	AT_rich	Low_complexity
pathogens_Gpal_scaffold_10:157692-157792	+	AT_rich	Low_complexity
pathogens_Gpal_scaffold_10:158816-158854	+	AT_rich	Low_complexity
pathogens_Gpal_scaffold_10:158822-158865	+	AT_rich	Low_complexity
pathogens_Gpal_scaffold_10:159259-159307	+	AT_rich	Low_complexity
pathogens_Gpal_scaffold_10:159409-159447	+	Copia-17_SI-I-int	LTR/Copia
pathogens_Gpal_scaffold_10:159748-159799	+	AT_rich	Low_complexity
pathogens_Gpal_scaffold_10:159822-159886	+	AT_rich	Low_complexity
pathogens_Gpal_scaffold_10:160868-160897	+	AT_rich	Low_complexity
pathogens_Gpal_scaffold_10:161417-161449	+	AT_rich	Low_complexity
pathogens_Gpal_scaffold_10:162472-162509	+	AT_rich	Low_complexity
pathogens_Gpal_scaffold_10:163146-163200	+	AT_rich	Low_complexity
pathogens_Gpal_scaffold_10:164182-164209	+	AT_rich	Low_complexity
pathogens_Gpal_scaffold_10:164689-164716	+	AT_rich	Low_complexity
pathogens_Gpal_scaffold_10:165468-165502	+	AT_rich	Low_complexity
pathogens_Gpal_scaffold_10:166113-166161	+	AT_rich	Low_complexity
pathogens_Gpal_scaffold_10:166646-166703	+	AT_rich	Low_complexity
pathogens_Gpal_scaffold_10:166820-166895	+	AT_rich	Low_complexity
pathogens_Gpal_scaffold_10:167907-167959	+	AT_rich	Low_complexity
pathogens_Gpal_scaffold_10:168482-168518	+	AT_rich	Low_complexity
pathogens_Gpal_scaffold_10:170459-170583	+	(TTCGG)n	Simple_repeat
pathogens_Gpal_scaffold_10:170633-170668	+	AT_rich	Low_complexity
pathogens_Gpal_scaffold_10:171405-171481	+	AT_rich	Low_complexity
pathogens_Gpal_scaffold_10:171581-171703	+	AT_rich	Low_complexity
pathogens_Gpal_scaffold_10:172573-172637	+	AT_rich	Low_complexity
pathogens_Gpal_scaffold_10:172931-173005	+	AT_rich	Low_complexity
pathogens_Gpal_scaffold_10:173598-173625	+	AT_rich	Low_complexity
pathogens_Gpal_scaffold_10:175828-175855	+	AT_rich	Low_complexity
pathogens_Gpal_scaffold_10:177062-177083	+	AT_rich	Low_complexity
pathogens_Gpal_scaffold_10:177112-177169	+	AT_rich	Low_complexity
pathogens_Gpal_scaffold_10:178677-178705	+	AT_rich	Low_complexity
pathogens_Gpal_scaffold_10:180158-180185	+	AT_rich	Low_complexity
pathogens_Gpal_scaffold_10:182830-182927	C	hAT-12_XT	DNA/hAT-Ac
pathogens_Gpal_scaffold_10:183882-183905	+	AT_rich	Low_complexity
pathogens_Gpal_scaffold_10:186403-186452	+	AT_rich	Low_complexity
pathogens_Gpal_scaffold_10:186424-186459	+	AT_rich	Low_complexity
pathogens_Gpal_scaffold_10:186701-186779	+	AT_rich	Low_complexity
pathogens_Gpal_scaffold_10:186971-186992	+	AT_rich	Low_complexity
pathogens_Gpal_scaffold_10:187027-187078	+	AT_rich	Low_complexity
pathogens_Gpal_scaffold_10:187571-187619	+	AT_rich	Low_complexity
pathogens_Gpal_scaffold_10:187591-187620	+	AT_rich	Low_complexity
pathogens_Gpal_scaffold_10:187597-187632	+	AT_rich	Low_complexity
pathogens_Gpal_scaffold_10:188906-188932	+	AT_rich	Low_complexity
pathogens_Gpal_scaffold_10:189238-189279	+	AT_rich	Low_complexity
pathogens_Gpal_scaffold_10:189591-189645	+	AT_rich	Low_complexity
pathogens_Gpal_scaffold_10:190453-190481	+	AT_rich	Low_complexity
pathogens_Gpal_scaffold_10:190571-190666	+	hAT-N5_AP	DNA/hAT
pathogens_Gpal_scaffold_10:190729-190778	+	AT_rich	Low_complexity
pathogens_Gpal_scaffold_10:190736-190812	+	AT_rich	Low_complexity
pathogens_Gpal_scaffold_10:191561-191589	+	AT_rich	Low_complexity
pathogens_Gpal_scaffold_10:191653-191790	+	AT_rich	Low_complexity
pathogens_Gpal_scaffold_10:193114-193155	+	AT_rich	Low_complexity
pathogens_Gpal_scaffold_10:193315-193344	+	AT_rich	Low_complexity
pathogens_Gpal_scaffold_10:194614-194641	+	AT_rich	Low_complexity
pathogens_Gpal_scaffold_10:197611-197671	+	AT_rich	Low_complexity
pathogens_Gpal_scaffold_10:199503-199544	+	AT_rich	Low_complexity
pathogens_Gpal_scaffold_10:199523-199550	+	AT_rich	Low_complexity
pathogens_Gpal_scaffold_10:200329-200356	+	AT_rich	Low_complexity
pathogens_Gpal_scaffold_10:201159-201186	+	AT_rich	Low_complexity
pathogens_Gpal_scaffold_10:201457-201482	+	AT_rich	Low_complexity
pathogens_Gpal_scaffold_10:201885-201928	+	AT_rich	Low_complexity
pathogens_Gpal_scaffold_10:202052-202126	+	AT_rich	Low_complexity
pathogens_Gpal_scaffold_10:202759-202786	+	AT_rich	Low_complexity
pathogens_Gpal_scaffold_10:202866-202889	+	(C)n	Simple_repeat
pathogens_Gpal_scaffold_10:203442-203463	+	AT_rich	Low_complexity
pathogens_Gpal_scaffold_10:203947-203992	+	AT_rich	Low_complexity
pathogens_Gpal_scaffold_10:204044-204079	+	AT_rich	Low_complexity
pathogens_Gpal_scaffold_10:205939-205993	+	AT_rich	Low_complexity
pathogens_Gpal_scaffold_10:205945-206000	+	AT_rich	Low_complexity
pathogens_Gpal_scaffold_10:206192-206280	+	AT_rich	Low_complexity
pathogens_Gpal_scaffold_10:206909-207001	C	DNA8-109_AP	DNA/hAT
pathogens_Gpal_scaffold_10:207227-207267	+	AT_rich	Low_complexity
pathogens_Gpal_scaffold_10:208013-208065	+	AT_rich	Low_complexity
pathogens_Gpal_scaffold_10:208501-208528	+	AT_rich	Low_complexity
pathogens_Gpal_scaffold_10:211602-211675	C	MuDR-1_DF	DNA/MULE-NOF
pathogens_Gpal_scaffold_10:211860-211926	+	AT_rich	Low_complexity
pathogens_Gpal_scaffold_10:212118-212188	+	AT_rich	Low_complexity
pathogens_Gpal_scaffold_10:212863-212928	+	AT_rich	Low_complexity
pathogens_Gpal_scaffold_10:213050-213119	+	AT_rich	Low_complexity
pathogens_Gpal_scaffold_10:213870-213898	+	AT_rich	Low_complexity
pathogens_Gpal_scaffold_10:214127-214176	+	AT_rich	Low_complexity
pathogens_Gpal_scaffold_10:214233-214277	+	AT_rich	Low_complexity
pathogens_Gpal_scaffold_10:214967-215076	+	(TATCG)n	Simple_repeat
pathogens_Gpal_scaffold_10:215424-215471	+	AT_rich	Low_complexity
pathogens_Gpal_scaffold_10:215506-215526	+	AT_rich	Low_complexity
pathogens_Gpal_scaffold_10:215919-215946	+	AT_rich	Low_complexity
pathogens_Gpal_scaffold_10:216361-216408	+	AT_rich	Low_complexity
pathogens_Gpal_scaffold_10:216426-216465	+	AT_rich	Low_complexity
pathogens_Gpal_scaffold_10:219996-220054	+	AT_rich	Low_complexity
pathogens_Gpal_scaffold_10:220291-220345	+	AT_rich	Low_complexity
pathogens_Gpal_scaffold_10:220485-220514	+	AT_rich	Low_complexity
pathogens_Gpal_scaffold_10:221952-221972	+	AT_rich	Low_complexity
pathogens_Gpal_scaffold_10:222947-222967	+	GC_rich	Low_complexity
pathogens_Gpal_scaffold_10:223621-223665	+	AT_rich	Low_complexity
pathogens_Gpal_scaffold_10:223800-223839	+	AT_rich	Low_complexity
pathogens_Gpal_scaffold_10:224594-224633	+	AT_rich	Low_complexity
pathogens_Gpal_scaffold_10:224786-224835	+	AT_rich	Low_complexity
pathogens_Gpal_scaffold_10:225606-225643	+	AT_rich	Low_complexity
pathogens_Gpal_scaffold_10:225824-225871	+	T-rich	Low_complexity
pathogens_Gpal_scaffold_10:226596-226635	+	AT_rich	Low_complexity
pathogens_Gpal_scaffold_10:226788-226823	+	AT_rich	Low_complexity
pathogens_Gpal_scaffold_10:227922-227959	+	AT_rich	Low_complexity
pathogens_Gpal_scaffold_10:228131-228187	+	AT_rich	Low_complexity
pathogens_Gpal_scaffold_10:228567-228643	+	AT_rich	Low_complexity
pathogens_Gpal_scaffold_10:229061-229099	+	AT_rich	Low_complexity
pathogens_Gpal_scaffold_10:229869-229924	+	AT_rich	Low_complexity
pathogens_Gpal_scaffold_10:230556-230577	+	AT_rich	Low_complexity
pathogens_Gpal_scaffold_10:231252-231428	+	HAT15_CB	DNA/hAT
pathogens_Gpal_scaffold_10:232823-232843	+	AT_rich	Low_complexity
pathogens_Gpal_scaffold_10:237234-237254	+	AT_rich	Low_complexity
pathogens_Gpal_scaffold_10:237700-237804	+	(TTAGGC)n	Simple_repeat
pathogens_Gpal_scaffold_10:239744-239765	+	AT_rich	Low_complexity
pathogens_Gpal_scaffold_10:240899-240953	+	AT_rich	Low_complexity
pathogens_Gpal_scaffold_10:242156-242198	+	AT_rich	Low_complexity
pathogens_Gpal_scaffold_10:243410-243446	+	AT_rich	Low_complexity
pathogens_Gpal_scaffold_10:243417-243453	+	AT_rich	Low_complexity
pathogens_Gpal_scaffold_10:246431-246506	+	AT_rich	Low_complexity
pathogens_Gpal_scaffold_10:246648-246698	+	AT_rich	Low_complexity
pathogens_Gpal_scaffold_10:247447-247475	+	AT_rich	Low_complexity
pathogens_Gpal_scaffold_10:250763-250799	+	AT_rich	Low_complexity
pathogens_Gpal_scaffold_10:251258-251293	+	AT_rich	Low_complexity
pathogens_Gpal_scaffold_10:251869-251917	+	AT_rich	Low_complexity
pathogens_Gpal_scaffold_10:254812-254863	+	AT_rich	Low_complexity
pathogens_Gpal_scaffold_10:255147-255274	+	HAT5_CB	DNA/hAT
pathogens_Gpal_scaffold_10:255314-255339	+	AT_rich	Low_complexity
pathogens_Gpal_scaffold_10:256590-256619	+	AT_rich	Low_complexity
pathogens_Gpal_scaffold_10:256889-256916	+	AT_rich	Low_complexity
pathogens_Gpal_scaffold_10:258635-258692	+	AT_rich	Low_complexity
pathogens_Gpal_scaffold_10:258855-258917	+	AT_rich	Low_complexity
pathogens_Gpal_scaffold_10:259047-259085	+	AT_rich	Low_complexity
pathogens_Gpal_scaffold_10:260296-260317	+	AT_rich	Low_complexity
pathogens_Gpal_scaffold_10:260858-260897	+	AT_rich	Low_complexity
pathogens_Gpal_scaffold_10:263220-263241	+	AT_rich	Low_complexity
pathogens_Gpal_scaffold_10:269937-270015	+	AT_rich	Low_complexity
pathogens_Gpal_scaffold_10:270479-270527	+	AT_rich	Low_complexity
pathogens_Gpal_scaffold_10:270839-270898	+	AT_rich	Low_complexity
pathogens_Gpal_scaffold_10:271207-271234	+	AT_rich	Low_complexity
pathogens_Gpal_scaffold_10:271382-271432	+	T-rich	Low_complexity
pathogens_Gpal_scaffold_10:271556-271617	+	AT_rich	Low_complexity
pathogens_Gpal_scaffold_10:271852-271894	+	AT_rich	Low_complexity
pathogens_Gpal_scaffold_10:271919-271941	+	AT_rich	Low_complexity
pathogens_Gpal_scaffold_10:276566-276603	+	AT_rich	Low_complexity
pathogens_Gpal_scaffold_10:278258-278354	+	AT_rich	Low_complexity
pathogens_Gpal_scaffold_10:278438-278479	+	AT_rich	Low_complexity
pathogens_Gpal_scaffold_10:278572-278617	+	AT_rich	Low_complexity
pathogens_Gpal_scaffold_10:281165-281201	+	AT_rich	Low_complexity
pathogens_Gpal_scaffold_10:281471-281539	+	AT_rich	Low_complexity
pathogens_Gpal_scaffold_10:281733-281790	+	AT_rich	Low_complexity
pathogens_Gpal_scaffold_10:281883-281918	+	AT_rich	Low_complexity
pathogens_Gpal_scaffold_10:282565-282624	+	AT_rich	Low_complexity
pathogens_Gpal_scaffold_10:282887-282945	+	AT_rich	Low_complexity
pathogens_Gpal_scaffold_10:282993-283030	+	AT_rich	Low_complexity
pathogens_Gpal_scaffold_10:283067-283114	+	AT_rich	Low_complexity
pathogens_Gpal_scaffold_10:283169-283196	+	AT_rich	Low_complexity
pathogens_Gpal_scaffold_10:283277-283299	+	AT_rich	Low_complexity
pathogens_Gpal_scaffold_10:283427-283447	+	AT_rich	Low_complexity
pathogens_Gpal_scaffold_10:283530-283572	+	AT_rich	Low_complexity
pathogens_Gpal_scaffold_10:283589-283661	+	AT_rich	Low_complexity
pathogens_Gpal_scaffold_10:283753-283832	+	AT_rich	Low_complexity
pathogens_Gpal_scaffold_10:284562-284621	+	AT_rich	Low_complexity
pathogens_Gpal_scaffold_10:284815-284866	+	AT_rich	Low_complexity
pathogens_Gpal_scaffold_10:284970-285029	+	AT_rich	Low_complexity
pathogens_Gpal_scaffold_10:285062-285164	+	AT_rich	Low_complexity
pathogens_Gpal_scaffold_10:285730-285799	+	T-rich	Low_complexity
pathogens_Gpal_scaffold_10:285837-285865	+	AT_rich	Low_complexity
pathogens_Gpal_scaffold_10:286017-286060	+	AT_rich	Low_complexity
pathogens_Gpal_scaffold_10:286548-286577	+	AT_rich	Low_complexity
pathogens_Gpal_scaffold_10:286701-286803	+	AT_rich	Low_complexity
pathogens_Gpal_scaffold_10:287066-287126	+	AT_rich	Low_complexity
pathogens_Gpal_scaffold_10:287254-287282	+	AT_rich	Low_complexity
pathogens_Gpal_scaffold_10:288012-288034	+	AT_rich	Low_complexity
pathogens_Gpal_scaffold_10:288121-288174	+	AT_rich	Low_complexity
pathogens_Gpal_scaffold_10:288277-288411	+	AT_rich	Low_complexity
pathogens_Gpal_scaffold_10:289271-289294	+	AT_rich	Low_complexity
pathogens_Gpal_scaffold_10:289681-289710	+	AT_rich	Low_complexity
pathogens_Gpal_scaffold_10:290079-290126	+	AT_rich	Low_complexity
pathogens_Gpal_scaffold_10:290380-290402	+	AT_rich	Low_complexity
pathogens_Gpal_scaffold_10:290695-290725	+	AT_rich	Low_complexity
pathogens_Gpal_scaffold_10:290746-290772	+	AT_rich	Low_complexity
pathogens_Gpal_scaffold_10:291303-291372	+	AT_rich	Low_complexity
pathogens_Gpal_scaffold_10:291622-291650	+	AT_rich	Low_complexity
pathogens_Gpal_scaffold_10:291936-292006	+	AT_rich	Low_complexity
pathogens_Gpal_scaffold_10:292144-292200	+	AT_rich	Low_complexity
pathogens_Gpal_scaffold_10:292364-292393	+	AT_rich	Low_complexity
pathogens_Gpal_scaffold_10:292675-292704	+	AT_rich	Low_complexity
pathogens_Gpal_scaffold_10:292913-292936	+	AT_rich	Low_complexity
pathogens_Gpal_scaffold_10:293572-293607	+	AT_rich	Low_complexity
pathogens_Gpal_scaffold_10:293676-293713	+	AT_rich	Low_complexity
pathogens_Gpal_scaffold_10:296047-296069	+	(TC)n	Simple_repeat
pathogens_Gpal_scaffold_10:298343-298363	+	AT_rich	Low_complexity
pathogens_Gpal_scaffold_10:298648-298669	+	AT_rich	Low_complexity
pathogens_Gpal_scaffold_10:298899-298941	+	AT_rich	Low_complexity
pathogens_Gpal_scaffold_10:299008-299028	+	AT_rich	Low_complexity
pathogens_Gpal_scaffold_10:299281-299333	+	AT_rich	Low_complexity
pathogens_Gpal_scaffold_10:299598-299690	+	AT_rich	Low_complexity
pathogens_Gpal_scaffold_10:299872-299970	+	AT_rich	Low_complexity
pathogens_Gpal_scaffold_10:300000-300083	+	AT_rich	Low_complexity
pathogens_Gpal_scaffold_10:300132-300152	+	AT_rich	Low_complexity
pathogens_Gpal_scaffold_10:300174-300224	+	AT_rich	Low_complexity
pathogens_Gpal_scaffold_10:300770-300793	+	AT_rich	Low_complexity
pathogens_Gpal_scaffold_10:300906-300926	+	AT_rich	Low_complexity
pathogens_Gpal_scaffold_10:301181-301259	+	AT_rich	Low_complexity
pathogens_Gpal_scaffold_10:301355-301404	+	AT_rich	Low_complexity
pathogens_Gpal_scaffold_10:301438-301471	+	AT_rich	Low_complexity
pathogens_Gpal_scaffold_10:302924-302997	+	AT_rich	Low_complexity
pathogens_Gpal_scaffold_10:303066-303127	+	AT_rich	Low_complexity
pathogens_Gpal_scaffold_10:308004-308025	+	AT_rich	Low_complexity
pathogens_Gpal_scaffold_10:308552-308594	+	AT_rich	Low_complexity
pathogens_Gpal_scaffold_10:309928-309951	+	AT_rich	Low_complexity
pathogens_Gpal_scaffold_10:311270-311294	+	AT_rich	Low_complexity
pathogens_Gpal_scaffold_10:311985-312049	+	AT_rich	Low_complexity
pathogens_Gpal_scaffold_10:312067-312110	+	AT_rich	Low_complexity
pathogens_Gpal_scaffold_10:313236-313268	+	AT_rich	Low_complexity
pathogens_Gpal_scaffold_10:313762-313793	+	AT_rich	Low_complexity
pathogens_Gpal_scaffold_10:319924-319981	+	AT_rich	Low_complexity
pathogens_Gpal_scaffold_10:320050-320167	C	hAT-N5_AP	DNA/hAT
pathogens_Gpal_scaffold_10:320528-320567	+	AT_rich	Low_complexity
pathogens_Gpal_scaffold_10:321901-321942	+	AT_rich	Low_complexity
pathogens_Gpal_scaffold_10:322354-322400	+	AT_rich	Low_complexity
pathogens_Gpal_scaffold_10:324654-324684	+	AT_rich	Low_complexity
pathogens_Gpal_scaffold_10:325013-325050	+	AT_rich	Low_complexity
pathogens_Gpal_scaffold_10:325692-325758	+	AT_rich	Low_complexity
pathogens_Gpal_scaffold_10:325819-325840	+	AT_rich	Low_complexity
pathogens_Gpal_scaffold_10:325841-325905	+	A-rich	Low_complexity
pathogens_Gpal_scaffold_10:326042-326793	C	Gypsy-1-I_MH-int	LTR/Gypsy
pathogens_Gpal_scaffold_10:328037-328459	C	Gypsy-1-I_MH-int	LTR/Gypsy
pathogens_Gpal_scaffold_10:330618-330638	+	AT_rich	Low_complexity
pathogens_Gpal_scaffold_10:330774-330875	+	hAT-N4_AP	DNA/hAT
pathogens_Gpal_scaffold_10:331170-331190	+	(C)n	Simple_repeat
pathogens_Gpal_scaffold_10:332017-332125	+	(TTAGGC)n	Simple_repeat
pathogens_Gpal_scaffold_10:335860-335882	+	AT_rich	Low_complexity
pathogens_Gpal_scaffold_10:336404-336444	+	AT_rich	Low_complexity
pathogens_Gpal_scaffold_10:336769-336798	+	AT_rich	Low_complexity
pathogens_Gpal_scaffold_10:337797-337869	+	AT_rich	Low_complexity
pathogens_Gpal_scaffold_10:339800-339831	+	AT_rich	Low_complexity
pathogens_Gpal_scaffold_10:341111-341192	+	AT_rich	Low_complexity
pathogens_Gpal_scaffold_10:341526-341588	+	AT_rich	Low_complexity
pathogens_Gpal_scaffold_10:341853-341923	+	AT_rich	Low_complexity
pathogens_Gpal_scaffold_10:342116-342175	+	AT_rich	Low_complexity
pathogens_Gpal_scaffold_10:343159-343186	+	AT_rich	Low_complexity
pathogens_Gpal_scaffold_10:343202-343248	+	AT_rich	Low_complexity
pathogens_Gpal_scaffold_10:343306-343344	+	AT_rich	Low_complexity
pathogens_Gpal_scaffold_10:343380-343408	+	AT_rich	Low_complexity
pathogens_Gpal_scaffold_10:344440-344462	+	AT_rich	Low_complexity
pathogens_Gpal_scaffold_10:344530-344602	+	AT_rich	Low_complexity
pathogens_Gpal_scaffold_10:344566-344609	+	AT_rich	Low_complexity
pathogens_Gpal_scaffold_10:344874-344897	+	AT_rich	Low_complexity
pathogens_Gpal_scaffold_10:345423-345453	+	AT_rich	Low_complexity
pathogens_Gpal_scaffold_10:345659-345709	+	AT_rich	Low_complexity
pathogens_Gpal_scaffold_10:346009-346038	+	AT_rich	Low_complexity
pathogens_Gpal_scaffold_10:346349-346388	+	AT_rich	Low_complexity
pathogens_Gpal_scaffold_10:346509-346535	+	AT_rich	Low_complexity
pathogens_Gpal_scaffold_10:347284-347348	+	AT_rich	Low_complexity
pathogens_Gpal_scaffold_10:347359-347388	+	AT_rich	Low_complexity
pathogens_Gpal_scaffold_10:348428-348459	+	AT_rich	Low_complexity
pathogens_Gpal_scaffold_10:348509-348543	+	AT_rich	Low_complexity
pathogens_Gpal_scaffold_10:348571-348664	+	AT_rich	Low_complexity
pathogens_Gpal_scaffold_10:349199-349256	+	AT_rich	Low_complexity
pathogens_Gpal_scaffold_10:349313-349365	+	AT_rich	Low_complexity
pathogens_Gpal_scaffold_10:349942-350007	+	AT_rich	Low_complexity
pathogens_Gpal_scaffold_10:349949-350013	+	AT_rich	Low_complexity
pathogens_Gpal_scaffold_10:350127-350159	+	AT_rich	Low_complexity
pathogens_Gpal_scaffold_10:350246-350280	+	AT_rich	Low_complexity
pathogens_Gpal_scaffold_10:350711-350767	+	AT_rich	Low_complexity
pathogens_Gpal_scaffold_10:351288-351309	+	AT_rich	Low_complexity
pathogens_Gpal_scaffold_10:351704-351724	+	AT_rich	Low_complexity
pathogens_Gpal_scaffold_10:352081-352103	+	AT_rich	Low_complexity
pathogens_Gpal_scaffold_10:352173-352237	+	AT_rich	Low_complexity
pathogens_Gpal_scaffold_10:352568-352602	+	AT_rich	Low_complexity
pathogens_Gpal_scaffold_10:352641-352683	+	AT_rich	Low_complexity
pathogens_Gpal_scaffold_10:352809-352908	+	T-rich	Low_complexity
pathogens_Gpal_scaffold_10:353149-353185	+	AT_rich	Low_complexity
pathogens_Gpal_scaffold_10:353308-353377	+	AT_rich	Low_complexity
pathogens_Gpal_scaffold_10:353415-353441	+	AT_rich	Low_complexity
pathogens_Gpal_scaffold_10:353823-353854	+	AT_rich	Low_complexity
pathogens_Gpal_scaffold_10:354909-354979	+	AT_rich	Low_complexity
pathogens_Gpal_scaffold_10:355268-355328	+	AT_rich	Low_complexity
pathogens_Gpal_scaffold_10:355925-355955	+	AT_rich	Low_complexity
pathogens_Gpal_scaffold_10:356338-356414	+	AT_rich	Low_complexity
pathogens_Gpal_scaffold_10:356813-356875	+	AT_rich	Low_complexity
pathogens_Gpal_scaffold_10:356833-356987	+	AT_rich	Low_complexity
pathogens_Gpal_scaffold_10:357158-357214	+	AT_rich	Low_complexity
pathogens_Gpal_scaffold_10:358575-358603	+	AT_rich	Low_complexity
pathogens_Gpal_scaffold_10:359197-359246	+	AT_rich	Low_complexity
pathogens_Gpal_scaffold_10:359280-359340	+	AT_rich	Low_complexity
pathogens_Gpal_scaffold_10:359903-359924	+	AT_rich	Low_complexity
pathogens_Gpal_scaffold_10:360244-360280	+	AT_rich	Low_complexity
pathogens_Gpal_scaffold_10:360734-360758	+	AT_rich	Low_complexity
pathogens_Gpal_scaffold_10:360845-360928	+	AT_rich	Low_complexity
pathogens_Gpal_scaffold_10:360978-361013	+	AT_rich	Low_complexity
pathogens_Gpal_scaffold_10:361756-361795	+	AT_rich	Low_complexity
pathogens_Gpal_scaffold_10:361818-361854	+	AT_rich	Low_complexity
pathogens_Gpal_scaffold_10:361892-361948	+	AT_rich	Low_complexity
pathogens_Gpal_scaffold_10:362036-362072	+	AT_rich	Low_complexity
pathogens_Gpal_scaffold_10:362393-362458	+	AT_rich	Low_complexity
pathogens_Gpal_scaffold_10:362499-362597	+	AT_rich	Low_complexity
pathogens_Gpal_scaffold_10:363154-363174	+	AT_rich	Low_complexity
pathogens_Gpal_scaffold_10:363257-363299	+	AT_rich	Low_complexity
pathogens_Gpal_scaffold_10:363264-363305	+	AT_rich	Low_complexity
pathogens_Gpal_scaffold_10:363344-363366	+	AT_rich	Low_complexity
pathogens_Gpal_scaffold_10:364144-364241	+	AT_rich	Low_complexity
pathogens_Gpal_scaffold_10:364526-364581	+	AT_rich	Low_complexity
pathogens_Gpal_scaffold_10:365298-365416	+	A-rich	Low_complexity
pathogens_Gpal_scaffold_10:365515-365564	+	A-rich	Low_complexity
pathogens_Gpal_scaffold_10:365915-365983	+	AT_rich	Low_complexity
pathogens_Gpal_scaffold_10:366285-366335	+	AT_rich	Low_complexity
pathogens_Gpal_scaffold_10:366843-366870	+	AT_rich	Low_complexity
pathogens_Gpal_scaffold_10:367183-367241	+	AT_rich	Low_complexity
pathogens_Gpal_scaffold_10:367301-367346	+	AT_rich	Low_complexity
pathogens_Gpal_scaffold_10:367927-367949	+	AT_rich	Low_complexity
pathogens_Gpal_scaffold_10:368471-368532	+	AT_rich	Low_complexity
pathogens_Gpal_scaffold_10:369666-369766	+	AT_rich	Low_complexity
pathogens_Gpal_scaffold_10:369784-369831	+	AT_rich	Low_complexity
pathogens_Gpal_scaffold_10:369968-370004	+	AT_rich	Low_complexity
pathogens_Gpal_scaffold_10:370133-370154	+	AT_rich	Low_complexity
pathogens_Gpal_scaffold_10:370320-370385	+	AT_rich	Low_complexity
pathogens_Gpal_scaffold_10:370484-370531	+	AT_rich	Low_complexity
pathogens_Gpal_scaffold_10:370693-370814	+	AT_rich	Low_complexity
pathogens_Gpal_scaffold_10:371204-371240	+	AT_rich	Low_complexity
pathogens_Gpal_scaffold_10:371210-371247	+	AT_rich	Low_complexity
pathogens_Gpal_scaffold_10:371333-371362	+	AT_rich	Low_complexity
pathogens_Gpal_scaffold_10:371510-371599	+	AT_rich	Low_complexity
pathogens_Gpal_scaffold_10:371626-371688	+	AT_rich	Low_complexity
pathogens_Gpal_scaffold_10:371760-371819	+	AT_rich	Low_complexity
pathogens_Gpal_scaffold_10:371934-371976	+	AT_rich	Low_complexity
pathogens_Gpal_scaffold_10:371998-372047	+	AT_rich	Low_complexity
pathogens_Gpal_scaffold_10:372100-372161	+	AT_rich	Low_complexity
pathogens_Gpal_scaffold_10:372385-372421	+	AT_rich	Low_complexity
pathogens_Gpal_scaffold_10:372651-372700	+	AT_rich	Low_complexity
pathogens_Gpal_scaffold_10:373136-373167	+	AT_rich	Low_complexity
pathogens_Gpal_scaffold_10:373390-373420	+	AT_rich	Low_complexity
pathogens_Gpal_scaffold_10:373907-373929	+	AT_rich	Low_complexity
pathogens_Gpal_scaffold_10:374123-374152	+	AT_rich	Low_complexity
pathogens_Gpal_scaffold_10:374231-374256	+	AT_rich	Low_complexity
pathogens_Gpal_scaffold_10:374536-374586	+	AT_rich	Low_complexity
pathogens_Gpal_scaffold_10:374628-374691	C	Mariner-23_SM	DNA/TcMar-Tigger
pathogens_Gpal_scaffold_10:375354-375429	+	AT_rich	Low_complexity
pathogens_Gpal_scaffold_10:375475-375511	+	AT_rich	Low_complexity
pathogens_Gpal_scaffold_10:376411-376461	+	AT_rich	Low_complexity
pathogens_Gpal_scaffold_10:376761-376876	+	AT_rich	Low_complexity
pathogens_Gpal_scaffold_10:376822-376915	+	AT_rich	Low_complexity
pathogens_Gpal_scaffold_10:376934-376958	+	AT_rich	Low_complexity
pathogens_Gpal_scaffold_10:378341-378361	+	AT_rich	Low_complexity
pathogens_Gpal_scaffold_10:378864-378939	+	T-rich	Low_complexity
pathogens_Gpal_scaffold_10:379396-379431	+	AT_rich	Low_complexity
pathogens_Gpal_scaffold_10:388307-388334	+	AT_rich	Low_complexity
pathogens_Gpal_scaffold_10:388985-389077	+	AT_rich	Low_complexity
pathogens_Gpal_scaffold_10:389083-389131	+	AT_rich	Low_complexity
pathogens_Gpal_scaffold_10:389476-389496	+	AT_rich	Low_complexity
pathogens_Gpal_scaffold_10:389719-389767	+	AT_rich	Low_complexity
pathogens_Gpal_scaffold_10:390209-390251	+	AT_rich	Low_complexity
pathogens_Gpal_scaffold_10:390282-390332	+	AT_rich	Low_complexity
pathogens_Gpal_scaffold_10:390355-390390	+	AT_rich	Low_complexity
pathogens_Gpal_scaffold_10:390873-390894	+	AT_rich	Low_complexity
pathogens_Gpal_scaffold_10:391258-391293	+	AT_rich	Low_complexity
pathogens_Gpal_scaffold_10:391615-391651	+	AT_rich	Low_complexity
pathogens_Gpal_scaffold_10:391938-391981	+	AT_rich	Low_complexity
pathogens_Gpal_scaffold_10:392020-392041	+	AT_rich	Low_complexity
pathogens_Gpal_scaffold_10:392428-392468	+	AT_rich	Low_complexity
pathogens_Gpal_scaffold_10:392835-392857	+	AT_rich	Low_complexity
pathogens_Gpal_scaffold_10:393584-393630	+	AT_rich	Low_complexity
pathogens_Gpal_scaffold_10:393814-393906	+	AT_rich	Low_complexity
pathogens_Gpal_scaffold_10:394316-394380	+	AT_rich	Low_complexity
pathogens_Gpal_scaffold_10:394573-394620	+	AT_rich	Low_complexity
pathogens_Gpal_scaffold_10:395068-395116	+	AT_rich	Low_complexity
pathogens_Gpal_scaffold_10:395401-395456	+	AT_rich	Low_complexity
pathogens_Gpal_scaffold_10:395511-395548	+	AT_rich	Low_complexity
pathogens_Gpal_scaffold_10:395857-395902	+	AT_rich	Low_complexity
pathogens_Gpal_scaffold_10:396629-396650	+	AT_rich	Low_complexity
pathogens_Gpal_scaffold_10:396734-396789	+	AT_rich	Low_complexity
pathogens_Gpal_scaffold_10:397109-397142	+	AT_rich	Low_complexity
pathogens_Gpal_scaffold_10:397538-397566	+	AT_rich	Low_complexity
pathogens_Gpal_scaffold_10:397607-397628	+	AT_rich	Low_complexity
pathogens_Gpal_scaffold_10:398433-398460	+	AT_rich	Low_complexity
pathogens_Gpal_scaffold_10:400882-400949	+	AT_rich	Low_complexity
pathogens_Gpal_scaffold_10:401765-401800	+	AT_rich	Low_complexity
pathogens_Gpal_scaffold_10:402019-402063	+	AT_rich	Low_complexity
pathogens_Gpal_scaffold_10:402209-402230	+	AT_rich	Low_complexity
pathogens_Gpal_scaffold_10:402473-402518	+	AT_rich	Low_complexity
pathogens_Gpal_scaffold_10:404961-405007	+	AT_rich	Low_complexity
pathogens_Gpal_scaffold_10:411224-411251	+	AT_rich	Low_complexity
pathogens_Gpal_scaffold_10:412156-412194	+	AT_rich	Low_complexity
pathogens_Gpal_scaffold_10:412296-412318	+	AT_rich	Low_complexity
pathogens_Gpal_scaffold_10:414021-414109	+	hAT-N5_AP	DNA/hAT
pathogens_Gpal_scaffold_10:415028-415050	+	AT_rich	Low_complexity
pathogens_Gpal_scaffold_10:415111-415167	+	AT_rich	Low_complexity
pathogens_Gpal_scaffold_10:416007-416046	+	AT_rich	Low_complexity
pathogens_Gpal_scaffold_100:346-382	+	AT_rich	Low_complexity
pathogens_Gpal_scaffold_100:467-494	+	AT_rich	Low_complexity
pathogens_Gpal_scaffold_100:592-624	+	AT_rich	Low_complexity
pathogens_Gpal_scaffold_100:1209-1268	+	AT_rich	Low_complexity
pathogens_Gpal_scaffold_100:1835-1865	+	AT_rich	Low_complexity
pathogens_Gpal_scaffold_100:1972-2028	+	AT_rich	Low_complexity
pathogens_Gpal_scaffold_100:2094-2231	+	AT_rich	Low_complexity
pathogens_Gpal_scaffold_100:2477-2511	+	AT_rich	Low_complexity
pathogens_Gpal_scaffold_100:2740-2773	+	AT_rich	Low_complexity
pathogens_Gpal_scaffold_100:2840-2895	+	AT_rich	Low_complexity
pathogens_Gpal_scaffold_100:3057-3089	+	AT_rich	Low_complexity
pathogens_Gpal_scaffold_100:3115-3166	+	AT_rich	Low_complexity
pathogens_Gpal_scaffold_100:3760-3828	+	AT_rich	Low_complexity
pathogens_Gpal_scaffold_100:4120-4158	+	AT_rich	Low_complexity
pathogens_Gpal_scaffold_100:4348-4382	+	AT_rich	Low_complexity
pathogens_Gpal_scaffold_100:4396-4433	+	AT_rich	Low_complexity
pathogens_Gpal_scaffold_100:4501-4607	+	AT_rich	Low_complexity
pathogens_Gpal_scaffold_100:4521-4613	+	AT_rich	Low_complexity
pathogens_Gpal_scaffold_100:4762-4803	+	AT_rich	Low_complexity
pathogens_Gpal_scaffold_100:5000-5047	+	AT_rich	Low_complexity
pathogens_Gpal_scaffold_100:5122-5177	+	AT_rich	Low_complexity
pathogens_Gpal_scaffold_100:5435-5473	+	AT_rich	Low_complexity
pathogens_Gpal_scaffold_100:5529-5614	+	AT_rich	Low_complexity
pathogens_Gpal_scaffold_100:5727-5769	+	AT_rich	Low_complexity
pathogens_Gpal_scaffold_100:5829-5892	+	AT_rich	Low_complexity
pathogens_Gpal_scaffold_100:6574-6620	+	AT_rich	Low_complexity
pathogens_Gpal_scaffold_100:7105-7155	+	AT_rich	Low_complexity
pathogens_Gpal_scaffold_100:7216-7237	+	AT_rich	Low_complexity
pathogens_Gpal_scaffold_100:7461-7518	+	AT_rich	Low_complexity
pathogens_Gpal_scaffold_100:7548-7597	+	AT_rich	Low_complexity
pathogens_Gpal_scaffold_100:7689-7779	+	A-rich	Low_complexity
pathogens_Gpal_scaffold_100:9956-9998	+	AT_rich	Low_complexity
pathogens_Gpal_scaffold_100:10414-10471	+	AT_rich	Low_complexity
pathogens_Gpal_scaffold_100:10587-10623	+	AT_rich	Low_complexity
pathogens_Gpal_scaffold_100:10640-10700	+	AT_rich	Low_complexity
pathogens_Gpal_scaffold_100:10779-10824	+	AT_rich	Low_complexity
pathogens_Gpal_scaffold_100:10791-10830	+	AT_rich	Low_complexity
pathogens_Gpal_scaffold_100:10872-10938	+	AT_rich	Low_complexity
pathogens_Gpal_scaffold_100:11114-11155	+	AT_rich	Low_complexity
pathogens_Gpal_scaffold_100:11402-11470	+	AT_rich	Low_complexity
pathogens_Gpal_scaffold_100:11517-11554	+	AT_rich	Low_complexity
pathogens_Gpal_scaffold_100:11738-11786	+	AT_rich	Low_complexity
pathogens_Gpal_scaffold_100:12126-12196	+	AT_rich	Low_complexity
pathogens_Gpal_scaffold_100:12604-12690	+	AT_rich	Low_complexity
pathogens_Gpal_scaffold_100:12809-12899	+	AT_rich	Low_complexity
pathogens_Gpal_scaffold_100:12835-12905	+	AT_rich	Low_complexity
pathogens_Gpal_scaffold_100:13277-13321	+	AT_rich	Low_complexity
pathogens_Gpal_scaffold_100:14128-14167	+	AT_rich	Low_complexity
pathogens_Gpal_scaffold_100:14184-14217	+	AT_rich	Low_complexity
pathogens_Gpal_scaffold_100:14374-14433	+	AT_rich	Low_complexity
pathogens_Gpal_scaffold_100:14483-14554	+	AT_rich	Low_complexity
pathogens_Gpal_scaffold_100:15180-15224	+	AT_rich	Low_complexity
pathogens_Gpal_scaffold_100:15187-15235	+	AT_rich	Low_complexity
pathogens_Gpal_scaffold_100:16110-16187	+	AT_rich	Low_complexity
pathogens_Gpal_scaffold_100:16480-16534	+	AT_rich	Low_complexity
pathogens_Gpal_scaffold_100:16781-16813	+	AT_rich	Low_complexity
pathogens_Gpal_scaffold_100:17079-17127	C	hATm-9_HM	DNA/hAT-hATm
pathogens_Gpal_scaffold_100:17768-17816	C	hATm-9_HM	DNA/hAT-hATm
pathogens_Gpal_scaffold_100:19443-19463	+	AT_rich	Low_complexity
pathogens_Gpal_scaffold_100:19635-19679	+	AT_rich	Low_complexity
pathogens_Gpal_scaffold_100:20428-20469	+	AT_rich	Low_complexity
pathogens_Gpal_scaffold_100:20440-20482	+	AT_rich	Low_complexity
pathogens_Gpal_scaffold_100:21921-21954	C	Helitron-N1_SP	RC/Helitron
pathogens_Gpal_scaffold_100:21955-22079	+	(TTACG)n	Simple_repeat
pathogens_Gpal_scaffold_100:22080-22151	+	Helitron-N1_SP	RC/Helitron
pathogens_Gpal_scaffold_100:22152-22200	+	(CGTAA)n	Simple_repeat
pathogens_Gpal_scaffold_100:22253-22302	+	(TTACG)n	Simple_repeat
pathogens_Gpal_scaffold_100:23236-23259	+	AT_rich	Low_complexity
pathogens_Gpal_scaffold_100:23366-23412	+	AT_rich	Low_complexity
pathogens_Gpal_scaffold_100:23801-23828	+	AT_rich	Low_complexity
pathogens_Gpal_scaffold_100:24116-24177	+	AT_rich	Low_complexity
pathogens_Gpal_scaffold_100:24395-24458	+	AT_rich	Low_complexity
pathogens_Gpal_scaffold_100:27180-27224	+	RTAg3	LINE/R1
pathogens_Gpal_scaffold_100:28119-28172	+	AT_rich	Low_complexity
pathogens_Gpal_scaffold_100:28221-28241	+	AT_rich	Low_complexity
pathogens_Gpal_scaffold_100:28587-28632	+	AT_rich	Low_complexity
pathogens_Gpal_scaffold_100:29578-29611	+	AT_rich	Low_complexity
pathogens_Gpal_scaffold_100:31625-31650	+	AT_rich	Low_complexity
pathogens_Gpal_scaffold_100:31696-31748	+	AT_rich	Low_complexity
pathogens_Gpal_scaffold_100:33541-33568	+	AT_rich	Low_complexity
pathogens_Gpal_scaffold_100:35298-35339	+	AT_rich	Low_complexity
pathogens_Gpal_scaffold_100:40977-41059	+	CT-rich	Low_complexity
pathogens_Gpal_scaffold_100:41217-41249	+	AT_rich	Low_complexity
pathogens_Gpal_scaffold_100:46098-46125	+	AT_rich	Low_complexity
pathogens_Gpal_scaffold_100:52402-52445	+	AT_rich	Low_complexity
pathogens_Gpal_scaffold_100:62716-62761	+	AT_rich	Low_complexity
pathogens_Gpal_scaffold_100:62730-62789	+	AT_rich	Low_complexity
pathogens_Gpal_scaffold_100:62999-63030	+	AT_rich	Low_complexity
pathogens_Gpal_scaffold_100:63297-63348	+	AT_rich	Low_complexity
pathogens_Gpal_scaffold_100:63376-63415	+	AT_rich	Low_complexity
pathogens_Gpal_scaffold_100:64052-64072	+	AT_rich	Low_complexity
pathogens_Gpal_scaffold_100:64672-64693	+	AT_rich	Low_complexity
pathogens_Gpal_scaffold_100:64790-64825	+	AT_rich	Low_complexity
pathogens_Gpal_scaffold_100:64877-64918	+	AT_rich	Low_complexity
pathogens_Gpal_scaffold_100:65157-65177	+	AT_rich	Low_complexity
pathogens_Gpal_scaffold_100:65271-65307	+	AT_rich	Low_complexity
pathogens_Gpal_scaffold_100:65842-65923	+	AT_rich	Low_complexity
pathogens_Gpal_scaffold_100:66103-66169	+	AT_rich	Low_complexity
pathogens_Gpal_scaffold_100:66395-66440	+	AT_rich	Low_complexity
pathogens_Gpal_scaffold_100:66473-66539	+	AT_rich	Low_complexity
pathogens_Gpal_scaffold_100:67471-67501	+	AT_rich	Low_complexity
pathogens_Gpal_scaffold_100:67534-67558	+	AT_rich	Low_complexity
pathogens_Gpal_scaffold_100:68346-68383	+	AT_rich	Low_complexity
pathogens_Gpal_scaffold_100:68635-68698	+	AT_rich	Low_complexity
pathogens_Gpal_scaffold_100:71845-71911	+	AT_rich	Low_complexity
pathogens_Gpal_scaffold_100:72016-72040	+	AT_rich	Low_complexity
pathogens_Gpal_scaffold_100:72417-72444	+	AT_rich	Low_complexity
pathogens_Gpal_scaffold_100:72481-72530	+	AT_rich	Low_complexity
pathogens_Gpal_scaffold_100:72506-72536	+	AT_rich	Low_complexity
pathogens_Gpal_scaffold_100:73045-73072	+	AT_rich	Low_complexity
pathogens_Gpal_scaffold_100:73240-73272	+	AT_rich	Low_complexity
pathogens_Gpal_scaffold_100:73348-73425	+	AT_rich	Low_complexity
pathogens_Gpal_scaffold_100:73480-73556	+	AT_rich	Low_complexity
pathogens_Gpal_scaffold_100:73707-73744	+	AT_rich	Low_complexity
pathogens_Gpal_scaffold_100:73806-73841	+	AT_rich	Low_complexity
pathogens_Gpal_scaffold_100:74361-74418	+	AT_rich	Low_complexity
pathogens_Gpal_scaffold_100:74663-74684	+	AT_rich	Low_complexity
pathogens_Gpal_scaffold_100:74863-74898	+	AT_rich	Low_complexity
pathogens_Gpal_scaffold_100:75389-75418	+	AT_rich	Low_complexity
pathogens_Gpal_scaffold_100:76258-76295	+	AT_rich	Low_complexity
pathogens_Gpal_scaffold_100:76337-76365	+	AT_rich	Low_complexity
pathogens_Gpal_scaffold_100:76552-76607	+	AT_rich	Low_complexity
pathogens_Gpal_scaffold_100:76730-76787	+	AT_rich	Low_complexity
pathogens_Gpal_scaffold_100:77343-77387	+	AT_rich	Low_complexity
pathogens_Gpal_scaffold_100:77411-77432	+	AT_rich	Low_complexity
pathogens_Gpal_scaffold_100:77811-77868	+	AT_rich	Low_complexity
pathogens_Gpal_scaffold_100:77880-77939	+	AT_rich	Low_complexity
pathogens_Gpal_scaffold_100:78105-78125	+	AT_rich	Low_complexity
pathogens_Gpal_scaffold_100:78161-78187	+	AT_rich	Low_complexity
pathogens_Gpal_scaffold_100:78329-78358	+	AT_rich	Low_complexity
pathogens_Gpal_scaffold_100:78778-78807	+	AT_rich	Low_complexity
pathogens_Gpal_scaffold_100:78895-78952	+	AT_rich	Low_complexity
pathogens_Gpal_scaffold_100:79543-79625	+	AT_rich	Low_complexity
pathogens_Gpal_scaffold_100:79676-79710	+	AT_rich	Low_complexity
pathogens_Gpal_scaffold_100:80389-80413	+	AT_rich	Low_complexity
pathogens_Gpal_scaffold_100:80633-80675	+	AT_rich	Low_complexity
pathogens_Gpal_scaffold_100:80784-80823	+	AT_rich	Low_complexity
pathogens_Gpal_scaffold_100:81001-81050	+	AT_rich	Low_complexity
pathogens_Gpal_scaffold_100:81349-81377	+	AT_rich	Low_complexity
pathogens_Gpal_scaffold_100:81973-82031	+	AT_rich	Low_complexity
pathogens_Gpal_scaffold_100:82060-82116	+	AT_rich	Low_complexity
pathogens_Gpal_scaffold_100:82946-82984	+	AT_rich	Low_complexity
pathogens_Gpal_scaffold_100:83761-83845	+	AT_rich	Low_complexity
pathogens_Gpal_scaffold_100:84045-84064	+	(TTTTA)n	Simple_repeat
pathogens_Gpal_scaffold_100:84153-84218	+	AT_rich	Low_complexity
pathogens_Gpal_scaffold_100:84293-84353	+	AT_rich	Low_complexity
pathogens_Gpal_scaffold_100:84693-84754	+	AT_rich	Low_complexity
pathogens_Gpal_scaffold_100:84834-84875	+	AT_rich	Low_complexity
pathogens_Gpal_scaffold_100:85050-85099	+	AT_rich	Low_complexity
pathogens_Gpal_scaffold_100:85248-85287	+	AT_rich	Low_complexity
pathogens_Gpal_scaffold_100:85375-85413	+	AT_rich	Low_complexity
pathogens_Gpal_scaffold_100:85739-85774	+	AT_rich	Low_complexity
pathogens_Gpal_scaffold_100:86067-86156	+	T-rich	Low_complexity
pathogens_Gpal_scaffold_100:86266-86309	C	Gypsy172-I_Dr-int	LTR/Gypsy
pathogens_Gpal_scaffold_100:86978-87040	+	AT_rich	Low_complexity
pathogens_Gpal_scaffold_100:87142-87184	+	AT_rich	Low_complexity
pathogens_Gpal_scaffold_100:87149-87191	+	AT_rich	Low_complexity
pathogens_Gpal_scaffold_100:87251-87296	+	AT_rich	Low_complexity
pathogens_Gpal_scaffold_100:87433-87493	+	AT_rich	Low_complexity
pathogens_Gpal_scaffold_100:88594-88656	+	AT_rich	Low_complexity
pathogens_Gpal_scaffold_100:89286-89336	+	AT_rich	Low_complexity
pathogens_Gpal_scaffold_100:89296-89354	+	AT_rich	Low_complexity
pathogens_Gpal_scaffold_100:89481-89554	+	AT_rich	Low_complexity
pathogens_Gpal_scaffold_100:89608-89642	+	AT_rich	Low_complexity
pathogens_Gpal_scaffold_100:89744-89809	+	AT_rich	Low_complexity
pathogens_Gpal_scaffold_100:89824-89895	+	AT_rich	Low_complexity
pathogens_Gpal_scaffold_100:90543-90661	+	AT_rich	Low_complexity
pathogens_Gpal_scaffold_100:91057-91187	+	AT_rich	Low_complexity
pathogens_Gpal_scaffold_100:91621-91675	+	AT_rich	Low_complexity
pathogens_Gpal_scaffold_100:92381-92417	+	AT_rich	Low_complexity
pathogens_Gpal_scaffold_100:92439-92466	+	AT_rich	Low_complexity
pathogens_Gpal_scaffold_100:92972-93011	+	AT_rich	Low_complexity
pathogens_Gpal_scaffold_100:93057-93202	+	AT_rich	Low_complexity
pathogens_Gpal_scaffold_100:93543-93600	+	AT_rich	Low_complexity
pathogens_Gpal_scaffold_100:93899-93921	+	AT_rich	Low_complexity
pathogens_Gpal_scaffold_100:94503-94672	+	AT_rich	Low_complexity
pathogens_Gpal_scaffold_100:95339-95361	+	AT_rich	Low_complexity
pathogens_Gpal_scaffold_100:95462-95482	+	AT_rich	Low_complexity
pathogens_Gpal_scaffold_100:95895-95917	+	AT_rich	Low_complexity
pathogens_Gpal_scaffold_100:96160-96201	+	AT_rich	Low_complexity
pathogens_Gpal_scaffold_100:96782-96828	+	AT_rich	Low_complexity
pathogens_Gpal_scaffold_100:99093-99158	+	AT_rich	Low_complexity
pathogens_Gpal_scaffold_100:99384-99433	+	AT_rich	Low_complexity
pathogens_Gpal_scaffold_100:99535-99605	+	AT_rich	Low_complexity
pathogens_Gpal_scaffold_100:100065-100097	+	AT_rich	Low_complexity
pathogens_Gpal_scaffold_100:100210-100239	+	AT_rich	Low_complexity
pathogens_Gpal_scaffold_100:100632-100664	+	AT_rich	Low_complexity
pathogens_Gpal_scaffold_100:100778-100808	+	AT_rich	Low_complexity
pathogens_Gpal_scaffold_100:101407-101442	+	AT_rich	Low_complexity
pathogens_Gpal_scaffold_100:101696-101728	+	AT_rich	Low_complexity
pathogens_Gpal_scaffold_100:102555-102717	+	AT_rich	Low_complexity
pathogens_Gpal_scaffold_100:103664-103727	+	AT_rich	Low_complexity
pathogens_Gpal_scaffold_100:104347-104382	+	AT_rich	Low_complexity
pathogens_Gpal_scaffold_100:104389-104444	+	A-rich	Low_complexity
pathogens_Gpal_scaffold_100:104538-104601	+	AT_rich	Low_complexity
pathogens_Gpal_scaffold_100:104895-105000	+	AT_rich	Low_complexity
pathogens_Gpal_scaffold_100:105151-105180	+	AT_rich	Low_complexity
pathogens_Gpal_scaffold_100:105461-105539	+	AT_rich	Low_complexity
pathogens_Gpal_scaffold_100:105953-106010	+	AT_rich	Low_complexity
pathogens_Gpal_scaffold_100:108917-109119	+	Gypsy2_MH-I-int	LTR/Gypsy
pathogens_Gpal_scaffold_100:109511-109548	+	AT_rich	Low_complexity
pathogens_Gpal_scaffold_100:109676-109712	+	AT_rich	Low_complexity
pathogens_Gpal_scaffold_100:110248-110303	+	AT_rich	Low_complexity
pathogens_Gpal_scaffold_100:111608-111630	+	AT_rich	Low_complexity
pathogens_Gpal_scaffold_100:112113-112179	C	DNA8-11_CQ	DNA/hAT
pathogens_Gpal_scaffold_100:112183-112265	+	AT_rich	Low_complexity
pathogens_Gpal_scaffold_100:116793-116863	+	BEL-204_AA-I-int	LTR/Pao
pathogens_Gpal_scaffold_100:119677-119715	+	AT_rich	Low_complexity
pathogens_Gpal_scaffold_100:124651-124671	+	(TTAA)n	Simple_repeat
pathogens_Gpal_scaffold_100:125201-125229	+	AT_rich	Low_complexity
pathogens_Gpal_scaffold_100:125458-125492	+	AT_rich	Low_complexity
pathogens_Gpal_scaffold_100:126351-126371	+	AT_rich	Low_complexity
pathogens_Gpal_scaffold_100:126624-126647	+	AT_rich	Low_complexity
pathogens_Gpal_scaffold_100:127109-127143	+	AT_rich	Low_complexity
pathogens_Gpal_scaffold_100:127955-127975	+	AT_rich	Low_complexity
pathogens_Gpal_scaffold_100:128231-128254	+	AT_rich	Low_complexity
pathogens_Gpal_scaffold_100:130442-130471	+	AT_rich	Low_complexity
pathogens_Gpal_scaffold_100:130609-130680	+	MARINER61_CB	DNA/TcMar-Tc2
pathogens_Gpal_scaffold_100:130733-130755	+	AT_rich	Low_complexity
pathogens_Gpal_scaffold_100:130831-130876	C	Mariner11_CB	DNA/TcMar-Tc2
pathogens_Gpal_scaffold_100:130993-131027	+	AT_rich	Low_complexity
pathogens_Gpal_scaffold_100:132855-132889	+	AT_rich	Low_complexity
pathogens_Gpal_scaffold_100:133636-133704	+	AT_rich	Low_complexity
pathogens_Gpal_scaffold_100:135445-135513	C	L1_Mdo2	LINE/L1
pathogens_Gpal_scaffold_100:135545-135567	+	(TCCCC)n	Simple_repeat
pathogens_Gpal_scaffold_100:137739-137800	+	AT_rich	Low_complexity
pathogens_Gpal_scaffold_100:137957-137982	+	(TTAAA)n	Simple_repeat
pathogens_Gpal_scaffold_100:138377-138415	+	AT_rich	Low_complexity
pathogens_Gpal_scaffold_100:138785-138819	+	AT_rich	Low_complexity
pathogens_Gpal_scaffold_100:143899-143919	+	AT_rich	Low_complexity
pathogens_Gpal_scaffold_100:144070-144095	+	AT_rich	Low_complexity
pathogens_Gpal_scaffold_100:146056-146079	+	AT_rich	Low_complexity
pathogens_Gpal_scaffold_100:146513-146542	+	AT_rich	Low_complexity
pathogens_Gpal_scaffold_100:147750-147779	+	AT_rich	Low_complexity
pathogens_Gpal_scaffold_100:152021-152050	+	AT_rich	Low_complexity
pathogens_Gpal_scaffold_100:163668-163691	+	AT_rich	Low_complexity
pathogens_Gpal_scaffold_100:163904-163926	+	AT_rich	Low_complexity
pathogens_Gpal_scaffold_100:168453-168519	+	TART_DV	LINE/Jockey
pathogens_Gpal_scaffold_100:169638-169660	+	(G)n	Simple_repeat
pathogens_Gpal_scaffold_100:179268-179319	+	SFV1-4_AMi-I-int	LTR/ERV4
pathogens_Gpal_scaffold_100:179388-179409	+	(G)n	Simple_repeat
pathogens_Gpal_scaffold_100:182296-182326	+	(C)n	Simple_repeat
pathogens_Gpal_scaffold_100:183522-183551	+	(ACCG)n	Simple_repeat
pathogens_Gpal_scaffold_100:185805-185854	+	AT_rich	Low_complexity
pathogens_Gpal_scaffold_100:185891-185927	+	AT_rich	Low_complexity
pathogens_Gpal_scaffold_100:187440-187479	+	AT_rich	Low_complexity
pathogens_Gpal_scaffold_100:187447-187490	+	AT_rich	Low_complexity
pathogens_Gpal_scaffold_100:187677-187712	+	AT_rich	Low_complexity
pathogens_Gpal_scaffold_100:187860-187888	+	AT_rich	Low_complexity
pathogens_Gpal_scaffold_100:192227-192261	+	AT_rich	Low_complexity
pathogens_Gpal_scaffold_100:197742-197770	+	AT_rich	Low_complexity
pathogens_Gpal_scaffold_100:198106-198201	+	C-rich	Low_complexity
pathogens_Gpal_scaffold_100:199092-199127	+	AT_rich	Low_complexity
pathogens_Gpal_scaffold_100:200120-200158	+	AT_rich	Low_complexity
pathogens_Gpal_scaffold_100:202124-202144	+	AT_rich	Low_complexity
pathogens_Gpal_scaffold_100:202256-202328	+	AT_rich	Low_complexity
pathogens_Gpal_scaffold_100:203944-203976	+	(CCGAA)n	Simple_repeat
pathogens_Gpal_scaffold_100:204481-204523	+	AT_rich	Low_complexity
pathogens_Gpal_scaffold_100:205240-205288	+	AT_rich	Low_complexity
pathogens_Gpal_scaffold_100:206229-206266	+	AT_rich	Low_complexity
pathogens_Gpal_scaffold_100:206730-206770	+	AT_rich	Low_complexity
pathogens_Gpal_scaffold_100:206920-206962	+	AT_rich	Low_complexity
pathogens_Gpal_scaffold_100:207014-207042	+	AT_rich	Low_complexity
pathogens_Gpal_scaffold_100:207249-207431	+	GA-rich	Low_complexity
pathogens_Gpal_scaffold_100:207940-207989	+	AT_rich	Low_complexity
pathogens_Gpal_scaffold_100:219229-219349	+	AT_rich	Low_complexity
pathogens_Gpal_scaffold_100:220046-220106	+	AT_rich	Low_complexity
pathogens_Gpal_scaffold_1000:3198-3229	+	AT_rich	Low_complexity
pathogens_Gpal_scaffold_1000:6771-6805	+	(CCCCCT)n	Simple_repeat
pathogens_Gpal_scaffold_1000:7190-7330	+	GA-rich	Low_complexity
pathogens_Gpal_scaffold_1000:7557-7580	+	(GA)n	Simple_repeat
pathogens_Gpal_scaffold_1000:7639-7704	+	(TGAA)n	Simple_repeat
pathogens_Gpal_scaffold_1000:13039-13066	+	AT_rich	Low_complexity
pathogens_Gpal_scaffold_1000:13265-13286	+	AT_rich	Low_complexity
pathogens_Gpal_scaffold_1000:13988-14028	+	AT_rich	Low_complexity
pathogens_Gpal_scaffold_1000:14127-14147	+	AT_rich	Low_complexity
pathogens_Gpal_scaffold_1000:16002-16023	+	AT_rich	Low_complexity
pathogens_Gpal_scaffold_1000:16422-16442	+	AT_rich	Low_complexity
pathogens_Gpal_scaffold_1001:977-998	+	AT_rich	Low_complexity
pathogens_Gpal_scaffold_1001:2086-2143	+	AT_rich	Low_complexity
pathogens_Gpal_scaffold_1001:2212-2234	+	AT_rich	Low_complexity
pathogens_Gpal_scaffold_1001:2312-2384	+	AT_rich	Low_complexity
pathogens_Gpal_scaffold_1001:2433-2460	+	AT_rich	Low_complexity
pathogens_Gpal_scaffold_1001:2570-2652	+	AT_rich	Low_complexity
pathogens_Gpal_scaffold_1001:3055-3082	+	AT_rich	Low_complexity
pathogens_Gpal_scaffold_1001:3568-3598	+	AT_rich	Low_complexity
pathogens_Gpal_scaffold_1001:3575-3617	+	AT_rich	Low_complexity
pathogens_Gpal_scaffold_1001:4576-4616	+	AT_rich	Low_complexity
pathogens_Gpal_scaffold_1001:4582-4628	+	AT_rich	Low_complexity
pathogens_Gpal_scaffold_1001:4698-4754	+	AT_rich	Low_complexity
pathogens_Gpal_scaffold_1001:5077-5099	+	AT_rich	Low_complexity
pathogens_Gpal_scaffold_1001:5164-5227	+	AT_rich	Low_complexity
pathogens_Gpal_scaffold_1001:5274-5348	+	AT_rich	Low_complexity
pathogens_Gpal_scaffold_1001:5421-5448	+	AT_rich	Low_complexity
pathogens_Gpal_scaffold_1001:5473-5495	+	AT_rich	Low_complexity
pathogens_Gpal_scaffold_1001:6022-6056	+	AT_rich	Low_complexity
pathogens_Gpal_scaffold_1001:6277-6305	+	AT_rich	Low_complexity
pathogens_Gpal_scaffold_1001:6325-6386	+	AT_rich	Low_complexity
pathogens_Gpal_scaffold_1001:6576-6652	+	AT_rich	Low_complexity
pathogens_Gpal_scaffold_1001:6919-6975	+	T-rich	Low_complexity
pathogens_Gpal_scaffold_1001:7427-7458	+	AT_rich	Low_complexity
pathogens_Gpal_scaffold_1001:7519-7539	+	AT_rich	Low_complexity
pathogens_Gpal_scaffold_1001:7720-7824	+	AT_rich	Low_complexity
pathogens_Gpal_scaffold_1001:8091-8118	+	AT_rich	Low_complexity
pathogens_Gpal_scaffold_1001:8190-8253	+	AT_rich	Low_complexity
pathogens_Gpal_scaffold_1001:8609-8629	+	AT_rich	Low_complexity
pathogens_Gpal_scaffold_1001:9257-9284	+	AT_rich	Low_complexity
pathogens_Gpal_scaffold_1001:9414-9453	+	AT_rich	Low_complexity
pathogens_Gpal_scaffold_1001:9670-9725	+	AT_rich	Low_complexity
pathogens_Gpal_scaffold_1001:9737-9783	+	AT_rich	Low_complexity
pathogens_Gpal_scaffold_1001:10578-10628	+	AT_rich	Low_complexity
pathogens_Gpal_scaffold_1001:10592-10631	+	AT_rich	Low_complexity
pathogens_Gpal_scaffold_1001:10811-10837	+	AT_rich	Low_complexity
pathogens_Gpal_scaffold_1001:11512-11575	+	AT_rich	Low_complexity
pathogens_Gpal_scaffold_1001:12484-12542	+	AT_rich	Low_complexity
pathogens_Gpal_scaffold_1001:12800-12835	+	AT_rich	Low_complexity
pathogens_Gpal_scaffold_1001:12866-12927	+	AT_rich	Low_complexity
pathogens_Gpal_scaffold_1001:13038-13069	+	AT_rich	Low_complexity
pathogens_Gpal_scaffold_1001:13376-13398	+	AT_rich	Low_complexity
pathogens_Gpal_scaffold_1001:13749-13792	+	AT_rich	Low_complexity
pathogens_Gpal_scaffold_1001:13807-13856	+	AT_rich	Low_complexity
pathogens_Gpal_scaffold_1001:15299-15351	+	AT_rich	Low_complexity
pathogens_Gpal_scaffold_1001:15419-15457	+	AT_rich	Low_complexity
pathogens_Gpal_scaffold_1001:15485-15530	+	AT_rich	Low_complexity
pathogens_Gpal_scaffold_1001:15762-15846	+	AT_rich	Low_complexity
pathogens_Gpal_scaffold_1001:15919-15968	+	AT_rich	Low_complexity
pathogens_Gpal_scaffold_1001:16016-16044	+	AT_rich	Low_complexity
pathogens_Gpal_scaffold_1001:16143-16191	+	AT_rich	Low_complexity
pathogens_Gpal_scaffold_1001:16405-16438	+	AT_rich	Low_complexity
pathogens_Gpal_scaffold_1001:16569-16605	+	AT_rich	Low_complexity
pathogens_Gpal_scaffold_1001:16831-16892	+	AT_rich	Low_complexity
pathogens_Gpal_scaffold_1001:17081-17118	+	AT_rich	Low_complexity
pathogens_Gpal_scaffold_1001:17373-17472	+	AT_rich	Low_complexity
pathogens_Gpal_scaffold_1001:17764-17785	+	AT_rich	Low_complexity
pathogens_Gpal_scaffold_1001:18249-18277	+	AT_rich	Low_complexity
pathogens_Gpal_scaffold_1001:18317-18383	+	AT_rich	Low_complexity
pathogens_Gpal_scaffold_1001:18524-18630	+	AT_rich	Low_complexity
pathogens_Gpal_scaffold_1001:18719-18771	+	AT_rich	Low_complexity
pathogens_Gpal_scaffold_1001:18860-18921	+	AT_rich	Low_complexity
pathogens_Gpal_scaffold_1001:19073-19115	+	AT_rich	Low_complexity
pathogens_Gpal_scaffold_1001:19581-19621	+	AT_rich	Low_complexity
pathogens_Gpal_scaffold_1001:19910-19967	+	AT_rich	Low_complexity
pathogens_Gpal_scaffold_1001:20014-20104	+	AT_rich	Low_complexity
pathogens_Gpal_scaffold_1001:20139-20229	+	AT_rich	Low_complexity
pathogens_Gpal_scaffold_1001:20497-20520	+	AT_rich	Low_complexity
pathogens_Gpal_scaffold_1001:20809-20842	+	AT_rich	Low_complexity
pathogens_Gpal_scaffold_1001:21163-21203	+	AT_rich	Low_complexity
pathogens_Gpal_scaffold_1001:21239-21372	+	AT_rich	Low_complexity
pathogens_Gpal_scaffold_1001:21565-21592	+	AT_rich	Low_complexity
pathogens_Gpal_scaffold_1001:21667-21687	+	AT_rich	Low_complexity
pathogens_Gpal_scaffold_1001:22950-23033	+	AT_rich	Low_complexity
pathogens_Gpal_scaffold_1001:23263-23292	+	AT_rich	Low_complexity
pathogens_Gpal_scaffold_1001:23305-23332	+	AT_rich	Low_complexity
pathogens_Gpal_scaffold_1001:23437-23535	+	AT_rich	Low_complexity
pathogens_Gpal_scaffold_1001:23827-23847	+	AT_rich	Low_complexity
pathogens_Gpal_scaffold_1001:24451-24520	+	AT_rich	Low_complexity
pathogens_Gpal_scaffold_1001:24541-24582	+	AT_rich	Low_complexity
pathogens_Gpal_scaffold_1001:24590-24610	+	AT_rich	Low_complexity
pathogens_Gpal_scaffold_1001:24882-24909	+	AT_rich	Low_complexity
pathogens_Gpal_scaffold_1001:25125-25149	+	AT_rich	Low_complexity
pathogens_Gpal_scaffold_1001:25373-25444	+	AT_rich	Low_complexity
pathogens_Gpal_scaffold_1001:25492-25513	+	AT_rich	Low_complexity
pathogens_Gpal_scaffold_1001:25742-25778	+	AT_rich	Low_complexity
pathogens_Gpal_scaffold_1001:25909-25929	+	AT_rich	Low_complexity
pathogens_Gpal_scaffold_1001:26132-26201	+	AT_rich	Low_complexity
pathogens_Gpal_scaffold_1001:26146-26208	+	AT_rich	Low_complexity
pathogens_Gpal_scaffold_1001:26653-26729	+	AT_rich	Low_complexity
pathogens_Gpal_scaffold_1001:26862-26896	+	AT_rich	Low_complexity
pathogens_Gpal_scaffold_1001:26928-26969	C	Copia-3_GA-I-int	LTR/Copia
pathogens_Gpal_scaffold_1001:27357-27524	+	AT_rich	Low_complexity
pathogens_Gpal_scaffold_1001:27703-27790	+	AT_rich	Low_complexity
pathogens_Gpal_scaffold_1001:27978-28041	+	AT_rich	Low_complexity
pathogens_Gpal_scaffold_1002:2648-2684	+	AT_rich	Low_complexity
pathogens_Gpal_scaffold_1002:3450-3491	+	AT_rich	Low_complexity
pathogens_Gpal_scaffold_1002:6888-6952	+	DNA8-71B_AP	DNA
pathogens_Gpal_scaffold_1002:7126-7162	+	AT_rich	Low_complexity
pathogens_Gpal_scaffold_1002:7257-7391	+	DNA8-43_AP	DNA/hAT
pathogens_Gpal_scaffold_1002:7609-7647	+	AT_rich	Low_complexity
pathogens_Gpal_scaffold_1002:8984-9022	+	Transib-7_DAn	DNA/CMC-Transib
pathogens_Gpal_scaffold_1002:9424-9465	+	AT_rich	Low_complexity
pathogens_Gpal_scaffold_1002:10110-10151	+	AT_rich	Low_complexity
pathogens_Gpal_scaffold_1002:10496-10646	C	MSAT-3_AA	Satellite
pathogens_Gpal_scaffold_1002:10884-10906	+	AT_rich	Low_complexity
pathogens_Gpal_scaffold_1002:11212-11245	+	AT_rich	Low_complexity
pathogens_Gpal_scaffold_1002:13417-13481	+	AT_rich	Low_complexity
pathogens_Gpal_scaffold_1002:13557-13631	+	AT_rich	Low_complexity
pathogens_Gpal_scaffold_1002:13866-13911	+	A-rich	Low_complexity
pathogens_Gpal_scaffold_1002:14030-14088	+	AT_rich	Low_complexity
pathogens_Gpal_scaffold_1002:14180-14234	+	AT_rich	Low_complexity
pathogens_Gpal_scaffold_1002:14607-14702	+	AT_rich	Low_complexity
pathogens_Gpal_scaffold_1002:16477-16553	+	AT_rich	Low_complexity
pathogens_Gpal_scaffold_1002:17287-17321	+	AT_rich	Low_complexity
pathogens_Gpal_scaffold_1002:17711-17745	+	AT_rich	Low_complexity
pathogens_Gpal_scaffold_1002:19164-19233	+	AT_rich	Low_complexity
pathogens_Gpal_scaffold_1002:19475-19495	+	AT_rich	Low_complexity
pathogens_Gpal_scaffold_1002:21459-21482	+	AT_rich	Low_complexity
pathogens_Gpal_scaffold_1002:21866-21887	+	AT_rich	Low_complexity
pathogens_Gpal_scaffold_1002:23258-23300	+	AT_rich	Low_complexity
pathogens_Gpal_scaffold_1002:23265-23306	+	AT_rich	Low_complexity
pathogens_Gpal_scaffold_1002:24515-24552	+	AT_rich	Low_complexity
pathogens_Gpal_scaffold_1002:26003-26026	+	AT_rich	Low_complexity
pathogens_Gpal_scaffold_1002:26410-26431	+	AT_rich	Low_complexity
pathogens_Gpal_scaffold_1002:26983-27014	+	AT_rich	Low_complexity
pathogens_Gpal_scaffold_1002:27216-27237	+	AT_rich	Low_complexity
pathogens_Gpal_scaffold_1003:1473-1495	+	(CAG)n	Simple_repeat
pathogens_Gpal_scaffold_1003:1985-2015	+	AT_rich	Low_complexity
pathogens_Gpal_scaffold_1003:2550-2644	+	AT_rich	Low_complexity
pathogens_Gpal_scaffold_1003:2571-2651	+	AT_rich	Low_complexity
pathogens_Gpal_scaffold_1003:3038-3242	+	HAT13_CB	DNA/hAT
pathogens_Gpal_scaffold_1003:4236-4261	+	(TG)n	Simple_repeat
pathogens_Gpal_scaffold_1003:5278-5326	+	AT_rich	Low_complexity
pathogens_Gpal_scaffold_1003:5448-5468	+	AT_rich	Low_complexity
pathogens_Gpal_scaffold_1003:5510-5556	C	CER15-1-I_CE-int	LTR/Pao
pathogens_Gpal_scaffold_1003:5939-5973	+	AT_rich	Low_complexity
pathogens_Gpal_scaffold_1003:6326-6360	+	AT_rich	Low_complexity
pathogens_Gpal_scaffold_1003:6414-6607	+	CT-rich	Low_complexity
pathogens_Gpal_scaffold_1003:7384-7406	+	AT_rich	Low_complexity
pathogens_Gpal_scaffold_1003:7496-7517	+	AT_rich	Low_complexity
pathogens_Gpal_scaffold_1003:7607-7629	+	AT_rich	Low_complexity
pathogens_Gpal_scaffold_1003:8183-8236	+	AT_rich	Low_complexity
pathogens_Gpal_scaffold_1003:8299-8341	+	AT_rich	Low_complexity
pathogens_Gpal_scaffold_1003:8535-8602	+	AT_rich	Low_complexity
pathogens_Gpal_scaffold_1003:8542-8609	+	AT_rich	Low_complexity
pathogens_Gpal_scaffold_1003:9180-9214	+	(CAG)n	Simple_repeat
pathogens_Gpal_scaffold_1003:10127-10167	+	AT_rich	Low_complexity
pathogens_Gpal_scaffold_1003:10448-10491	+	AT_rich	Low_complexity
pathogens_Gpal_scaffold_1003:10768-10804	+	AT_rich	Low_complexity
pathogens_Gpal_scaffold_1003:24363-24383	+	AT_rich	Low_complexity
pathogens_Gpal_scaffold_1003:24471-24556	+	HAT5_CB	DNA/hAT
pathogens_Gpal_scaffold_1003:25642-25669	+	AT_rich	Low_complexity
pathogens_Gpal_scaffold_1003:26640-26676	+	AT_rich	Low_complexity
pathogens_Gpal_scaffold_1003:27050-27092	+	AT_rich	Low_complexity
pathogens_Gpal_scaffold_1004:749-796	C	BEL-10_DBp-I-int	LTR/Pao
pathogens_Gpal_scaffold_1004:1278-1347	C	Shinagawa-10_AAe	DNA
pathogens_Gpal_scaffold_1004:1470-1512	C	Transib1_NVi	DNA/CMC-Transib
pathogens_Gpal_scaffold_1004:1756-1810	+	AT_rich	Low_complexity
pathogens_Gpal_scaffold_1004:4388-4439	+	AT_rich	Low_complexity
pathogens_Gpal_scaffold_1004:4688-4788	+	AT_rich	Low_complexity
pathogens_Gpal_scaffold_1004:5946-5969	+	AT_rich	Low_complexity
pathogens_Gpal_scaffold_1004:6366-6430	+	AT_rich	Low_complexity
pathogens_Gpal_scaffold_1004:6972-7018	+	AT_rich	Low_complexity
pathogens_Gpal_scaffold_1004:7267-7292	+	(CAA)n	Simple_repeat
pathogens_Gpal_scaffold_1004:7711-7735	+	AT_rich	Low_complexity
pathogens_Gpal_scaffold_1004:8309-8351	+	AT_rich	Low_complexity
pathogens_Gpal_scaffold_1004:8315-8358	+	AT_rich	Low_complexity
pathogens_Gpal_scaffold_1004:8571-8603	+	AT_rich	Low_complexity
pathogens_Gpal_scaffold_1004:9313-9361	+	AT_rich	Low_complexity
pathogens_Gpal_scaffold_1004:9482-9517	+	AT_rich	Low_complexity
pathogens_Gpal_scaffold_1004:9967-9997	+	AT_rich	Low_complexity
pathogens_Gpal_scaffold_1004:9973-10003	+	AT_rich	Low_complexity
pathogens_Gpal_scaffold_1004:11329-11368	+	AT_rich	Low_complexity
pathogens_Gpal_scaffold_1004:11678-11705	+	AT_rich	Low_complexity
pathogens_Gpal_scaffold_1004:11998-12080	+	T-rich	Low_complexity
pathogens_Gpal_scaffold_1004:12256-12298	+	AT_rich	Low_complexity
pathogens_Gpal_scaffold_1004:12848-12868	+	(C)n	Simple_repeat
[truncated: 155,864 more rows]
