# Supplementary material for: Ancient and Novel Small RNA Pathways Compensate for the Loss of piRNAs in Multiple Independent Nematode Lineages
Source: PLoS Biol. 2015 Feb 10;13(2):e1002061. doi: 10.1371/journal.pbio.1002061 (PMC4323106; doi:10.1371/journal.pbio.1002061)
Supplement: S4 Data — (ZIP) [file pbio.1002061.s004.zip › processed data supporting figures and charts/Repeatmasker_annotations_figures35_suppfig4/Trichinella_repmask_positions.txt]

GL622784:127-154	+	AT_rich	Low_complexity
GL622784:1234-1261	+	AT_rich	Low_complexity
GL622784:1573-1646	C	RTE-10_BF	LINE/RTE-BovB
GL622784:2292-2521	C	Ginger2-1_TS	DNA/Ginger
GL622784:3443-3472	+	AT_rich	Low_complexity
GL622784:3639-3727	+	(CAA)n	Simple_repeat
GL622784:3743-3775	+	(CAATA)n	Simple_repeat
GL622784:5403-5574	C	Ginger2-1_TS	DNA/Ginger
GL622784:5889-5912	+	(TA)n	Simple_repeat
GL622784:6881-6962	+	(TTG)n	Simple_repeat
GL622784:7489-7528	+	AT_rich	Low_complexity
GL622784:8001-8021	+	AT_rich	Low_complexity
GL622784:15700-15734	+	AT_rich	Low_complexity
GL622784:15751-15775	+	AT_rich	Low_complexity
GL622784:17281-17308	+	AT_rich	Low_complexity
GL622784:23309-23330	+	AT_rich	Low_complexity
GL622784:23753-23788	+	AT_rich	Low_complexity
GL622784:23759-23794	+	AT_rich	Low_complexity
GL622784:24249-24270	+	AT_rich	Low_complexity
GL622784:25668-25697	+	AT_rich	Low_complexity
GL622784:25811-25867	+	AT_rich	Low_complexity
GL622784:26327-26406	+	AT_rich	Low_complexity
GL622784:26343-26416	+	AT_rich	Low_complexity
GL622784:28065-28114	+	AT_rich	Low_complexity
GL622784:31073-31115	+	AT_rich	Low_complexity
GL622784:32373-32393	+	AT_rich	Low_complexity
GL622784:32730-32777	+	AT_rich	Low_complexity
GL622784:32941-32961	+	AT_rich	Low_complexity
GL622784:33832-33906	+	hAT-17_SM	DNA/hAT-Charlie
GL622784:34077-34117	+	AT_rich	Low_complexity
GL622784:35245-35326	+	(CAA)n	Simple_repeat
GL622784:37121-37142	+	AT_rich	Low_complexity
GL622784:37335-37355	+	AT_rich	Low_complexity
GL622784:37585-37605	+	AT_rich	Low_complexity
GL622784:37743-37774	+	(CAA)n	Simple_repeat
GL622784:38827-38883	C	CR1-2_IS	LINE/CR1
GL622784:38889-38916	+	AT_rich	Low_complexity
GL622784:38969-39000	+	(CAAA)n	Simple_repeat
GL622784:40041-40063	+	AT_rich	Low_complexity
GL622784:40331-40360	+	(TTTG)n	Simple_repeat
GL622784:41715-41763	+	AT_rich	Low_complexity
GL622784:42632-42655	+	(TTG)n	Simple_repeat
GL622784:42876-42904	+	AT_rich	Low_complexity
GL622784:43053-43106	+	AT_rich	Low_complexity
GL622784:43262-43294	+	(CCA)n	Simple_repeat
GL622784:43856-43903	+	T-rich	Low_complexity
GL622784:44050-44086	+	AT_rich	Low_complexity
GL622784:44286-44310	+	(CAAA)n	Simple_repeat
GL622784:47358-47379	+	AT_rich	Low_complexity
GL622784:48402-48479	+	AT_rich	Low_complexity
GL622784:48486-48509	+	AT_rich	Low_complexity
GL622784:49803-49823	+	AT_rich	Low_complexity
GL622784:51022-51083	C	piggyBac-1_BF	DNA/PiggyBac
GL622784:52546-52566	+	AT_rich	Low_complexity
GL622784:54530-54550	+	AT_rich	Low_complexity
GL622784:54729-54831	+	A-rich	Low_complexity
GL622784:55074-55160	+	CR1-79_HM	LINE/L2
GL622784:55086-55181	+	MuDr-3_HM	DNA/MULE-MuDR
GL622784:55159-55210	+	Gypsy-12_RP-I-int	LTR/Gypsy
GL622784:56732-56811	+	AT_rich	Low_complexity
GL622784:58085-58120	+	(TTTA)n	Simple_repeat
GL622784:58725-58749	+	AT_rich	Low_complexity
GL622784:59525-59548	+	(TTG)n	Simple_repeat
GL622784:59814-59894	+	T-rich	Low_complexity
GL622784:59985-60008	+	AT_rich	Low_complexity
GL622784:61745-61775	+	AT_rich	Low_complexity
GL622784:61977-62036	+	AT_rich	Low_complexity
GL622784:62099-62123	+	AT_rich	Low_complexity
GL622784:62182-62216	+	AT_rich	Low_complexity
GL622784:62238-62283	+	AT_rich	Low_complexity
GL622784:62331-62351	+	AT_rich	Low_complexity
GL622784:62493-62544	+	AT_rich	Low_complexity
GL622784:62631-62662	+	AT_rich	Low_complexity
GL622784:62634-62677	+	AT_rich	Low_complexity
GL622784:63877-63921	+	(TG)n	Simple_repeat
GL622784:66148-66178	+	AT_rich	Low_complexity
GL622784:66486-66542	+	AT_rich	Low_complexity
GL622784:67612-67663	+	AT_rich	Low_complexity
GL622784:68450-68508	+	AT_rich	Low_complexity
GL622784:70836-70868	+	AT_rich	Low_complexity
GL622784:71076-71117	+	AT_rich	Low_complexity
GL622784:72287-72308	+	AT_rich	Low_complexity
GL622784:74759-74808	+	AT_rich	Low_complexity
GL622784:74868-74920	+	AT_rich	Low_complexity
GL622784:75165-75206	+	AT_rich	Low_complexity
GL622784:75449-75486	+	AT_rich	Low_complexity
GL622784:76365-76442	+	AT_rich	Low_complexity
GL622784:77212-77262	+	AT_rich	Low_complexity
GL622784:78083-78119	+	AT_rich	Low_complexity
GL622784:78140-78160	+	AT_rich	Low_complexity
GL622784:78985-79034	+	AT_rich	Low_complexity
GL622784:79691-79711	+	AT_rich	Low_complexity
GL622784:80638-80687	+	AT_rich	Low_complexity
GL622784:81002-81052	+	AT_rich	Low_complexity
GL622784:81344-81381	+	(TTTA)n	Simple_repeat
GL622784:81384-81466	+	AT_rich	Low_complexity
GL622784:81770-81814	+	(ATG)n	Simple_repeat
GL622784:81931-81972	+	CT-rich	Low_complexity
GL622784:82670-82714	+	A-rich	Low_complexity
GL622784:82905-82952	+	AT_rich	Low_complexity
GL622784:82924-82963	+	AT_rich	Low_complexity
GL622784:82964-83003	+	(TTTAA)n	Simple_repeat
GL622784:84061-84118	+	AT_rich	Low_complexity
GL622784:84067-84125	+	AT_rich	Low_complexity
GL622784:84448-84498	+	AT_rich	Low_complexity
GL622784:84739-84776	+	AT_rich	Low_complexity
GL622784:86244-86265	+	AT_rich	Low_complexity
GL622784:86576-86598	+	AT_rich	Low_complexity
GL622784:88513-88541	+	AT_rich	Low_complexity
GL622784:88700-88780	+	AT_rich	Low_complexity
GL622784:90451-90509	+	AT_rich	Low_complexity
GL622784:91320-91344	+	AT_rich	Low_complexity
GL622784:91784-91814	+	(CTCTG)n	Simple_repeat
GL622784:91859-91906	C	Helitron-1_DR	RC/Helitron
GL622784:91907-91919	+	Polinton1_SM	DNA/Maverick
GL622784:94249-94269	+	AT_rich	Low_complexity
GL622784:95439-95476	+	(TTC)n	Simple_repeat
GL622784:96139-96159	+	AT_rich	Low_complexity
GL622784:96228-96244	+	TART_DV	LINE/Jockey
GL622784:96245-96355	+	RTAg4	LINE/R1
GL622784:96314-96379	C	Gypsy3-LTR_AP	LTR/Gypsy
GL622784:96404-96431	+	(CCA)n	Simple_repeat
GL622784:96618-96652	+	CR1_Ele9	LINE/CR1
GL622784:96653-96764	+	(CAA)n	Simple_repeat
GL622784:96669-96776	+	Gypsy-34_NVi-I-int	LTR/Gypsy
GL622784:98318-98353	+	SMAR20	DNA/TcMar-Pogo
GL622784:99156-99182	+	(CTG)n	Simple_repeat
GL622784:99991-100017	+	(T)n	Simple_repeat
GL622784:100208-100228	+	AT_rich	Low_complexity
GL622784:100597-100620	+	AT_rich	Low_complexity
GL622784:101449-101484	+	(CAT)n	Simple_repeat
GL622784:101760-101801	+	AT_rich	Low_complexity
GL622784:102356-102387	+	(TTTTG)n	Simple_repeat
GL622784:103204-103232	+	(ATCTG)n	Simple_repeat
GL622784:103570-103596	+	(TTTTG)n	Simple_repeat
GL622784:104111-104167	+	CT-rich	Low_complexity
GL622784:104471-104564	+	(TATATG)n	Simple_repeat
GL622784:105008-105046	+	AT_rich	Low_complexity
GL622784:105060-105080	+	(CAA)n	Simple_repeat
GL622784:105704-105735	+	AT_rich	Low_complexity
GL622784:105945-105996	+	AT_rich	Low_complexity
GL622784:106370-106406	+	AT_rich	Low_complexity
GL622784:107317-107343	+	(TC)n	Simple_repeat
GL622784:115814-115846	+	AT_rich	Low_complexity
GL622784:118055-118079	+	(TA)n	Simple_repeat
GL622784:118705-118770	+	AT_rich	Low_complexity
GL622784:118719-118782	+	AT_rich	Low_complexity
GL622784:119182-119248	+	AT_rich	Low_complexity
GL622784:119510-119544	+	AT_rich	Low_complexity
GL622784:121975-122087	+	AT_rich	Low_complexity
GL622784:124125-124184	+	AT_rich	Low_complexity
GL622784:124789-124820	+	AT_rich	Low_complexity
GL622784:125377-125400	+	AT_rich	Low_complexity
GL622784:125973-126001	+	AT_rich	Low_complexity
GL622784:126265-126287	+	(TTA)n	Simple_repeat
GL622784:126426-126478	+	AT_rich	Low_complexity
GL622784:126508-126534	+	(TTTG)n	Simple_repeat
GL622784:127448-127471	+	(CGG)n	Simple_repeat
GL622784:127675-127703	+	(CAA)n	Simple_repeat
GL622784:127771-127900	+	RTAg4	LINE/R1
GL622784:127804-127932	+	Gypsy-23_DEl-I-int	LTR/Gypsy
GL622784:128049-128078	+	(CAA)n	Simple_repeat
GL622784:128899-128925	+	(TTAA)n	Simple_repeat
GL622784:129809-129852	+	(CTA)n	Simple_repeat
GL622784:129855-129990	+	T-rich	Low_complexity
GL622784:130294-130334	+	(TTTA)n	Simple_repeat
GL622784:130553-130573	+	AT_rich	Low_complexity
GL622784:130701-130730	+	(TTAA)n	Simple_repeat
GL622784:130803-130822	+	(TG)n	Simple_repeat
GL622784:131749-131801	+	(CAT)n	Simple_repeat
GL622784:132310-132384	+	CT-rich	Low_complexity
GL622784:132498-132544	+	CT-rich	Low_complexity
GL622784:133725-133782	+	AT_rich	Low_complexity
GL622784:134219-134315	+	BEL-616_AA-I-int	LTR/Pao
GL622784:134478-134562	+	BEL13-I_DR-int	LTR/Pao
GL622784:135464-135572	+	(CA)n	Simple_repeat
GL622784:135573-135620	+	(TA)n	Simple_repeat
GL622784:138132-138458	C	TSRP1	Unknown
GL622784:139206-139264	+	AT_rich	Low_complexity
GL622784:140165-140185	+	AT_rich	Low_complexity
GL622784:141434-142002	+	Gypsy-78_CQ-I-int	LTR/Gypsy
GL622784:142283-142562	+	Gypsy67-I_DR-int	LTR/Gypsy
GL622784:142808-143016	+	Gypsy67-I_DR-int	LTR/Gypsy
GL622784:143095-143328	+	Gypsy67-I_DR-int	LTR/Gypsy
GL622784:145677-145805	+	T-rich	Low_complexity
GL622784:145808-145828	+	(TTAA)n	Simple_repeat
GL622784:147039-147064	+	(CAT)n	Simple_repeat
GL622784:147737-147782	+	CT-rich	Low_complexity
GL622784:151396-151425	+	AT_rich	Low_complexity
GL622784:151590-151612	+	AT_rich	Low_complexity
GL622784:152376-152401	+	(TA)n	Simple_repeat
GL622784:153000-153027	+	(CAA)n	Simple_repeat
GL622784:154051-154081	+	AT_rich	Low_complexity
GL622784:154936-154981	+	AT_rich	Low_complexity
GL622784:157327-157351	+	AT_rich	Low_complexity
GL622784:157368-157402	+	AT_rich	Low_complexity
GL622784:159611-159648	+	AT_rich	Low_complexity
GL622784:159867-159927	+	AT_rich	Low_complexity
GL622784:160654-160678	+	(CAAA)n	Simple_repeat
GL622784:160684-160716	+	AT_rich	Low_complexity
GL622784:161135-161155	+	AT_rich	Low_complexity
GL622784:161244-161263	+	(TAA)n	Simple_repeat
GL622784:162938-162999	+	(GAA)n	Simple_repeat
GL622784:163605-163627	+	AT_rich	Low_complexity
GL622784:164903-164951	+	AT_rich	Low_complexity
GL622784:165242-165266	+	AT_rich	Low_complexity
GL622784:166259-166287	+	AT_rich	Low_complexity
GL622784:167326-167354	+	AT_rich	Low_complexity
GL622784:168480-168502	+	AT_rich	Low_complexity
GL622784:169262-169289	+	(TA)n	Simple_repeat
GL622784:169882-169903	+	(CAA)n	Simple_repeat
GL622784:171130-171210	+	AT_rich	Low_complexity
GL622784:171136-171237	+	AT_rich	Low_complexity
GL622784:173052-173102	+	AT_rich	Low_complexity
GL622784:173341-173389	+	AT_rich	Low_complexity
GL622784:173559-173586	+	AT_rich	Low_complexity
GL622784:175202-175308	+	(AGCTG)n	Simple_repeat
GL622784:175369-175401	+	(CAGTG)n	Simple_repeat
GL622784:175549-175727	+	(CTATA)n	Simple_repeat
GL622784:177284-177304	+	AT_rich	Low_complexity
GL622784:177531-177576	+	(CATAT)n	Simple_repeat
GL622784:178233-178299	+	AT_rich	Low_complexity
GL622784:178371-178402	+	AT_rich	Low_complexity
GL622784:179531-179557	+	AT_rich	Low_complexity
GL622784:179937-179985	+	DNA-TA-12_CQ	DNA
GL622784:180677-180706	+	AT_rich	Low_complexity
GL622784:180951-181073	+	AT_rich	Low_complexity
GL622784:183150-183194	+	AT_rich	Low_complexity
GL622784:183379-183414	+	AT_rich	Low_complexity
GL622784:184979-185039	+	AT_rich	Low_complexity
GL622784:184986-185057	+	AT_rich	Low_complexity
GL622784:186222-186243	+	AT_rich	Low_complexity
GL622784:187006-187027	+	(GAAA)n	Simple_repeat
GL622784:187080-187102	+	(GA)n	Simple_repeat
GL622784:188070-188108	+	A-rich	Low_complexity
GL622784:188258-188318	+	(TG)n	Simple_repeat
GL622784:188700-188739	+	(CA)n	Simple_repeat
GL622784:188745-188792	+	Gypsy-29_DWil-I-int	LTR/Gypsy
GL622784:188981-189009	+	(CTG)n	Simple_repeat
GL622784:189189-189252	C	MdoERV2a-int	LTR/ERV1
GL622784:189199-189296	C	DNA-1-2_DR	DNA
GL622784:189213-189350	C	Transib-6_HM	DNA/CMC-Transib
GL622784:189252-189360	C	L1-55_XT	LINE/L1
GL622784:189297-189392	C	ERV23_MD_LTR	LTR/ERVK
GL622784:189848-189867	+	(CAAAT)n	Simple_repeat
GL622784:190511-190544	+	(TA)n	Simple_repeat
GL622784:190872-190895	+	(CAA)n	Simple_repeat
GL622784:190903-190922	+	(GAA)n	Simple_repeat
GL622784:191285-191330	+	AT_rich	Low_complexity
GL622784:191619-191647	+	(TTG)n	Simple_repeat
GL622784:191750-191784	+	(CTG)n	Simple_repeat
GL622784:191845-191877	+	(TTC)n	Simple_repeat
GL622784:192501-192565	+	AT_rich	Low_complexity
GL622784:192626-192655	+	AT_rich	Low_complexity
GL622784:194219-194242	+	(CA)n	Simple_repeat
GL622784:195129-195191	+	(TTA)n	Simple_repeat
GL622784:195557-195586	+	AT_rich	Low_complexity
GL622784:195804-195826	+	AT_rich	Low_complexity
GL622784:196824-196837	+	hAT-17_Croc	DNA/hAT-Ac
GL622784:196838-196913	C	Neptune_Hyd	LINE/Penelope
GL622784:196914-196926	+	hAT-17_Croc	DNA/hAT-Ac
GL622784:197195-197252	+	(TAA)n	Simple_repeat
GL622784:197916-197959	+	AT_rich	Low_complexity
GL622784:198553-198567	+	A-rich	Low_complexity
GL622784:198568-198596	+	(CAAA)n	Simple_repeat
GL622784:198597-198649	+	A-rich	Low_complexity
GL622784:199437-199464	+	(TTA)n	Simple_repeat
GL622784:199465-199499	+	(TAG)n	Simple_repeat
GL622784:199609-199655	+	AT_rich	Low_complexity
GL622784:199710-199736	+	(CGA)n	Simple_repeat
GL622784:200840-200869	+	(CATA)n	Simple_repeat
GL622784:201267-201334	+	AT_rich	Low_complexity
GL622784:201751-201771	+	(TA)n	Simple_repeat
GL622784:202231-202286	+	AT_rich	Low_complexity
GL622784:202933-202958	+	(TTA)n	Simple_repeat
GL622784:205028-205066	+	(TA)n	Simple_repeat
GL622784:205486-205540	+	AT_rich	Low_complexity
GL622784:205992-206024	+	AT_rich	Low_complexity
GL622784:206301-206336	+	AT_rich	Low_complexity
GL622784:206447-206494	+	AT_rich	Low_complexity
GL622784:206520-206579	C	Polinton-5_SP	DNA/Maverick
GL622784:206532-206585	C	hAT-N53_DR	DNA/hAT-Ac?
GL622784:206548-206619	+	Gypsy-38_NVi-LTR	LTR/Gypsy
GL622784:206559-206631	C	R1C_NLo	LINE/R1
GL622784:207287-207331	+	(CTG)n	Simple_repeat
GL622784:208917-208968	+	AT_rich	Low_complexity
GL622784:209004-209031	+	AT_rich	Low_complexity
GL622784:209069-209111	+	(CATATA)n	Simple_repeat
GL622784:209210-209255	+	(CTTA)n	Simple_repeat
GL622784:209359-209380	+	(CAAA)n	Simple_repeat
GL622784:209731-209763	+	(GGAGA)n	Simple_repeat
GL622784:210610-210648	+	AT_rich	Low_complexity
GL622784:211149-211172	+	AT_rich	Low_complexity
GL622784:211184-211205	+	(CAATG)n	Simple_repeat
GL622784:212694-212721	+	AT_rich	Low_complexity
GL622784:214824-214846	+	(TAGA)n	Simple_repeat
GL622784:215513-215536	+	(CAAAT)n	Simple_repeat
GL622784:215818-215863	+	AT_rich	Low_complexity
GL622784:217704-217723	+	(TAAA)n	Simple_repeat
GL622784:218653-218717	+	AT_rich	Low_complexity
GL622784:218677-218730	+	AT_rich	Low_complexity
GL622784:219326-219389	+	AT_rich	Low_complexity
GL622784:220905-220945	+	AT_rich	Low_complexity
GL622784:222005-222027	+	AT_rich	Low_complexity
GL622784:222139-222166	+	AT_rich	Low_complexity
GL622784:222336-222356	+	AT_rich	Low_complexity
GL622784:222532-222588	+	AT_rich	Low_complexity
GL622784:223824-223876	+	AT_rich	Low_complexity
GL622784:225807-225871	+	AT_rich	Low_complexity
GL622784:227162-227201	+	AT_rich	Low_complexity
GL622784:228933-228964	+	AT_rich	Low_complexity
GL622784:230507-230606	+	AT_rich	Low_complexity
GL622784:232415-232465	+	AT_rich	Low_complexity
GL622784:232922-232949	+	AT_rich	Low_complexity
GL622784:235231-235391	C	Ginger2-1_TS	DNA/Ginger
GL622784:237551-237635	C	Ginger2-1_TS	DNA/Ginger
GL622784:237580-237649	+	Ginger2-1_TS	DNA/Ginger
GL622784:237624-237732	C	Ginger2-1_TS	DNA/Ginger
GL622784:238992-239016	+	AT_rich	Low_complexity
GL622784:242680-242758	+	DNA-TA-1_DF	DNA/TcMar
GL622784:243043-243096	+	AT_rich	Low_complexity
GL622784:243361-243427	+	AT_rich	Low_complexity
GL622784:243497-243519	+	(CTATA)n	Simple_repeat
GL622784:243849-243884	+	AT_rich	Low_complexity
GL622784:244441-244476	+	AT_rich	Low_complexity
GL622784:250156-250188	+	(TA)n	Simple_repeat
GL622784:251634-251679	+	AT_rich	Low_complexity
GL622784:252243-252277	+	(TA)n	Simple_repeat
GL622784:256364-256532	+	Ginger2-1_TS	DNA/Ginger
GL622784:257296-257344	+	AT_rich	Low_complexity
GL622784:257611-257643	+	AT_rich	Low_complexity
GL622784:263181-263209	+	(TA)n	Simple_repeat
GL622784:263629-263683	+	AT_rich	Low_complexity
GL622784:264139-264171	+	AT_rich	Low_complexity
GL622784:265829-265855	+	(CGA)n	Simple_repeat
GL622784:266956-266990	+	(CATA)n	Simple_repeat
GL622784:267413-267480	+	AT_rich	Low_complexity
GL622784:319447-319509	C	Ginger2-1_TS	DNA/Ginger
GL622784:321298-321485	+	Ginger2-1_TS	DNA/Ginger
GL622784:324039-324059	+	(TAA)n	Simple_repeat
GL622784:324878-324935	+	AT_rich	Low_complexity
GL622784:326938-326968	+	AT_rich	Low_complexity
GL622784:328354-328411	+	AT_rich	Low_complexity
GL622784:328548-328596	+	AT_rich	Low_complexity
GL622784:328739-328770	+	AT_rich	Low_complexity
GL622784:329083-329124	+	AT_rich	Low_complexity
GL622784:330491-330524	+	AT_rich	Low_complexity
GL622784:330598-330662	+	AT_rich	Low_complexity
GL622784:330786-330806	+	AT_rich	Low_complexity
GL622784:332205-332234	+	AT_rich	Low_complexity
GL622784:333392-333462	+	hAT-73_HM	DNA/hAT-Tip100
GL622784:333831-333873	+	AT_rich	Low_complexity
GL622784:334736-334765	+	AT_rich	Low_complexity
GL622784:335420-335453	+	(TTC)n	Simple_repeat
GL622784:336795-336830	+	AT_rich	Low_complexity
GL622784:336982-337059	+	AT_rich	Low_complexity
GL622784:338838-338859	+	AT_rich	Low_complexity
GL622784:341490-341518	+	AT_rich	Low_complexity
GL622784:341615-341713	+	AT_rich	Low_complexity
GL622784:342091-342118	+	AT_rich	Low_complexity
GL622784:344749-344795	+	AT_rich	Low_complexity
GL622784:345068-345130	+	AT_rich	Low_complexity
GL622784:345347-345375	+	AT_rich	Low_complexity
GL622784:346910-346941	+	AT_rich	Low_complexity
GL622784:347457-347492	+	AT_rich	Low_complexity
GL622784:347677-347827	+	AT_rich	Low_complexity
GL622784:348342-348444	+	AT_rich	Low_complexity
GL622784:348482-348516	+	AT_rich	Low_complexity
GL622784:350470-350494	+	AT_rich	Low_complexity
GL622784:350989-351024	+	AT_rich	Low_complexity
GL622784:351178-351247	+	AT_rich	Low_complexity
GL622784:351346-351382	+	(TTTTA)n	Simple_repeat
GL622784:351583-351636	+	(TA)n	Simple_repeat
GL622784:352441-352464	+	AT_rich	Low_complexity
GL622784:353489-353574	+	AT_rich	Low_complexity
GL622784:354168-354223	+	AT_rich	Low_complexity
GL622784:356564-356608	+	AT_rich	Low_complexity
GL622784:356682-356703	+	AT_rich	Low_complexity
GL622784:356838-356894	+	AT_rich	Low_complexity
GL622784:356909-356936	+	AT_rich	Low_complexity
GL622784:357885-357930	+	BEL-24_AA-I-int	LTR/Pao
GL622784:359146-359192	+	BEL-102_AA-I-int	LTR/Pao
GL622784:361810-361855	C	BEL-24_AA-I-int	LTR/Pao
GL622784:364471-364990	+	Gypsy-3_Adi-I-int	LTR/Gypsy
GL622784:366508-366545	+	AT_rich	Low_complexity
GL622784:366591-366616	+	AT_rich	Low_complexity
GL622784:366748-366805	+	AT_rich	Low_complexity
GL622784:366820-366939	+	AT_rich	Low_complexity
GL622784:367224-367267	+	AT_rich	Low_complexity
GL622784:367914-367962	+	AT_rich	Low_complexity
GL622784:368071-368100	+	AT_rich	Low_complexity
GL622784:368077-368118	+	AT_rich	Low_complexity
GL622784:368631-368712	+	AT_rich	Low_complexity
GL622784:371302-371348	+	AT_rich	Low_complexity
GL622784:372030-372072	+	T-rich	Low_complexity
GL622784:374511-374555	+	AT_rich	Low_complexity
GL622784:378348-378644	+	Gypsy15-I_SP-int	LTR/Gypsy
GL622784:378695-379075	+	Ginger2-1_TS	DNA/Ginger
GL622784:379077-379190	+	Ginger2-1_TS	DNA/Ginger
GL622784:379918-380107	+	Ginger2-1_TS	DNA/Ginger
GL622784:380259-380293	+	AT_rich	Low_complexity
GL622784:384539-384614	+	(TTG)n	Simple_repeat
GL622784:385723-385750	+	AT_rich	Low_complexity
GL622784:386010-386063	+	AT_rich	Low_complexity
GL622784:388016-388065	+	AT_rich	Low_complexity
GL622784:388810-388844	+	AT_rich	Low_complexity
GL622784:389545-389566	+	AT_rich	Low_complexity
GL622784:390013-390074	+	AT_rich	Low_complexity
GL622784:390086-390120	+	AT_rich	Low_complexity
GL622784:390375-390420	+	AT_rich	Low_complexity
GL622784:391888-391952	+	AT_rich	Low_complexity
GL622784:392745-392818	+	(CAATA)n	Simple_repeat
GL622784:394415-394465	C	Ginger2-1_TS	DNA/Ginger
GL622784:394657-394698	+	AT_rich	Low_complexity
GL622784:394976-395213	+	Ginger2-1_TS	DNA/Ginger
GL622784:395576-395617	+	AT_rich	Low_complexity
GL622784:396971-396991	+	AT_rich	Low_complexity
GL622784:397345-397375	+	AT_rich	Low_complexity
GL622784:398932-398985	+	AT_rich	Low_complexity
GL622784:399693-399745	+	AT_rich	Low_complexity
GL622784:400883-400905	+	(TATTG)n	Simple_repeat
GL622784:401889-401941	+	AT_rich	Low_complexity
GL622784:402509-402575	+	AT_rich	Low_complexity
GL622784:403915-403937	+	AT_rich	Low_complexity
GL622784:404521-404556	+	AT_rich	Low_complexity
GL622784:404963-405001	+	AT_rich	Low_complexity
GL622784:405298-405343	+	AT_rich	Low_complexity
GL622784:406039-406060	+	AT_rich	Low_complexity
GL622784:407181-407203	+	AT_rich	Low_complexity
GL622784:408366-408386	+	AT_rich	Low_complexity
GL622784:409400-409486	+	AeBuster1	DNA/hAT-Charlie
GL622784:409621-409645	+	AT_rich	Low_complexity
GL622784:410935-411587	C	Copia3-I_XT-int	LTR/Copia
GL622784:411824-411897	+	BEL-630_AA-I-int	LTR/Pao
GL622784:413048-413100	+	BEL-630_AA-I-int	LTR/Pao
GL622784:413281-413560	C	Copia-8_SI-I-int	LTR/Copia
GL622784:413930-413975	C	Copia-8_SI-I-int	LTR/Copia
GL622784:414064-414123	C	Gypsy-211_AA-I-int	LTR/Gypsy
GL622784:415155-415248	+	AT_rich	Low_complexity
GL622784:416649-416697	+	AT_rich	Low_complexity
GL622784:417194-417306	+	AT_rich	Low_complexity
GL622784:418176-418237	+	A-rich	Low_complexity
GL622784:419589-419627	+	AT_rich	Low_complexity
GL622784:419742-419802	+	AT_rich	Low_complexity
GL622784:420093-420115	+	AT_rich	Low_complexity
GL622784:420695-420735	+	AT_rich	Low_complexity
GL622784:420792-420821	+	AT_rich	Low_complexity
GL622784:422523-422561	+	AT_rich	Low_complexity
GL622784:422762-422783	+	AT_rich	Low_complexity
GL622784:423563-423621	+	AT_rich	Low_complexity
GL622784:425061-425095	+	AT_rich	Low_complexity
GL622784:426107-426139	+	AT_rich	Low_complexity
GL622784:426276-426304	+	AT_rich	Low_complexity
GL622784:429881-429900	+	(TA)n	Simple_repeat
GL622784:430203-430251	+	AT_rich	Low_complexity
GL622784:431671-431715	+	AT_rich	Low_complexity
GL622784:431780-431815	+	AT_rich	Low_complexity
GL622784:433659-433784	C	TART_DV	LINE/Jockey
GL622784:434320-434344	+	(TAAA)n	Simple_repeat
GL622784:434753-434810	+	T-rich	Low_complexity
GL622784:435070-435165	+	AT_rich	Low_complexity
GL622784:435590-435612	+	AT_rich	Low_complexity
GL622784:436119-436168	+	AT_rich	Low_complexity
GL622784:438438-438461	+	AT_rich	Low_complexity
GL622784:438569-438597	+	(TTTTG)n	Simple_repeat
GL622784:439033-439097	+	AT_rich	Low_complexity
GL622784:440109-440157	+	AT_rich	Low_complexity
GL622784:440639-440709	+	AT_rich	Low_complexity
GL622784:441949-442000	+	AT_rich	Low_complexity
GL622784:442068-442142	+	AT_rich	Low_complexity
GL622784:442802-442870	+	AT_rich	Low_complexity
GL622784:443334-443434	+	AT_rich	Low_complexity
GL622784:443504-443581	+	AT_rich	Low_complexity
GL622784:445877-445942	C	RT1	LINE/R1
GL622784:445943-445975	C	Jockey-2_DGri	LINE/Jockey
GL622784:446589-446609	+	(CAT)n	Simple_repeat
GL622784:446612-446676	+	CT-rich	Low_complexity
GL622784:446913-446956	+	A-rich	Low_complexity
GL622784:447538-447565	+	AT_rich	Low_complexity
GL622784:448072-448107	+	AT_rich	Low_complexity
GL622784:450922-450947	+	(TA)n	Simple_repeat
GL622784:451721-451762	+	AT_rich	Low_complexity
GL622784:452143-452176	+	AT_rich	Low_complexity
GL622784:452208-452229	+	AT_rich	Low_complexity
GL622784:452407-452430	+	AT_rich	Low_complexity
GL622784:452805-452832	+	AT_rich	Low_complexity
GL622784:453164-453192	+	AT_rich	Low_complexity
GL622784:454418-454462	+	EnSpm-21_HMa	DNA/CMC-EnSpm
GL622784:455345-455377	+	AT_rich	Low_complexity
GL622784:456998-457048	+	AT_rich	Low_complexity
GL622784:457885-457920	+	(TA)n	Simple_repeat
GL622784:457950-457986	+	AT_rich	Low_complexity
GL622784:458745-458787	+	AT_rich	Low_complexity
GL622784:460081-460142	+	(TAGA)n	Simple_repeat
GL622784:460150-460177	+	(TGAA)n	Simple_repeat
GL622784:460705-460744	+	(CAGT)n	Simple_repeat
GL622784:464294-464332	+	(TATAA)n	Simple_repeat
GL622784:465224-465261	+	AT_rich	Low_complexity
GL622784:465896-465924	+	AT_rich	Low_complexity
GL622784:467624-467720	+	AT_rich	Low_complexity
GL622784:468450-468477	+	AT_rich	Low_complexity
GL622784:470365-470417	+	AT_rich	Low_complexity
GL622784:471068-471106	+	AT_rich	Low_complexity
GL622784:471239-471278	+	AT_rich	Low_complexity
GL622784:472415-472435	+	AT_rich	Low_complexity
GL622784:472517-472558	+	AT_rich	Low_complexity
GL622784:472736-472763	+	AT_rich	Low_complexity
GL622784:472919-472967	+	AT_rich	Low_complexity
GL622784:473081-473129	+	AT_rich	Low_complexity
GL622784:474433-474581	+	AT_rich	Low_complexity
GL622784:475473-475507	+	AT_rich	Low_complexity
GL622784:477994-478022	+	(TTTA)n	Simple_repeat
GL622784:478857-478896	+	AT_rich	Low_complexity
GL622784:479060-479086	+	AT_rich	Low_complexity
GL622784:480786-480805	+	(TTTA)n	Simple_repeat
GL622784:480931-480951	+	AT_rich	Low_complexity
GL622784:481257-481303	+	(GAA)n	Simple_repeat
GL622784:481371-481440	+	(CAA)n	Simple_repeat
GL622784:481491-481556	+	AT_rich	Low_complexity
GL622784:482660-482685	+	AT_rich	Low_complexity
GL622784:483189-483223	+	AT_rich	Low_complexity
GL622784:483991-484022	+	AT_rich	Low_complexity
GL622784:484243-484274	+	AT_rich	Low_complexity
GL622784:484636-484659	+	(TTGTG)n	Simple_repeat
GL622784:485532-485566	+	AT_rich	Low_complexity
GL622784:485773-485818	+	AT_rich	Low_complexity
GL622784:486706-486735	+	AT_rich	Low_complexity
GL622784:486994-487198	+	AT_rich	Low_complexity
GL622784:487865-487885	+	AT_rich	Low_complexity
GL622784:488459-488503	+	BEL18-I_AG-int	LTR/Pao
GL622784:489972-490000	+	(GAA)n	Simple_repeat
GL622784:491470-491515	+	Gypsy-8_AC-I-int	LTR/Gypsy
GL622784:491579-491636	+	AT_rich	Low_complexity
GL622784:491996-492038	C	Gypsy-10_DVir-LTR	LTR/Gypsy
GL622784:492039-492097	C	DNA-2-18_DR	DNA/CMC-EnSpm
GL622784:492517-492560	+	AT_rich	Low_complexity
GL622784:492530-492567	+	AT_rich	Low_complexity
GL622784:492804-492880	+	AT_rich	Low_complexity
GL622784:493054-493095	+	AT_rich	Low_complexity
GL622784:493377-493413	+	(TTG)n	Simple_repeat
GL622784:493879-493913	+	AT_rich	Low_complexity
GL622784:495446-495473	+	(TTC)n	Simple_repeat
GL622784:496534-496569	+	(TAA)n	Simple_repeat
GL622784:496975-497015	+	(TTTA)n	Simple_repeat
GL622784:497675-497710	+	AT_rich	Low_complexity
GL622784:500010-500030	+	AT_rich	Low_complexity
GL622784:500569-500664	+	AT_rich	Low_complexity
GL622784:502401-502428	+	AT_rich	Low_complexity
GL622784:502792-502864	+	AT_rich	Low_complexity
GL622784:504041-504068	+	AT_rich	Low_complexity
GL622784:504816-504837	+	AT_rich	Low_complexity
GL622784:507176-507317	+	BEL-7-I_NV-int	LTR/Pao
GL622784:507760-507865	C	Charlie6	DNA/hAT-Charlie
GL622784:508192-508252	C	Charlie15b	DNA/hAT-Charlie
GL622784:508526-508546	+	AT_rich	Low_complexity
GL622784:510680-511116	C	Pigibakku	DNA/PiggyBac
GL622784:512686-512714	+	AT_rich	Low_complexity
GL622784:513031-513119	+	AT_rich	Low_complexity
GL622784:517386-517589	C	BEL-4_DPu-I-int	LTR/Pao
GL622784:518586-518650	C	BEL-7_SI-I-int	LTR/Pao
GL622784:520230-520757	+	Copia-17_SI-I-int	LTR/Copia
GL622784:521461-522325	+	Copia-17_SI-I-int	LTR/Copia
GL622784:524270-524547	C	Gypsy-53-I_NV-int	LTR/Gypsy
GL622784:525222-525316	C	Gypsy-53-I_NV-int	LTR/Gypsy
GL622784:525357-526377	C	Gypsy-19_IS-I-int	LTR/Gypsy
GL622784:528280-528321	+	AT_rich	Low_complexity
GL622784:528655-529182	+	Copia-17_SI-I-int	LTR/Copia
GL622784:529898-530754	+	Copia-17_SI-I-int	LTR/Copia
GL622784:530952-532507	+	Copia-17_SI-I-int	LTR/Copia
GL622784:534088-534263	+	Ginger2-1_TS	DNA/Ginger
GL622784:534750-534777	+	AT_rich	Low_complexity
GL622784:535794-535869	+	AT_rich	Low_complexity
GL622784:536045-536220	C	Ginger2-1_TS	DNA/Ginger
GL622784:537237-537275	+	AT_rich	Low_complexity
GL622784:537554-537588	+	(CGAA)n	Simple_repeat
GL622784:537651-537678	+	AT_rich	Low_complexity
GL622784:537909-537928	+	(CAAA)n	Simple_repeat
GL622784:541454-541507	+	AT_rich	Low_complexity
GL622784:542899-542933	+	AT_rich	Low_complexity
GL622784:546155-546190	+	AT_rich	Low_complexity
GL622784:546653-546675	+	(CAA)n	Simple_repeat
GL622784:547928-547964	+	AT_rich	Low_complexity
GL622784:549739-549768	+	AT_rich	Low_complexity
GL622784:553121-553155	+	AT_rich	Low_complexity
GL622784:554090-554127	+	AT_rich	Low_complexity
GL622784:559772-559824	+	AT_rich	Low_complexity
GL622784:562506-562544	+	AT_rich	Low_complexity
GL622784:563553-563581	+	AT_rich	Low_complexity
GL622784:564540-564567	+	AT_rich	Low_complexity
GL622784:566284-566338	+	AT_rich	Low_complexity
GL622784:566302-566345	+	AT_rich	Low_complexity
GL622784:566564-566591	+	AT_rich	Low_complexity
GL622784:566889-566947	+	AT_rich	Low_complexity
GL622784:567268-567333	+	AT_rich	Low_complexity
GL622784:569783-569804	+	AT_rich	Low_complexity
GL622784:570282-570326	+	AT_rich	Low_complexity
GL622784:573559-573644	+	AT_rich	Low_complexity
GL622784:573903-573926	+	AT_rich	Low_complexity
GL622784:574149-574193	+	AT_rich	Low_complexity
GL622784:575694-575719	+	(TTTG)n	Simple_repeat
GL622784:577070-577102	+	AT_rich	Low_complexity
GL622784:577320-577391	+	(TA)n	Simple_repeat
GL622784:578487-578557	+	AT_rich	Low_complexity
GL622784:579551-579581	+	AT_rich	Low_complexity
GL622784:580142-580162	+	(TTTA)n	Simple_repeat
GL622784:581061-581107	+	AT_rich	Low_complexity
GL622784:581113-581200	+	(TTATA)n	Simple_repeat
GL622784:581713-581785	+	AT_rich	Low_complexity
GL622784:582699-582719	+	AT_rich	Low_complexity
GL622784:585103-585135	+	(TTG)n	Simple_repeat
GL622784:585488-585507	+	(TTC)n	Simple_repeat
GL622784:586440-586465	+	(CAT)n	Simple_repeat
GL622784:586914-586949	+	AT_rich	Low_complexity
GL622784:588412-588449	+	AT_rich	Low_complexity
GL622784:588985-589043	+	AT_rich	Low_complexity
GL622784:589285-589312	+	AT_rich	Low_complexity
GL622784:590648-590725	+	AT_rich	Low_complexity
GL622784:591600-591620	+	AT_rich	Low_complexity
GL622784:591938-592001	+	TRNALysTTT_CB	tRNA
GL622784:591945-592010	+	SINE2-3_SP	SINE/tRNA-Deu-CR1
GL622784:592204-592245	+	AT_rich	Low_complexity
GL622784:592505-592554	+	AT_rich	Low_complexity
GL622784:592524-592572	+	AT_rich	Low_complexity
GL622784:592662-592736	C	Mariner-38_SM	DNA/TcMar-Tigger
GL622784:593058-593090	+	AT_rich	Low_complexity
GL622784:593264-593617	C	Mariner-37_SM	DNA/TcMar-Tigger
GL622784:594263-594326	+	TRNALysTTT_CB	tRNA
GL622784:594270-594335	+	SINE2-3_SP	SINE/tRNA-Deu-CR1
GL622784:594624-594708	+	AT_rich	Low_complexity
GL622784:598585-598612	+	AT_rich	Low_complexity
GL622784:600049-600074	+	(ATG)n	Simple_repeat
GL622784:600483-600520	+	AT_rich	Low_complexity
GL622784:601722-601769	+	AT_rich	Low_complexity
GL622784:602479-602522	+	AT_rich	Low_complexity
GL622784:602494-602529	+	AT_rich	Low_complexity
GL622784:602567-602610	+	AT_rich	Low_complexity
GL622784:603215-603288	C	CR1-78_AAe	LINE/CR1
GL622784:609525-609659	+	(TTATA)n	Simple_repeat
GL622784:609835-609886	+	AT_rich	Low_complexity
GL622784:610310-610330	+	AT_rich	Low_complexity
GL622784:611213-611249	+	AT_rich	Low_complexity
GL622784:611768-611863	+	Gypsy41-I_AG-int	LTR/Gypsy
GL622784:612041-612087	+	AT_rich	Low_complexity
GL622784:612225-612305	+	T-rich	Low_complexity
GL622784:612564-612659	+	AT_rich	Low_complexity
GL622784:613193-613232	+	AT_rich	Low_complexity
GL622784:616001-616040	+	AT_rich	Low_complexity
GL622784:617452-617512	+	AT_rich	Low_complexity
GL622784:617799-617857	+	AT_rich	Low_complexity
GL622784:617973-618008	+	AT_rich	Low_complexity
GL622784:619863-619925	+	AT_rich	Low_complexity
GL622784:620833-620886	+	AT_rich	Low_complexity
GL622784:622056-622092	+	AT_rich	Low_complexity
GL622784:622277-622311	+	AT_rich	Low_complexity
GL622784:625499-625569	+	AT_rich	Low_complexity
GL622784:626033-626055	+	(CAA)n	Simple_repeat
GL622784:627686-627707	+	AT_rich	Low_complexity
GL622784:628862-628904	+	AT_rich	Low_complexity
GL622784:629274-629294	+	(TAAA)n	Simple_repeat
GL622784:629527-629550	+	(CAAA)n	Simple_repeat
GL622784:629765-629866	C	CR1-13_CQ	LINE/CR1
GL622784:632028-632092	+	AT_rich	Low_complexity
GL622784:632241-632261	+	(TTC)n	Simple_repeat
GL622784:632539-632600	+	AT_rich	Low_complexity
GL622784:633685-633740	+	(TATAA)n	Simple_repeat
GL622784:633884-633903	+	(TAG)n	Simple_repeat
GL622784:634494-634538	+	AT_rich	Low_complexity
GL622784:634718-634740	+	AT_rich	Low_complexity
GL622784:634844-634904	+	AT_rich	Low_complexity
GL622784:635482-635512	+	(AAATG)n	Simple_repeat
GL622784:636174-636200	+	(CTAAT)n	Simple_repeat
GL622784:638019-638069	+	AT_rich	Low_complexity
GL622784:639752-639808	+	AT_rich	Low_complexity
GL622784:639778-639820	+	AT_rich	Low_complexity
GL622784:643749-643769	+	AT_rich	Low_complexity
GL622784:644861-644884	+	AT_rich	Low_complexity
GL622784:645412-645440	+	AT_rich	Low_complexity
GL622784:645525-645565	+	AT_rich	Low_complexity
GL622784:646022-646063	+	AT_rich	Low_complexity
GL622784:646757-646812	+	AT_rich	Low_complexity
GL622784:647904-647944	+	AT_rich	Low_complexity
GL622784:648001-648046	+	AT_rich	Low_complexity
GL622784:648482-648523	+	AT_rich	Low_complexity
GL622784:649094-649149	C	BEL-10_DEl-I-int	LTR/Pao
GL622784:651490-651521	+	AT_rich	Low_complexity
GL622784:653020-653049	+	AT_rich	Low_complexity
GL622784:654535-654589	+	AT_rich	Low_complexity
GL622784:655115-655135	+	AT_rich	Low_complexity
GL622784:656686-656722	+	AT_rich	Low_complexity
GL622784:656826-656862	+	AT_rich	Low_complexity
GL622784:656936-656991	+	AT_rich	Low_complexity
GL622784:657245-657269	+	AT_rich	Low_complexity
GL622784:657318-657350	+	AT_rich	Low_complexity
GL622784:658557-658598	+	AT_rich	Low_complexity
GL622784:659693-659962	+	Gypsy-2_RP-I-int	LTR/Gypsy
GL622784:660119-660238	+	Gypsy-2_RP-I-int	LTR/Gypsy
GL622784:660734-662816	+	Gypsy-2_RP-I-int	LTR/Gypsy
GL622784:663670-663710	C	Gypsy-2_IS-I-int	LTR/Gypsy
GL622784:664368-664396	+	(AACTG)n	Simple_repeat
GL622784:665558-665599	+	AT_rich	Low_complexity
GL622784:666160-666185	+	AT_rich	Low_complexity
GL622784:666876-666904	+	AT_rich	Low_complexity
GL622784:667346-667406	+	(TA)n	Simple_repeat
GL622784:667788-667810	+	AT_rich	Low_complexity
GL622784:667977-667998	+	AT_rich	Low_complexity
GL622784:668476-668517	+	AT_rich	Low_complexity
GL622784:668911-668938	+	AT_rich	Low_complexity
GL622784:669234-669255	+	(TTTG)n	Simple_repeat
GL622784:669492-669541	+	AT_rich	Low_complexity
GL622784:670774-670934	C	Ginger2-1_TS	DNA/Ginger
GL622784:670992-671021	C	Ginger2-1_TS	DNA/Ginger
GL622784:671127-671364	+	Ginger2-1_TS	DNA/Ginger
GL622784:673562-673625	+	ERV2-8_PCa-I-int	LTR/ERVK
GL622784:674321-675219	+	Gypsy-21_GA-I-int	LTR/Gypsy
GL622784:674636-675319	+	Gypsy-7_DRh-I-int	LTR
GL622784:675335-675558	+	Gypsy-28_Adi-I-int	LTR/Gypsy
GL622784:676088-676447	+	Gypsy-44_GA-I-int	LTR/Gypsy
GL622784:677702-677743	+	AT_rich	Low_complexity
GL622784:679863-680397	+	Gypsy-2_RP-I-int	LTR/Gypsy
GL622784:682841-682950	+	AT_rich	Low_complexity
GL622784:684370-684400	+	AT_rich	Low_complexity
GL622784:686808-686917	+	AT_rich	Low_complexity
GL622784:688337-688367	+	AT_rich	Low_complexity
GL622784:689248-689283	+	AT_rich	Low_complexity
GL622784:690551-690593	+	A-rich	Low_complexity
GL622784:699596-699643	+	AT_rich	Low_complexity
GL622784:702241-702323	+	AT_rich	Low_complexity
GL622784:703623-703676	+	AT_rich	Low_complexity
GL622784:704575-704616	+	AT_rich	Low_complexity
GL622784:704875-704899	+	(TA)n	Simple_repeat
GL622784:704995-705022	+	AT_rich	Low_complexity
GL622784:705397-705457	+	AT_rich	Low_complexity
GL622784:705875-705902	+	AT_rich	Low_complexity
GL622784:706428-706498	+	AT_rich	Low_complexity
GL622784:706776-706822	+	AT_rich	Low_complexity
GL622784:707550-708567	C	hAT-1_DAn	DNA/hAT-Charlie
GL622784:709930-709974	C	BEL-626_AA-I-int	LTR/Pao
GL622784:712311-712383	C	hAT-3_AC	DNA/hAT-Charlie
GL622784:712515-714263	C	hAT-3_AC	DNA/hAT-Charlie
GL622784:714506-714552	+	AT_rich	Low_complexity
GL622784:716009-716065	+	AT_rich	Low_complexity
GL622784:716133-716208	+	AT_rich	Low_complexity
GL622784:716499-716564	+	T-rich	Low_complexity
GL622784:718142-718195	+	Gypsy121-I_DR-int	LTR/Gypsy
GL622784:719365-719394	+	AT_rich	Low_complexity
GL622784:719503-719523	+	(AATTG)n	Simple_repeat
GL622784:721991-722018	+	AT_rich	Low_complexity
GL622784:722208-722272	+	AT_rich	Low_complexity
GL622784:722218-722284	+	AT_rich	Low_complexity
GL622784:722411-722451	+	AT_rich	Low_complexity
GL622784:722932-722963	+	AT_rich	Low_complexity
GL622784:723270-723331	+	AT_rich	Low_complexity
GL622784:724140-724170	+	AT_rich	Low_complexity
GL622784:724498-724519	+	AT_rich	Low_complexity
GL622784:724665-724720	+	AT_rich	Low_complexity
GL622784:725951-725972	+	(TA)n	Simple_repeat
GL622784:726311-726346	+	AT_rich	Low_complexity
GL622784:728154-728202	+	AT_rich	Low_complexity
GL622784:728385-728433	+	AT_rich	Low_complexity
GL622784:728881-728944	+	AT_rich	Low_complexity
GL622784:730515-730559	+	BEL-626_AA-I-int	LTR/Pao
GL622784:733272-733359	+	Gypsy-69_AA-I-int	LTR/Gypsy
GL622784:733322-733479	+	hATx-20_SM	DNA/hAT-hATx
GL622784:736048-736113	+	AT_rich	Low_complexity
GL622784:736280-736310	+	AT_rich	Low_complexity
GL622784:736662-736689	+	AT_rich	Low_complexity
GL622784:736721-736763	+	AT_rich	Low_complexity
GL622784:738910-738947	+	BEL-221_AA-I-int	LTR/Pao
GL622784:738973-739002	+	AT_rich	Low_complexity
GL622784:739488-739522	+	AT_rich	Low_complexity
GL622784:739981-740074	+	A-rich	Low_complexity
GL622784:740104-740153	+	AT_rich	Low_complexity
GL622784:742953-742997	+	(TTTTA)n	Simple_repeat
GL622784:744140-744175	+	AT_rich	Low_complexity
GL622784:745044-745083	+	AT_rich	Low_complexity
GL622784:746494-746603	+	AT_rich	Low_complexity
GL622784:751096-751125	+	AT_rich	Low_complexity
GL622784:751905-752065	+	Ginger2-1_TS	DNA/Ginger
GL622784:755879-755916	+	AT_rich	Low_complexity
GL622784:756263-756304	+	AT_rich	Low_complexity
GL622784:756489-757457	C	hAT-7_XT	DNA/hAT-Charlie
GL622784:757810-757839	+	AT_rich	Low_complexity
GL622784:758271-758417	+	BEL1-I_SM-int	LTR/Pao
GL622784:758467-758700	+	BEL1-I_SM-int	LTR/Pao
GL622784:758744-758820	+	BEL1-I_SM-int	LTR/Pao
GL622784:758895-758945	+	T-rich	Low_complexity
GL622784:760143-760191	+	AT_rich	Low_complexity
GL622784:760373-760393	+	AT_rich	Low_complexity
GL622784:760674-760745	+	DIRS-4N2_DR	LTR/Ngaro
GL622784:761180-761203	+	(TAA)n	Simple_repeat
GL622784:762259-762279	+	(CAAA)n	Simple_repeat
GL622784:764167-764187	+	AT_rich	Low_complexity
GL622784:765046-765120	+	AT_rich	Low_complexity
GL622784:765179-765224	+	AT_rich	Low_complexity
GL622784:766867-766888	+	AT_rich	Low_complexity
GL622784:766917-766939	+	AT_rich	Low_complexity
GL622784:768918-769027	+	(CATAT)n	Simple_repeat
GL622784:773458-774052	C	Gypsy-80_CQ-I-int	LTR/Gypsy
GL622784:774300-775624	C	Gypsy-80_CQ-I-int	LTR/Gypsy
GL622784:778275-778380	+	T-rich	Low_complexity
GL622784:778797-778870	C	hAT-3_AC	DNA/hAT-Charlie
GL622784:778966-779940	C	hAT-3_AC	DNA/hAT-Charlie
GL622784:779956-780020	+	hAT-3_AC	DNA/hAT-Charlie
GL622784:780203-780239	+	AT_rich	Low_complexity
GL622784:780324-780388	C	hAT-3N1_AC	DNA/hAT-Charlie
GL622784:780346-780397	+	BEL-630_AA-I-int	LTR/Pao
GL622784:780655-780675	+	AT_rich	Low_complexity
GL622784:784673-784714	+	AT_rich	Low_complexity
GL622784:784899-785137	C	hAT-7_XT	DNA/hAT-Charlie
GL622784:785420-785867	C	AeBuster3	DNA/hAT-Charlie
GL622784:786220-786249	+	AT_rich	Low_complexity
GL622784:786588-786805	+	BEL1-I_SM-int	LTR/Pao
GL622784:786851-787083	+	BEL1-I_SM-int	LTR/Pao
GL622784:787129-787373	+	BEL1-I_SM-int	LTR/Pao
GL622784:788136-788210	+	AT_rich	Low_complexity
GL622784:788269-788314	+	AT_rich	Low_complexity
GL622784:789957-789978	+	AT_rich	Low_complexity
GL622784:790007-790029	+	AT_rich	Low_complexity
GL622784:792767-792886	+	BEL1-I_SM-int	LTR/Pao
GL622784:792923-793169	+	BEL1-I_SM-int	LTR/Pao
GL622784:793218-793451	+	BEL1-I_SM-int	LTR/Pao
GL622784:793495-793571	+	BEL1-I_SM-int	LTR/Pao
GL622784:793646-793696	+	T-rich	Low_complexity
GL622784:794912-794960	+	AT_rich	Low_complexity
GL622784:795142-795162	+	AT_rich	Low_complexity
GL622784:795451-795493	+	(TAAA)n	Simple_repeat
GL622784:795947-795974	+	AT_rich	Low_complexity
GL622784:798308-798403	+	BEL1-I_SM-int	LTR/Pao
GL622784:798407-798457	+	AT_rich	Low_complexity
GL622784:798458-798687	+	BEL1-I_SM-int	LTR/Pao
GL622784:801246-801324	+	AT_rich	Low_complexity
GL622784:801387-801448	+	AT_rich	Low_complexity
GL622784:801548-801653	+	AT_rich	Low_complexity
GL622784:802732-804073	+	Charlie6	DNA/hAT-Charlie
GL622784:804172-804280	+	MamGypsy2-I-int	LTR/Gypsy
GL622784:804585-804654	+	AT_rich	Low_complexity
GL622784:805971-805991	+	AT_rich	Low_complexity
GL622784:806042-806117	+	AT_rich	Low_complexity
GL622784:807560-807619	+	AT_rich	Low_complexity
GL622784:809125-809153	+	AT_rich	Low_complexity
GL622784:810101-810149	+	AT_rich	Low_complexity
GL622784:812565-812592	+	AT_rich	Low_complexity
GL622784:813588-813611	+	AT_rich	Low_complexity
GL622784:814100-814242	+	BEL1-I_SM-int	LTR/Pao
GL622784:814336-814573	+	BEL1-I_SM-int	LTR/Pao
GL622784:814957-815147	+	BEL1-I_SM-int	LTR/Pao
GL622784:816126-816263	+	BEL1-I_SM-int	LTR/Pao
GL622784:816267-816315	+	AT_rich	Low_complexity
GL622784:816316-816557	+	BEL1-I_SM-int	LTR/Pao
GL622784:818280-818311	+	AT_rich	Low_complexity
GL622784:818750-818787	+	AT_rich	Low_complexity
GL622784:819255-819303	+	AT_rich	Low_complexity
GL622784:819364-819405	+	AT_rich	Low_complexity
GL622784:820626-820646	+	AT_rich	Low_complexity
GL622784:821133-821175	+	AT_rich	Low_complexity
GL622784:821275-821294	+	(ATCTG)n	Simple_repeat
GL622784:822995-823039	+	AT_rich	Low_complexity
GL622784:823002-823046	+	AT_rich	Low_complexity
GL622784:825399-825477	+	AT_rich	Low_complexity
GL622784:825540-825601	+	AT_rich	Low_complexity
GL622784:825701-825778	+	AT_rich	Low_complexity
GL622784:826884-828221	+	Charlie6	DNA/hAT-Charlie
GL622784:828320-828428	+	MamGypsy2-I-int	LTR/Gypsy
GL622784:828743-828812	+	AT_rich	Low_complexity
GL622784:830130-830150	+	AT_rich	Low_complexity
GL622784:830201-830276	+	AT_rich	Low_complexity
GL622784:831339-831363	+	AT_rich	Low_complexity
GL622784:831728-831787	+	AT_rich	Low_complexity
GL622784:832923-832973	+	AT_rich	Low_complexity
GL622784:833268-833296	+	AT_rich	Low_complexity
GL622784:833551-833586	+	AT_rich	Low_complexity
GL622784:833720-833767	+	AT_rich	Low_complexity
GL622784:834245-834293	+	AT_rich	Low_complexity
GL622784:836032-836073	+	AT_rich	Low_complexity
GL622784:836213-836460	C	AeBuster1	DNA/hAT-Charlie
GL622784:838536-838559	+	AT_rich	Low_complexity
GL622784:839050-839192	+	BEL1-I_SM-int	LTR/Pao
GL622784:839282-839534	+	BEL1-I_SM-int	LTR/Pao
GL622784:839905-840162	+	BEL1-I_SM-int	LTR/Pao
GL622784:841878-841909	+	AT_rich	Low_complexity
GL622784:842365-842385	+	AT_rich	Low_complexity
GL622784:842841-842879	+	AT_rich	Low_complexity
GL622784:842853-842893	+	AT_rich	Low_complexity
GL622784:844203-844223	+	AT_rich	Low_complexity
GL622784:844710-844752	+	AT_rich	Low_complexity
GL622784:844852-844871	+	(ATCTG)n	Simple_repeat
GL622784:846572-846616	+	AT_rich	Low_complexity
GL622784:846579-846623	+	AT_rich	Low_complexity
GL622784:849241-849383	+	BEL1-I_SM-int	LTR/Pao
GL622784:849473-849725	+	BEL1-I_SM-int	LTR/Pao
GL622784:850096-850350	+	BEL1-I_SM-int	LTR/Pao
GL622784:850381-850457	+	BEL1-I_SM-int	LTR/Pao
GL622784:850950-850984	+	AT_rich	Low_complexity
GL622784:851695-851758	+	AT_rich	Low_complexity
GL622784:852860-852891	+	AT_rich	Low_complexity
GL622784:852967-853062	+	TART_DV	LINE/Jockey
GL622784:853063-853081	+	RTAg4	LINE/R1
GL622784:853082-853153	+	DIRS-4_DR	LTR/Ngaro
GL622784:853164-853176	+	TART_DV	LINE/Jockey
GL622784:853663-853694	+	AT_rich	Low_complexity
GL622784:854029-854086	C	MuDR-1_NV	DNA/MULE-MuDR
GL622784:855606-855639	+	AT_rich	Low_complexity
GL622784:856016-856043	+	(TA)n	Simple_repeat
GL622784:856170-856988	+	Ginger2-1_TS	DNA/Ginger
GL622784:857667-857737	+	P-1_HM	DNA/P
GL622784:858071-858109	+	AT_rich	Low_complexity
GL622784:859673-859708	+	AT_rich	Low_complexity
GL622784:862766-862829	+	AT_rich	Low_complexity
GL622784:862918-862962	+	AT_rich	Low_complexity
GL622784:863254-863280	+	AT_rich	Low_complexity
GL622784:863305-863448	+	BEL1-I_SM-int	LTR/Pao
GL622784:863899-864131	+	BEL1-I_SM-int	LTR/Pao
GL622784:864881-864916	+	(TA)n	Simple_repeat
GL622784:864927-864976	C	BEL-630_AA-I-int	LTR/Pao
GL622784:865359-865438	C	BEL-630_AA-I-int	LTR/Pao
GL622784:870519-870556	+	AT_rich	Low_complexity
GL622784:870998-871064	+	A-rich	Low_complexity
GL622784:872596-872619	+	AT_rich	Low_complexity
GL622784:872793-872813	+	AT_rich	Low_complexity
GL622784:873010-873463	+	TSRP1	Unknown
GL622784:875293-875383	+	BEL-4_DAn-I-int	LTR/Pao
GL622784:875841-875959	+	BEL-5-I_HM-int	LTR/Pao
GL622784:876595-876692	C	BEL-593_AA-I-int	LTR/Pao
GL622784:877005-877096	C	BEL-3_DWil-I-int	LTR/Pao
GL622784:877290-877667	+	TSRP1	Unknown
GL622784:879498-879537	+	AT_rich	Low_complexity
GL622784:879629-879657	+	AT_rich	Low_complexity
GL622784:879748-879810	+	AT_rich	Low_complexity
GL622784:880673-880715	+	AT_rich	Low_complexity
GL622784:881646-881684	+	AT_rich	Low_complexity
GL622784:884810-884851	+	AT_rich	Low_complexity
GL622784:885901-885923	+	AT_rich	Low_complexity
GL622784:887242-887356	+	T-rich	Low_complexity
GL622784:888476-888618	+	BEL1-I_SM-int	LTR/Pao
GL622784:888708-888960	+	BEL1-I_SM-int	LTR/Pao
GL622784:889331-889587	+	BEL1-I_SM-int	LTR/Pao
GL622784:889623-889758	+	BEL1-I_SM-int	LTR/Pao
GL622784:889909-890093	+	BEL1-I_SM-int	LTR/Pao
GL622784:890287-890401	+	T-rich	Low_complexity
GL622784:891188-891306	+	BEL1-I_SM-int	LTR/Pao
GL622784:891917-892045	C	BEL-644_AA-I-int	LTR/Pao
GL622784:892297-892443	C	BEL-3_DWil-I-int	LTR/Pao
GL622784:892637-893014	+	TSRP1	Unknown
GL622784:894849-894888	+	AT_rich	Low_complexity
GL622784:894980-895014	+	AT_rich	Low_complexity
GL622784:896024-896066	+	AT_rich	Low_complexity
GL622784:896984-897022	+	AT_rich	Low_complexity
GL622784:898983-899004	+	AT_rich	Low_complexity
GL622784:900302-900342	+	AT_rich	Low_complexity
GL622784:900316-900354	+	AT_rich	Low_complexity
GL622784:900810-900855	+	AT_rich	Low_complexity
GL622784:901293-901323	+	AT_rich	Low_complexity
GL622784:904248-904271	+	AT_rich	Low_complexity
GL622784:904445-904465	+	AT_rich	Low_complexity
GL622784:904662-905117	+	TSRP1	Unknown
GL622784:907981-908018	+	AT_rich	Low_complexity
GL622784:908460-908526	+	A-rich	Low_complexity
GL622784:909337-909367	+	(TTG)n	Simple_repeat
GL622784:909931-909958	+	AT_rich	Low_complexity
GL622784:910448-910477	+	AT_rich	Low_complexity
GL622784:911349-911370	+	AT_rich	Low_complexity
GL622784:911430-911454	+	(GGA)n	Simple_repeat
GL622784:912023-912057	C	hAT-37_HM	DNA/hAT-Ac
GL622784:912194-912277	+	AT_rich	Low_complexity
GL622784:912532-912617	+	AT_rich	Low_complexity
GL622784:914278-914314	+	(TTTA)n	Simple_repeat
GL622784:918389-918425	+	(TTTA)n	Simple_repeat
GL622784:918840-918861	+	AT_rich	Low_complexity
GL622784:920572-920613	+	AT_rich	Low_complexity
GL622784:921265-921300	+	AT_rich	Low_complexity
GL622784:924504-924531	+	AT_rich	Low_complexity
GL622784:924568-924618	+	AT_rich	Low_complexity
GL622784:924679-924702	+	AT_rich	Low_complexity
GL622784:926160-926201	+	AT_rich	Low_complexity
GL622784:926750-926803	+	AT_rich	Low_complexity
GL622784:928656-928701	+	AT_rich	Low_complexity
GL622784:929423-929471	+	AT_rich	Low_complexity
GL622784:930589-930638	+	AT_rich	Low_complexity
GL622784:930770-930840	+	AT_rich	Low_complexity
GL622784:931841-931883	+	AT_rich	Low_complexity
GL622784:931919-931950	+	AT_rich	Low_complexity
GL622784:932256-932300	+	AT_rich	Low_complexity
GL622784:932701-932734	+	AT_rich	Low_complexity
GL622784:933531-933565	+	AT_rich	Low_complexity
GL622784:933995-934018	+	AT_rich	Low_complexity
GL622784:935149-935182	+	(TTG)n	Simple_repeat
GL622784:935403-935447	+	(TTC)n	Simple_repeat
GL622784:936315-936351	+	AT_rich	Low_complexity
GL622784:937156-937194	+	AT_rich	Low_complexity
GL622784:937240-937277	C	ERV54-EC_I-int	LTR/ERV1
GL622784:937324-937425	+	AT_rich	Low_complexity
GL622784:939816-939841	+	(GGA)n	Simple_repeat
GL622784:940514-940544	+	(CCA)n	Simple_repeat
GL622784:941781-941830	+	AT_rich	Low_complexity
GL622784:944447-944478	+	AT_rich	Low_complexity
GL622784:944599-944639	+	AT_rich	Low_complexity
GL622784:944778-944834	+	AT_rich	Low_complexity
GL622784:946974-947024	+	AT_rich	Low_complexity
GL622784:947701-947749	+	AT_rich	Low_complexity
GL622784:948534-948621	+	AT_rich	Low_complexity
GL622784:948566-948655	+	AT_rich	Low_complexity
GL622784:949232-949277	+	AT_rich	Low_complexity
GL622784:949948-950046	+	AT_rich	Low_complexity
GL622784:950066-950159	+	AT_rich	Low_complexity
GL622784:951191-951212	+	AT_rich	Low_complexity
GL622784:951451-951519	C	RLTR20C2_MM	LTR/ERVK
GL622784:951462-951473	C	Daphne-73_HMa	LINE/L2
GL622784:951474-951533	+	CR1-31_DR	LINE/Rex-Babar
GL622784:951852-951908	+	AT_rich	Low_complexity
GL622784:952192-952238	+	AT_rich	Low_complexity
GL622784:952388-952407	+	(TAATG)n	Simple_repeat
GL622784:952408-952445	+	AT_rich	Low_complexity
GL622784:952706-952758	+	AT_rich	Low_complexity
GL622784:952943-952974	+	AT_rich	Low_complexity
GL622784:953745-953787	+	AT_rich	Low_complexity
GL622784:954282-954309	+	(TAA)n	Simple_repeat
GL622784:954469-954601	+	AT_rich	Low_complexity
GL622784:954939-954960	+	AT_rich	Low_complexity
GL622784:955535-955585	+	AT_rich	Low_complexity
GL622784:956199-956229	+	(TA)n	Simple_repeat
GL622784:959740-959781	+	AT_rich	Low_complexity
GL622784:960280-960304	+	AT_rich	Low_complexity
GL622784:960612-960668	+	AT_rich	Low_complexity
GL622784:960972-961027	+	AT_rich	Low_complexity
GL622784:961286-961314	+	AT_rich	Low_complexity
GL622784:963497-963534	+	AT_rich	Low_complexity
GL622784:963705-963729	+	AT_rich	Low_complexity
GL622784:964952-964989	+	AT_rich	Low_complexity
GL622784:965034-965158	+	AT_rich	Low_complexity
GL622784:965776-965846	+	AT_rich	Low_complexity
GL622784:966242-966327	+	AT_rich	Low_complexity
GL622784:966444-966476	+	AT_rich	Low_complexity
GL622784:966478-966536	+	CR1-66_AAe	LINE/CR1
GL622784:968824-968880	+	AT_rich	Low_complexity
GL622784:969096-969158	+	AT_rich	Low_complexity
GL622784:969313-969357	+	AT_rich	Low_complexity
GL622784:969639-969683	+	AT_rich	Low_complexity
GL622784:969645-969693	+	AT_rich	Low_complexity
GL622784:970048-970086	+	AT_rich	Low_complexity
GL622784:970099-970134	+	AT_rich	Low_complexity
GL622784:970666-970715	+	AT_rich	Low_complexity
GL622784:971252-971280	+	AT_rich	Low_complexity
GL622784:971443-971511	+	AT_rich	Low_complexity
GL622784:971606-971633	+	AT_rich	Low_complexity
GL622784:971692-971718	+	AT_rich	Low_complexity
GL622784:972439-972515	+	AT_rich	Low_complexity
GL622784:972702-972757	+	AT_rich	Low_complexity
GL622784:973446-973528	+	AT_rich	Low_complexity
GL622784:973463-973535	+	AT_rich	Low_complexity
GL622784:974540-974570	+	AT_rich	Low_complexity
GL622784:974717-974746	+	AT_rich	Low_complexity
GL622784:974778-974912	+	AT_rich	Low_complexity
GL622784:975452-975487	+	AT_rich	Low_complexity
GL622784:975822-975863	+	AT_rich	Low_complexity
GL622784:975910-976011	+	AT_rich	Low_complexity
GL622784:976070-976118	+	(TAA)n	Simple_repeat
GL622784:976141-976163	+	AT_rich	Low_complexity
GL622784:976471-976539	+	CR1_Ele8	LINE/CR1
GL622784:976829-976895	+	AT_rich	Low_complexity
GL622784:978401-978430	+	AT_rich	Low_complexity
GL622784:978508-978530	+	AT_rich	Low_complexity
GL622784:980399-980427	+	(TA)n	Simple_repeat
GL622784:983901-983930	+	AT_rich	Low_complexity
GL622784:984209-984315	+	AT_rich	Low_complexity
GL622784:984227-984340	+	AT_rich	Low_complexity
GL622784:984574-984629	+	AT_rich	Low_complexity
GL622784:985331-985367	+	AT_rich	Low_complexity
GL622784:985552-985616	+	AT_rich	Low_complexity
GL622784:985752-985781	+	AT_rich	Low_complexity
GL622784:985925-985973	+	AT_rich	Low_complexity
GL622784:986211-986275	+	hAT-N70_DR	DNA/hAT?
GL622784:986719-986778	+	AT_rich	Low_complexity
GL622784:986848-986891	+	AT_rich	Low_complexity
GL622784:987841-987877	+	AT_rich	Low_complexity
GL622784:987994-988053	+	AT_rich	Low_complexity
GL622784:988197-988272	+	AT_rich	Low_complexity
GL622784:988848-988890	+	AT_rich	Low_complexity
GL622784:989060-989123	+	AT_rich	Low_complexity
GL622784:989073-989129	+	AT_rich	Low_complexity
GL622784:989321-989365	+	AT_rich	Low_complexity
GL622784:989709-989786	+	AT_rich	Low_complexity
GL622784:991230-991315	+	AT_rich	Low_complexity
GL622784:992619-992642	+	AT_rich	Low_complexity
GL622784:992760-992780	+	AT_rich	Low_complexity
GL622784:992800-992840	+	AT_rich	Low_complexity
GL622784:993576-993703	+	AT_rich	Low_complexity
GL622784:994281-994308	+	AT_rich	Low_complexity
GL622784:994377-994418	+	AT_rich	Low_complexity
GL622784:994993-995017	+	AT_rich	Low_complexity
GL622784:996214-996255	+	A-rich	Low_complexity
GL622784:996959-997076	+	AT_rich	Low_complexity
GL622784:997181-997278	+	AT_rich	Low_complexity
GL622784:997606-997666	+	L2_AC_3	LINE/L2
GL622784:997619-997678	+	L1-11_DR	LINE/L1
GL622784:997693-997835	+	AT_rich	Low_complexity
GL622784:997890-997938	+	AT_rich	Low_complexity
GL622784:998070-998141	+	AT_rich	Low_complexity
GL622784:998562-998604	+	AT_rich	Low_complexity
GL622784:998761-998782	+	AT_rich	Low_complexity
GL622784:999680-999700	+	AT_rich	Low_complexity
GL622784:999751-999773	+	AT_rich	Low_complexity
GL622784:999808-999845	+	AT_rich	Low_complexity
GL622784:1000070-1000090	+	AT_rich	Low_complexity
GL622784:1002431-1002477	+	AT_rich	Low_complexity
GL622784:1002551-1002572	+	AT_rich	Low_complexity
GL622784:1002784-1002835	+	AT_rich	Low_complexity
GL622784:1002791-1002841	+	AT_rich	Low_complexity
GL622784:1004559-1004601	+	AT_rich	Low_complexity
GL622784:1004921-1004959	+	AT_rich	Low_complexity
GL622784:1005469-1005531	+	AT_rich	Low_complexity
GL622784:1006327-1006378	+	A-rich	Low_complexity
GL622784:1006789-1006861	+	AT_rich	Low_complexity
GL622784:1012332-1012361	+	(TCC)n	Simple_repeat
GL622784:1012691-1012710	+	(TTTA)n	Simple_repeat
GL622784:1013329-1013367	+	AT_rich	Low_complexity
GL622784:1014232-1014260	+	AT_rich	Low_complexity
GL622784:1014379-1014403	+	AT_rich	Low_complexity
GL622784:1017078-1017134	C	Ginger2-1_TS	DNA/Ginger
GL622784:1017138-1017265	C	Ginger2-1_TS	DNA/Ginger
GL622784:1017261-1017600	+	Ginger2-1_TS	DNA/Ginger
GL622784:1019430-1019453	+	AT_rich	Low_complexity
GL622784:1019766-1019794	+	AT_rich	Low_complexity
GL622784:1019973-1020012	+	AT_rich	Low_complexity
GL622784:1020096-1020135	+	AT_rich	Low_complexity
GL622784:1020140-1020177	+	(TAAA)n	Simple_repeat
GL622784:1020399-1020430	+	AT_rich	Low_complexity
GL622784:1022110-1022200	+	AT_rich	Low_complexity
GL622784:1022136-1022207	+	AT_rich	Low_complexity
GL622784:1023510-1023544	+	AT_rich	Low_complexity
GL622784:1026054-1026102	+	AT_rich	Low_complexity
GL622784:1026394-1026486	+	AT_rich	Low_complexity
GL622784:1026673-1026700	+	AT_rich	Low_complexity
GL622784:1026884-1026905	+	AT_rich	Low_complexity
GL622784:1028698-1028727	+	AT_rich	Low_complexity
GL622784:1028797-1028820	+	AT_rich	Low_complexity
GL622784:1029901-1029956	+	(TTA)n	Simple_repeat
GL622784:1030736-1030764	+	AT_rich	Low_complexity
GL622784:1031683-1031704	+	AT_rich	Low_complexity
GL622784:1032866-1032914	+	AT_rich	Low_complexity
GL622784:1034359-1034437	+	A-rich	Low_complexity
GL622784:1034735-1034783	+	AT_rich	Low_complexity
GL622784:1034798-1034856	+	AT_rich	Low_complexity
GL622784:1035301-1035341	+	A-rich	Low_complexity
GL622784:1038339-1038366	+	AT_rich	Low_complexity
GL622784:1038584-1038618	+	AT_rich	Low_complexity
GL622784:1038834-1038876	+	(TAAA)n	Simple_repeat
GL622784:1039131-1039186	+	AT_rich	Low_complexity
GL622784:1039256-1039314	+	(CAA)n	Simple_repeat
GL622784:1041112-1041147	+	AT_rich	Low_complexity
GL622784:1041118-1041153	+	AT_rich	Low_complexity
GL622784:1041503-1041530	+	AT_rich	Low_complexity
GL622784:1043764-1043797	+	AT_rich	Low_complexity
GL622784:1044650-1044677	+	AT_rich	Low_complexity
GL622784:1045200-1045246	+	AT_rich	Low_complexity
GL622784:1046226-1046247	+	AT_rich	Low_complexity
GL622784:1046593-1046622	+	AT_rich	Low_complexity
GL622784:1046642-1046665	+	AT_rich	Low_complexity
GL622784:1049801-1049854	+	AT_rich	Low_complexity
GL622784:1050172-1050192	+	AT_rich	Low_complexity
GL622784:1050677-1050748	+	AT_rich	Low_complexity
GL622784:1051199-1051220	+	AT_rich	Low_complexity
GL622784:1052356-1052446	+	AT_rich	Low_complexity
GL622784:1052554-1052649	C	Gypsy-5_AC-I-int	LTR/Gypsy
GL622784:1052845-1053009	C	Gypsy-5_AC-I-int	LTR/Gypsy
GL622784:1055247-1055285	+	AT_rich	Low_complexity
GL622784:1056306-1056384	+	AT_rich	Low_complexity
GL622784:1056669-1056696	+	AT_rich	Low_complexity
GL622784:1056786-1056809	+	AT_rich	Low_complexity
GL622784:1057432-1057475	+	AT_rich	Low_complexity
GL622784:1058269-1058320	+	AT_rich	Low_complexity
GL622784:1058497-1058532	+	AT_rich	Low_complexity
GL622784:1058619-1058646	+	AT_rich	Low_complexity
GL622784:1060548-1060586	+	AT_rich	Low_complexity
GL622784:1061677-1061710	+	AT_rich	Low_complexity
GL622784:1062506-1062541	+	AT_rich	Low_complexity
GL622784:1063426-1063554	+	GA-rich	Low_complexity
GL622784:1063561-1063591	+	(GAA)n	Simple_repeat
GL622784:1063600-1063630	+	(ATG)n	Simple_repeat
GL622784:1063944-1063974	+	AT_rich	Low_complexity
GL622784:1064892-1064921	+	AT_rich	Low_complexity
GL622784:1065086-1065120	+	AT_rich	Low_complexity
GL622784:1065676-1065695	+	(TAA)n	Simple_repeat
GL622784:1066528-1066556	+	AT_rich	Low_complexity
GL622784:1066725-1066774	+	AT_rich	Low_complexity
GL622784:1067583-1067625	+	AT_rich	Low_complexity
GL622784:1067804-1067845	+	AT_rich	Low_complexity
GL622784:1071589-1071630	+	AT_rich	Low_complexity
GL622784:1072516-1072536	+	AT_rich	Low_complexity
GL622784:1072755-1072775	+	AT_rich	Low_complexity
GL622784:1074137-1074176	+	AT_rich	Low_complexity
GL622784:1075029-1075070	+	(TA)n	Simple_repeat
GL622784:1075759-1075783	+	AT_rich	Low_complexity
GL622784:1078115-1078162	+	AT_rich	Low_complexity
GL622784:1079200-1079252	+	AT_rich	Low_complexity
GL622784:1079595-1079672	+	AT_rich	Low_complexity
GL622784:1084143-1084212	+	AT_rich	Low_complexity
GL622784:1084873-1084892	+	(TAA)n	Simple_repeat
GL622784:1086004-1086028	+	AT_rich	Low_complexity
GL622784:1091915-1091935	+	AT_rich	Low_complexity
GL622784:1093228-1093262	+	AT_rich	Low_complexity
GL622784:1093769-1093797	+	AT_rich	Low_complexity
GL622784:1094119-1094146	+	AT_rich	Low_complexity
GL622784:1094484-1094518	+	AT_rich	Low_complexity
GL622784:1095515-1095544	+	AT_rich	Low_complexity
GL622784:1095653-1095703	+	AT_rich	Low_complexity
GL622784:1096692-1096750	+	AT_rich	Low_complexity
GL622784:1096996-1097016	+	AT_rich	Low_complexity
GL622784:1097142-1097199	+	AT_rich	Low_complexity
GL622784:1097156-1097232	+	AT_rich	Low_complexity
GL622784:1097431-1097522	+	AT_rich	Low_complexity
GL622784:1097444-1097528	+	AT_rich	Low_complexity
GL622784:1097621-1097633	+	AT_rich	Low_complexity
GL622784:1097634-1097656	+	(TAAAA)n	Simple_repeat
GL622784:1097761-1097786	+	AT_rich	Low_complexity
GL622784:1099005-1099027	+	(TA)n	Simple_repeat
GL622784:1099078-1099134	+	AT_rich	Low_complexity
GL622784:1100047-1100086	+	(TTA)n	Simple_repeat
GL622784:1100449-1100499	+	AT_rich	Low_complexity
GL622784:1100860-1100889	+	AT_rich	Low_complexity
GL622784:1101054-1101077	+	AT_rich	Low_complexity
GL622784:1101301-1101340	+	AT_rich	Low_complexity
GL622784:1102053-1102081	+	AT_rich	Low_complexity
GL622784:1102307-1102349	+	AT_rich	Low_complexity
GL622784:1102566-1102586	+	AT_rich	Low_complexity
GL622784:1103120-1103168	+	(TTA)n	Simple_repeat
GL622784:1103201-1103226	+	(TTA)n	Simple_repeat
GL622784:1103531-1103551	+	AT_rich	Low_complexity
GL622784:1103669-1103699	+	AT_rich	Low_complexity
GL622784:1104046-1104091	+	(TATG)n	Simple_repeat
GL622784:1104276-1104297	+	AT_rich	Low_complexity
GL622784:1105648-1105699	+	AT_rich	Low_complexity
GL622784:1105746-1105767	+	(TTCA)n	Simple_repeat
GL622784:1106329-1106354	+	(CAGA)n	Simple_repeat
GL622784:1106819-1106871	+	AT_rich	Low_complexity
GL622784:1106901-1106925	+	AT_rich	Low_complexity
GL622784:1107105-1107135	+	AT_rich	Low_complexity
GL622784:1107156-1107183	+	AT_rich	Low_complexity
GL622784:1107971-1108027	+	AT_rich	Low_complexity
GL622784:1109308-1109370	+	AT_rich	Low_complexity
GL622784:1110010-1110049	+	AT_rich	Low_complexity
GL622784:1110841-1110881	+	AT_rich	Low_complexity
GL622784:1110848-1110888	+	AT_rich	Low_complexity
GL622784:1111707-1111743	+	AT_rich	Low_complexity
GL622784:1112236-1112288	+	AT_rich	Low_complexity
GL622784:1112251-1112294	+	AT_rich	Low_complexity
GL622784:1112642-1112672	+	AT_rich	Low_complexity
GL622784:1113490-1113520	+	AT_rich	Low_complexity
GL622784:1114066-1114091	+	(TGG)n	Simple_repeat
GL622784:1114374-1114412	+	AT_rich	Low_complexity
GL622784:1114792-1114820	+	(ATG)n	Simple_repeat
GL622784:1115519-1115591	+	(TA)n	Simple_repeat
GL622784:1120274-1120310	+	T-rich	Low_complexity
GL622784:1120725-1120746	+	AT_rich	Low_complexity
GL622784:1120796-1120837	+	AT_rich	Low_complexity
GL622784:1123552-1123588	+	(CAG)n	Simple_repeat
GL622784:1123816-1123853	C	Gypsy6-NVi_LTR	LTR/Gypsy
GL622784:1124193-1124223	+	(TTG)n	Simple_repeat
GL622784:1124487-1124521	+	AT_rich	Low_complexity
GL622784:1124800-1124827	+	AT_rich	Low_complexity
GL622784:1124950-1124991	+	AT_rich	Low_complexity
GL622784:1125323-1125352	+	AT_rich	Low_complexity
GL622784:1126219-1126240	+	AT_rich	Low_complexity
GL622784:1126299-1126326	+	(GGA)n	Simple_repeat
GL622784:1126902-1126936	C	hAT-37_HM	DNA/hAT-Ac
GL622784:1127097-1127140	+	AT_rich	Low_complexity
GL622784:1127395-1127480	+	AT_rich	Low_complexity
GL622784:1129264-1129414	+	AT_rich	Low_complexity
GL622784:1129533-1129562	+	AT_rich	Low_complexity
GL622784:1129773-1129800	+	AT_rich	Low_complexity
GL622784:1131801-1131826	+	(TTTA)n	Simple_repeat
GL622784:1132543-1132610	+	AT_rich	Low_complexity
GL622784:1133627-1133679	+	(TG)n	Simple_repeat
GL622784:1133951-1134051	+	RT1	LINE/R1
GL622784:1133956-1134064	+	TART_DV	LINE/Jockey
GL622784:1134551-1134582	+	AT_rich	Low_complexity
GL622784:1134932-1134972	+	(TA)n	Simple_repeat
GL622784:1136441-1136482	+	AT_rich	Low_complexity
GL622784:1136993-1137808	+	Ginger2-1_TS	DNA/Ginger
GL622784:1138487-1138557	+	P-1_HM	DNA/P
GL622784:1138892-1138930	+	AT_rich	Low_complexity
GL622784:1140853-1140897	+	AT_rich	Low_complexity
GL622784:1140963-1141021	+	AT_rich	Low_complexity
GL622784:1142321-1142357	+	AT_rich	Low_complexity
GL622784:1143854-1143903	+	AT_rich	Low_complexity
GL622784:1144826-1144852	+	AT_rich	Low_complexity
GL622784:1147168-1147220	+	AT_rich	Low_complexity
GL622784:1147599-1147622	+	AT_rich	Low_complexity
GL622784:1147774-1147813	+	AT_rich	Low_complexity
GL622784:1149506-1149531	+	(TTC)n	Simple_repeat
GL622784:1150731-1150752	+	AT_rich	Low_complexity
GL622784:1151070-1151122	+	A-rich	Low_complexity
GL622784:1151313-1151350	+	(CAA)n	Simple_repeat
GL622784:1151407-1151444	C	Gypsy-9_Adi-I-int	LTR/Gypsy
GL622784:1153817-1153851	+	AT_rich	Low_complexity
GL622784:1154026-1154053	+	AT_rich	Low_complexity
GL622784:1155962-1155990	+	(TTA)n	Simple_repeat
GL622784:1156413-1156467	+	AT_rich	Low_complexity
GL622784:1156794-1156835	+	AT_rich	Low_complexity
GL622784:1156960-1157017	+	A-rich	Low_complexity
GL622784:1157071-1157112	+	AT_rich	Low_complexity
GL622784:1157191-1157238	+	AT_rich	Low_complexity
GL622784:1157537-1157568	+	(TTA)n	Simple_repeat
GL622784:1157994-1158014	+	(TAA)n	Simple_repeat
GL622784:1159687-1159728	+	AT_rich	Low_complexity
GL622784:1160423-1160457	+	AT_rich	Low_complexity
GL622784:1162360-1162523	+	AT_rich	Low_complexity
GL622784:1163450-1163470	+	AT_rich	Low_complexity
GL622784:1163653-1163725	+	AT_rich	Low_complexity
GL622784:1166108-1166151	+	AT_rich	Low_complexity
GL622784:1166483-1166504	+	AT_rich	Low_complexity
GL622784:1166874-1166900	+	(TGAA)n	Simple_repeat
GL622784:1166921-1166942	+	(TTAA)n	Simple_repeat
GL622784:1167609-1167633	+	(TAA)n	Simple_repeat
GL622784:1167711-1167739	+	(TA)n	Simple_repeat
GL622784:1167988-1168023	+	AT_rich	Low_complexity
GL622784:1168214-1168244	+	AT_rich	Low_complexity
GL622784:1168592-1168612	+	AT_rich	Low_complexity
GL622784:1168760-1168789	+	(CAAA)n	Simple_repeat
GL622784:1168967-1168987	+	AT_rich	Low_complexity
GL622784:1169185-1169211	+	(TTTA)n	Simple_repeat
GL622784:1169386-1169417	+	(TAAAA)n	Simple_repeat
GL622784:1169578-1169628	+	AT_rich	Low_complexity
GL622784:1170237-1170283	+	AT_rich	Low_complexity
GL622784:1170516-1170548	+	(TTG)n	Simple_repeat
GL622784:1170777-1170804	+	AT_rich	Low_complexity
GL622784:1172283-1172330	+	AT_rich	Low_complexity
GL622784:1172596-1172681	+	A-rich	Low_complexity
GL622784:1173323-1173366	+	AT_rich	Low_complexity
GL622784:1174085-1174128	+	AT_rich	Low_complexity
GL622784:1174499-1174548	+	AT_rich	Low_complexity
GL622784:1175570-1175597	+	AT_rich	Low_complexity
GL622784:1176139-1176182	+	AT_rich	Low_complexity
GL622784:1177007-1177058	+	AT_rich	Low_complexity
GL622784:1177074-1177102	+	AT_rich	Low_complexity
GL622784:1177525-1177567	+	AT_rich	Low_complexity
GL622784:1178146-1178212	+	AT_rich	Low_complexity
GL622784:1178583-1178609	+	AT_rich	Low_complexity
GL622784:1179015-1179048	+	AT_rich	Low_complexity
GL622784:1180382-1180477	+	AT_rich	Low_complexity
GL622784:1181765-1181800	+	AT_rich	Low_complexity
GL622784:1181958-1181994	+	AT_rich	Low_complexity
GL622784:1182253-1182321	+	AT_rich	Low_complexity
GL622784:1183307-1183360	+	AT_rich	Low_complexity
GL622784:1183326-1183370	+	AT_rich	Low_complexity
GL622784:1183493-1183520	+	AT_rich	Low_complexity
GL622784:1183786-1183827	+	AT_rich	Low_complexity
GL622784:1183798-1183833	+	AT_rich	Low_complexity
GL622784:1185952-1185993	+	AT_rich	Low_complexity
GL622784:1186645-1186680	+	AT_rich	Low_complexity
GL622784:1188129-1188173	+	AT_rich	Low_complexity
GL622784:1189886-1189913	+	AT_rich	Low_complexity
GL622784:1192149-1192224	+	AT_rich	Low_complexity
GL622784:1193835-1193870	+	AT_rich	Low_complexity
GL622784:1193871-1193892	+	(TTTAA)n	Simple_repeat
GL622784:1193973-1194015	+	AT_rich	Low_complexity
GL622784:1194199-1194250	+	AT_rich	Low_complexity
GL622784:1195775-1195802	+	AT_rich	Low_complexity
GL622784:1196739-1196789	+	(TTTA)n	Simple_repeat
GL622784:1197568-1197617	+	DNA-1-8_DR	DNA
GL622784:1198982-1199046	C	hATm-27_HM	DNA/hAT-hATm
GL622784:1198986-1199054	+	hATN-4_ACar	DNA
GL622784:1199552-1199580	+	AT_rich	Low_complexity
GL622784:1200876-1200933	+	(TA)n	Simple_repeat
GL622784:1201103-1201152	+	AT_rich	Low_complexity
GL622784:1202081-1202104	+	AT_rich	Low_complexity
GL622784:1203486-1203513	+	AT_rich	Low_complexity
GL622784:1203694-1203775	+	AT_rich	Low_complexity
GL622784:1204434-1204472	+	AT_rich	Low_complexity
GL622784:1205201-1205257	+	AT_rich	Low_complexity
GL622784:1206448-1206501	+	AT_rich	Low_complexity
GL622784:1207780-1207811	+	(TTTAA)n	Simple_repeat
GL622784:1208179-1208241	+	AT_rich	Low_complexity
GL622784:1209056-1209092	+	AT_rich	Low_complexity
GL622784:1209370-1209398	+	AT_rich	Low_complexity
GL622784:1210687-1210707	+	AT_rich	Low_complexity
GL622784:1210911-1210972	+	AT_rich	Low_complexity
GL622784:1211819-1211889	+	AT_rich	Low_complexity
GL622784:1213051-1213073	+	AT_rich	Low_complexity
GL622784:1213441-1213461	+	AT_rich	Low_complexity
GL622784:1214573-1214593	+	AT_rich	Low_complexity
GL622784:1215145-1215176	+	AT_rich	Low_complexity
GL622784:1215310-1215381	+	AT_rich	Low_complexity
GL622784:1216905-1216960	+	AT_rich	Low_complexity
GL622784:1217002-1217040	+	AT_rich	Low_complexity
GL622784:1217510-1217532	+	AT_rich	Low_complexity
GL622784:1218296-1218329	+	AT_rich	Low_complexity
GL622784:1218302-1218335	+	AT_rich	Low_complexity
GL622784:1219401-1219427	+	AT_rich	Low_complexity
GL622784:1220195-1220236	+	AT_rich	Low_complexity
GL622784:1220526-1220574	+	AT_rich	Low_complexity
GL622784:1220748-1220773	+	AT_rich	Low_complexity
GL622784:1221141-1221161	+	AT_rich	Low_complexity
GL622784:1221496-1221530	+	AT_rich	Low_complexity
GL622784:1221673-1221746	+	AT_rich	Low_complexity
GL622784:1222001-1222038	+	AT_rich	Low_complexity
GL622784:1222473-1222507	+	AT_rich	Low_complexity
GL622784:1223920-1223954	+	(CAAA)n	Simple_repeat
GL622784:1224562-1224612	+	AT_rich	Low_complexity
GL622784:1224718-1224770	+	AT_rich	Low_complexity
GL622784:1224830-1224884	C	Crack-28_BF	LINE/L2
GL622784:1225224-1225277	+	AT_rich	Low_complexity
GL622784:1225737-1225772	+	AT_rich	Low_complexity
GL622784:1225852-1225933	+	AT_rich	Low_complexity
GL622784:1226750-1226770	+	AT_rich	Low_complexity
GL622784:1227411-1227445	+	AT_rich	Low_complexity
GL622784:1227679-1227734	+	AT_rich	Low_complexity
GL622784:1228196-1228230	+	AT_rich	Low_complexity
GL622784:1230017-1230061	+	AT_rich	Low_complexity
GL622784:1230863-1230897	+	(CAT)n	Simple_repeat
GL622784:1230898-1230947	C	EnSpm-5_HM	DNA/CMC-EnSpm
GL622784:1230900-1230971	C	MuDr-1x_SP	DNA/MULE-MuDR
GL622784:1230948-1230958	+	(CAT)n	Simple_repeat
GL622784:1231470-1231511	+	AT_rich	Low_complexity
GL622784:1231954-1231987	+	AT_rich	Low_complexity
GL622784:1232311-1232348	+	AT_rich	Low_complexity
GL622784:1232381-1232410	+	AT_rich	Low_complexity
GL622784:1232560-1232613	+	AT_rich	Low_complexity
GL622784:1233192-1233246	+	AT_rich	Low_complexity
GL622784:1234116-1234153	+	AT_rich	Low_complexity
GL622784:1234176-1234198	+	AT_rich	Low_complexity
GL622784:1234237-1234264	+	AT_rich	Low_complexity
GL622784:1234860-1234890	+	AT_rich	Low_complexity
GL622784:1236125-1236203	+	Gypsy-32-I_DR-int	LTR/Gypsy
GL622784:1244635-1244821	C	Ginger2-1_TS	DNA/Ginger
GL622784:1246607-1246663	+	T-rich	Low_complexity
GL622784:1247875-1247994	+	Gypsy35-I_DR-int	LTR/Gypsy
GL622784:1249200-1249255	+	AT_rich	Low_complexity
GL622784:1249850-1249927	+	AT_rich	Low_complexity
GL622784:1250496-1250567	+	AT_rich	Low_complexity
GL622784:1252912-1252947	+	AT_rich	Low_complexity
GL622784:1254225-1254259	+	AT_rich	Low_complexity
GL622784:1255029-1255070	+	AT_rich	Low_complexity
GL622784:1255203-1255225	+	(CAAT)n	Simple_repeat
GL622784:1256288-1256311	+	AT_rich	Low_complexity
GL622784:1256401-1256442	+	AT_rich	Low_complexity
GL622784:1256998-1257047	+	AT_rich	Low_complexity
GL622784:1257801-1257821	+	AT_rich	Low_complexity
GL622784:1264444-1264485	+	AT_rich	Low_complexity
GL622784:1264666-1264686	+	AT_rich	Low_complexity
GL622784:1265460-1265483	+	AT_rich	Low_complexity
GL622784:1266493-1266578	+	(TTATA)n	Simple_repeat
GL622784:1266841-1266886	+	AT_rich	Low_complexity
GL622784:1267706-1267742	+	(CA)n	Simple_repeat
GL622784:1267861-1267922	+	AT_rich	Low_complexity
GL622784:1269200-1269224	+	(TG)n	Simple_repeat
GL622784:1272997-1273060	+	AT_rich	Low_complexity
GL622784:1273204-1273293	+	AT_rich	Low_complexity
GL622784:1273313-1273348	+	AT_rich	Low_complexity
GL622784:1274308-1274342	+	AT_rich	Low_complexity
GL622784:1275698-1275720	+	AT_rich	Low_complexity
GL622784:1276604-1276646	+	(TTAA)n	Simple_repeat
GL622784:1276963-1277002	+	AT_rich	Low_complexity
GL622784:1277086-1277128	+	(TTA)n	Simple_repeat
GL622784:1277261-1277318	+	AT_rich	Low_complexity
GL622784:1277531-1277560	+	AT_rich	Low_complexity
GL622784:1278066-1278332	C	Ginger2-1_TS	DNA/Ginger
GL622784:1278593-1278992	C	Ginger2-1_TS	DNA/Ginger
GL622784:1281062-1281189	+	AT_rich	Low_complexity
GL622784:1281557-1281599	+	AT_rich	Low_complexity
GL622784:1283237-1283274	+	(CA)n	Simple_repeat
GL622784:1283297-1283317	+	(CA)n	Simple_repeat
GL622784:1283819-1283915	C	Ginger1-10_HM	DNA/Ginger
GL622784:1284136-1284163	+	AT_rich	Low_complexity
GL622784:1284291-1284330	+	AT_rich	Low_complexity
GL622784:1284867-1284909	+	(TAA)n	Simple_repeat
GL622784:1285501-1285532	+	(CAAAA)n	Simple_repeat
GL622784:1287278-1287318	+	(CCG)n	Simple_repeat
GL622784:1287709-1287747	+	polypyrimidine	Low_complexity
GL622784:1287752-1287846	C	TART_DV	LINE/Jockey
GL622784:1287913-1287972	+	AT_rich	Low_complexity
GL622784:1288601-1288626	+	(CGG)n	Simple_repeat
GL622784:1289154-1289189	+	AT_rich	Low_complexity
GL622784:1289435-1289456	+	(TA)n	Simple_repeat
GL622784:1290231-1290258	+	AT_rich	Low_complexity
GL622784:1290369-1290395	+	(TC)n	Simple_repeat
GL622784:1290669-1290721	+	(TAA)n	Simple_repeat
GL622784:1291776-1291796	+	AT_rich	Low_complexity
GL622784:1292603-1292631	+	AT_rich	Low_complexity
GL622784:1293061-1293083	+	AT_rich	Low_complexity
GL622784:1294315-1294346	+	(TCTG)n	Simple_repeat
GL622784:1294490-1294541	+	AT_rich	Low_complexity
GL622784:1294782-1294802	+	AT_rich	Low_complexity
GL622784:1294883-1294904	+	AT_rich	Low_complexity
GL622784:1295007-1295032	+	AT_rich	Low_complexity
GL622784:1295455-1295476	+	(TTTA)n	Simple_repeat
GL622784:1295706-1295732	+	(TTG)n	Simple_repeat
GL622784:1295764-1295786	+	(CTG)n	Simple_repeat
GL622784:1297140-1297189	+	AT_rich	Low_complexity
GL622784:1298078-1298122	+	AT_rich	Low_complexity
GL622784:1298478-1298523	+	AT_rich	Low_complexity
GL622784:1298569-1298693	+	AT_rich	Low_complexity
GL622784:1299673-1299718	+	AT_rich	Low_complexity
GL622784:1301411-1301460	+	AT_rich	Low_complexity
GL622784:1301958-1302013	+	T-rich	Low_complexity
GL622784:1303479-1303554	+	L1-3_LA	LINE/L1
GL622784:1307456-1307575	C	Gypsy35-I_DR-int	LTR/Gypsy
GL622784:1308787-1308843	+	A-rich	Low_complexity
GL622784:1316896-1316923	+	AT_rich	Low_complexity
GL622784:1317613-1317647	+	AT_rich	Low_complexity
GL622784:1317839-1317931	+	AT_rich	Low_complexity
GL622784:1322696-1322759	+	AT_rich	Low_complexity
GL622784:1322935-1323046	+	AT_rich	Low_complexity
GL622784:1324006-1324040	+	AT_rich	Low_complexity
GL622784:1325393-1325415	+	AT_rich	Low_complexity
GL622784:1326856-1326906	+	(TTAA)n	Simple_repeat
GL622784:1327223-1327262	+	AT_rich	Low_complexity
GL622784:1327346-1327382	+	(TTA)n	Simple_repeat
GL622784:1327515-1327572	+	AT_rich	Low_complexity
GL622784:1328321-1328587	C	Ginger2-1_TS	DNA/Ginger
GL622784:1335157-1335214	+	AT_rich	Low_complexity
GL622784:1337362-1337437	+	AT_rich	Low_complexity
GL622784:1337438-1337471	+	(TTA)n	Simple_repeat
GL622784:1337472-1337485	+	AT_rich	Low_complexity
GL622784:1338083-1338122	+	AT_rich	Low_complexity
GL622784:1338659-1338703	+	AT_rich	Low_complexity
GL622784:1340519-1340555	+	AT_rich	Low_complexity
GL622784:1342444-1342466	+	AT_rich	Low_complexity
GL622784:1342895-1342919	+	AT_rich	Low_complexity
GL622784:1344106-1344150	+	AT_rich	Low_complexity
GL622784:1345693-1345725	+	(CA)n	Simple_repeat
GL622784:1345788-1345822	+	AT_rich	Low_complexity
GL622784:1346323-1346349	+	AT_rich	Low_complexity
GL622784:1348477-1348513	+	AT_rich	Low_complexity
GL622784:1349104-1349141	+	AT_rich	Low_complexity
GL622784:1349649-1349669	+	AT_rich	Low_complexity
GL622784:1351527-1351578	+	AT_rich	Low_complexity
GL622784:1352228-1352284	+	AT_rich	Low_complexity
GL622784:1353132-1353160	+	AT_rich	Low_complexity
GL622784:1353283-1353326	+	AT_rich	Low_complexity
GL622784:1353960-1353990	+	AT_rich	Low_complexity
GL622784:1354816-1354866	+	AT_rich	Low_complexity
GL622784:1356291-1356347	+	(CATATA)n	Simple_repeat
GL622784:1358034-1358076	+	AT_rich	Low_complexity
GL622784:1358386-1358429	+	AT_rich	Low_complexity
GL622784:1358399-1358442	+	AT_rich	Low_complexity
GL622784:1362010-1362067	+	(TG)n	Simple_repeat
GL622784:1362590-1362687	+	AT_rich	Low_complexity
GL622784:1363046-1363087	+	AT_rich	Low_complexity
GL622784:1363372-1363409	+	AT_rich	Low_complexity
GL622784:1363447-1363474	+	AT_rich	Low_complexity
GL622784:1363528-1363548	+	AT_rich	Low_complexity
GL622784:1365866-1365898	+	AT_rich	Low_complexity
GL622784:1366815-1366855	+	AT_rich	Low_complexity
GL622784:1366937-1367002	+	AT_rich	Low_complexity
GL622784:1366958-1367009	+	AT_rich	Low_complexity
GL622784:1368885-1368905	+	AT_rich	Low_complexity
GL622784:1369049-1369069	+	AT_rich	Low_complexity
GL622784:1370223-1370247	+	AT_rich	Low_complexity
GL622784:1370619-1370656	+	AT_rich	Low_complexity
GL622784:1372361-1372428	+	AT_rich	Low_complexity
GL622784:1374754-1374779	+	(TTTA)n	Simple_repeat
GL622784:1376737-1376773	+	AT_rich	Low_complexity
GL622784:1378516-1378548	+	(CAAA)n	Simple_repeat
GL622784:1378748-1378806	+	AT_rich	Low_complexity
GL622784:1379448-1379488	+	AT_rich	Low_complexity
GL622784:1380044-1380080	+	(TA)n	Simple_repeat
GL622784:1380143-1380165	+	AT_rich	Low_complexity
GL622784:1382994-1383025	+	AT_rich	Low_complexity
GL622784:1383201-1383250	+	A-rich	Low_complexity
GL622784:1383646-1383686	+	(TTG)n	Simple_repeat
GL622784:1384094-1384115	+	(TTC)n	Simple_repeat
GL622784:1384440-1384479	+	hAT6-2_NV	DNA/hAT-Blackjack
GL622784:1385650-1385688	+	(CAGA)n	Simple_repeat
GL622784:1386647-1386677	+	AT_rich	Low_complexity
GL622784:1389235-1389292	C	ISL2EU-1_CS	DNA/PIF-ISL2EU
GL622784:1389811-1389859	+	BEL-17_CQ-I-int	LTR/Pao
GL622784:1390132-1390153	+	AT_rich	Low_complexity
GL622784:1390745-1390772	+	AT_rich	Low_complexity
GL622784:1391178-1391207	+	AT_rich	Low_complexity
GL622784:1391682-1391719	C	Rehavkus-3_TC	DNA/MULE-NOF
GL622784:1394591-1394648	+	AT_rich	Low_complexity
GL622784:1394726-1394761	+	AT_rich	Low_complexity
GL622784:1395559-1395597	+	AT_rich	Low_complexity
GL622784:1397162-1397186	+	AT_rich	Low_complexity
GL622784:1397897-1397929	+	AT_rich	Low_complexity
GL622784:1398367-1398425	+	AT_rich	Low_complexity
GL622784:1398718-1398762	+	AT_rich	Low_complexity
GL622784:1398916-1398956	+	AT_rich	Low_complexity
GL622784:1400091-1400116	+	AT_rich	Low_complexity
GL622784:1400766-1400835	+	AT_rich	Low_complexity
GL622784:1402041-1402079	+	Gypsy-17_Ano-I-int	LTR/Gypsy
GL622784:1402355-1402375	+	AT_rich	Low_complexity
GL622784:1402466-1402501	+	AT_rich	Low_complexity
GL622784:1404028-1404062	+	(TGG)n	Simple_repeat
GL622784:1404488-1404510	+	AT_rich	Low_complexity
GL622784:1405677-1405700	+	AT_rich	Low_complexity
GL622784:1406102-1406135	+	AT_rich	Low_complexity
GL622784:1406418-1406485	+	AT_rich	Low_complexity
GL622784:1407235-1407257	+	AT_rich	Low_complexity
GL622784:1407866-1407893	+	AT_rich	Low_complexity
GL622784:1410358-1410390	+	AT_rich	Low_complexity
GL622784:1411319-1411341	+	AT_rich	Low_complexity
GL622784:1411631-1411686	+	AT_rich	Low_complexity
GL622784:1412472-1412507	+	AT_rich	Low_complexity
GL622784:1413075-1413096	+	AT_rich	Low_complexity
GL622784:1415833-1415887	+	T-rich	Low_complexity
GL622784:1416316-1416377	+	(TTA)n	Simple_repeat
GL622784:1416795-1416851	+	(TA)n	Simple_repeat
GL622784:1417289-1417326	+	AT_rich	Low_complexity
GL622784:1418901-1418940	+	AT_rich	Low_complexity
GL622784:1419059-1419101	+	AT_rich	Low_complexity
GL622784:1419982-1420056	+	hAT-17_SM	DNA/hAT-Charlie
GL622784:1420305-1420369	+	Charlie20a	DNA/hAT-Charlie
GL622784:1420370-1420435	+	CR1-79_HM	LINE/L2
GL622784:1420473-1420505	+	AT_rich	Low_complexity
GL622784:1421356-1421376	+	AT_rich	Low_complexity
GL622784:1423674-1423721	+	AT_rich	Low_complexity
GL622784:1425621-1425658	+	AT_rich	Low_complexity
GL622784:1425813-1425911	+	AT_rich	Low_complexity
GL622784:1426349-1426371	+	AT_rich	Low_complexity
GL622784:1426812-1426846	+	AT_rich	Low_complexity
GL622784:1427575-1427620	+	AT_rich	Low_complexity
GL622784:1430401-1430450	+	AT_rich	Low_complexity
GL622784:1430874-1430947	+	(TTAA)n	Simple_repeat
GL622784:1431279-1431307	C	hAT-32_HM	DNA/hAT-Tag1
GL622784:1431318-1431396	C	hATm-40_HM	DNA/hAT-hATm
GL622784:1431327-1431423	+	Gypsy6-NVi_LTR	LTR/Gypsy
GL622784:1431851-1431878	+	AT_rich	Low_complexity
GL622784:1432159-1432204	+	AT_rich	Low_complexity
GL622784:1432687-1432766	+	BEL-630_AA-I-int	LTR/Pao
GL622784:1432865-1433145	C	hAT-3_AC	DNA/hAT-Charlie
GL622784:1433374-1433423	+	BEL-630_AA-I-int	LTR/Pao
GL622784:1433615-1433639	+	AT_rich	Low_complexity
GL622784:1436393-1436422	+	AT_rich	Low_complexity
GL622784:1436530-1436562	+	AT_rich	Low_complexity
GL622784:1437537-1437560	+	AT_rich	Low_complexity
GL622784:1437687-1437732	+	AT_rich	Low_complexity
GL622784:1438057-1438077	+	AT_rich	Low_complexity
GL622784:1438546-1438697	+	AT_rich	Low_complexity
GL622784:1439081-1439144	+	(TA)n	Simple_repeat
GL622784:1439364-1439403	+	AT_rich	Low_complexity
GL622784:1439932-1439976	+	AT_rich	Low_complexity
GL622784:1440485-1440512	+	AT_rich	Low_complexity
GL622784:1443730-1443774	+	AT_rich	Low_complexity
GL622784:1444911-1444970	+	ZFERV_I-int	LTR/ERV1
GL622784:1445272-1445292	+	AT_rich	Low_complexity
GL622784:1445604-1445624	+	AT_rich	Low_complexity
GL622784:1446156-1446254	+	AT_rich	Low_complexity
GL622784:1446647-1446689	+	T-rich	Low_complexity
GL622784:1447172-1447192	+	AT_rich	Low_complexity
GL622784:1452431-1452454	+	AT_rich	Low_complexity
GL622784:1452606-1452626	+	AT_rich	Low_complexity
GL622784:1452937-1452957	+	AT_rich	Low_complexity
GL622784:1453419-1453439	+	AT_rich	Low_complexity
GL622784:1455436-1455472	+	AT_rich	Low_complexity
GL622784:1456834-1456860	+	AT_rich	Low_complexity
GL622784:1457508-1457532	+	AT_rich	Low_complexity
GL622784:1457978-1458002	+	AT_rich	Low_complexity
GL622784:1458613-1458641	+	AT_rich	Low_complexity
GL622784:1459247-1459287	+	AT_rich	Low_complexity
GL622784:1460782-1460816	+	AT_rich	Low_complexity
GL622784:1461622-1461650	+	AT_rich	Low_complexity
GL622784:1463485-1463522	+	AT_rich	Low_complexity
GL622784:1463627-1463655	+	AT_rich	Low_complexity
GL622784:1464522-1464545	+	AT_rich	Low_complexity
GL622784:1464580-1464600	+	AT_rich	Low_complexity
GL622784:1465257-1465289	+	AT_rich	Low_complexity
GL622784:1467380-1467432	+	(ACCG)n	Simple_repeat
GL622784:1467982-1468005	+	AT_rich	Low_complexity
GL622784:1469373-1469401	+	(TTTA)n	Simple_repeat
GL622784:1470021-1470063	+	AT_rich	Low_complexity
GL622784:1470028-1470086	+	AT_rich	Low_complexity
GL622784:1471514-1471537	+	(TTA)n	Simple_repeat
GL622784:1471816-1471851	+	(TTA)n	Simple_repeat
GL622784:1472286-1472324	+	AT_rich	Low_complexity
GL622784:1472515-1472537	+	(TAGG)n	Simple_repeat
GL622784:1472595-1472618	+	(CCA)n	Simple_repeat
GL622784:1473203-1473229	+	(TCTG)n	Simple_repeat
GL622784:1473802-1473827	+	(CAA)n	Simple_repeat
GL622784:1474178-1474209	+	(TTTA)n	Simple_repeat
GL622784:1475547-1475599	+	A-rich	Low_complexity
GL622784:1476308-1476332	+	AT_rich	Low_complexity
GL622784:1476333-1476361	+	(CTATT)n	Simple_repeat
GL622784:1476362-1476386	+	AT_rich	Low_complexity
GL622784:1476872-1476898	+	AT_rich	Low_complexity
GL622784:1477517-1477551	+	AT_rich	Low_complexity
GL622784:1477655-1477676	+	AT_rich	Low_complexity
GL622784:1477898-1477930	+	AT_rich	Low_complexity
GL622784:1478423-1478476	+	AT_rich	Low_complexity
GL622784:1480987-1481036	+	(TA)n	Simple_repeat
GL622784:1483238-1483262	+	AT_rich	Low_complexity
GL622784:1483428-1483479	+	(TTAA)n	Simple_repeat
GL622784:1484338-1484359	+	AT_rich	Low_complexity
GL622784:1484368-1484410	+	AT_rich	Low_complexity
GL622784:1484678-1484719	+	AT_rich	Low_complexity
GL622784:1485177-1485225	+	AT_rich	Low_complexity
GL622784:1485188-1485236	+	AT_rich	Low_complexity
GL622784:1485880-1485904	+	(TTTAA)n	Simple_repeat
GL622784:1485968-1486155	C	Ginger2-1_TS	DNA/Ginger
GL622784:1486894-1486969	+	AT_rich	Low_complexity
GL622784:1498720-1498747	+	AT_rich	Low_complexity
GL622784:1499705-1499739	+	AT_rich	Low_complexity
GL622784:1499935-1499993	+	AT_rich	Low_complexity
GL622784:1500149-1500179	+	AT_rich	Low_complexity
GL622784:1501438-1501465	+	AT_rich	Low_complexity
GL622784:1502739-1502781	+	AT_rich	Low_complexity
GL622784:1503567-1503633	+	AT_rich	Low_complexity
GL622784:1504015-1504035	+	AT_rich	Low_complexity
GL622784:1504167-1504197	+	AT_rich	Low_complexity
GL622784:1504578-1504607	+	(CAAA)n	Simple_repeat
GL622784:1506779-1506855	+	AT_rich	Low_complexity
GL622784:1509768-1509805	+	AT_rich	Low_complexity
GL622784:1510769-1510804	+	AT_rich	Low_complexity
GL622784:1511045-1511084	+	AT_rich	Low_complexity
GL622784:1514036-1514112	+	AT_rich	Low_complexity
GL622784:1515302-1515324	+	AT_rich	Low_complexity
GL622784:1517067-1517106	+	AT_rich	Low_complexity
GL622784:1519108-1519138	+	AT_rich	Low_complexity
GL622784:1519746-1519767	+	AT_rich	Low_complexity
GL622784:1519882-1519917	+	AT_rich	Low_complexity
GL622784:1522718-1522789	+	AT_rich	Low_complexity
GL622784:1523424-1523451	+	AT_rich	Low_complexity
GL622784:1523475-1523504	+	AT_rich	Low_complexity
GL622784:1525061-1525093	+	AT_rich	Low_complexity
GL622784:1526343-1526383	+	AT_rich	Low_complexity
GL622784:1526480-1526499	+	(TCC)n	Simple_repeat
GL622784:1527124-1527168	+	AT_rich	Low_complexity
GL622784:1527393-1527414	+	AT_rich	Low_complexity
GL622784:1527457-1527523	+	(TTG)n	Simple_repeat
GL622784:1527559-1527623	+	T-rich	Low_complexity
GL622784:1528197-1528227	+	(TTTG)n	Simple_repeat
GL622784:1530783-1530807	+	(TA)n	Simple_repeat
GL622784:1530926-1530963	+	AT_rich	Low_complexity
GL622784:1531053-1531101	+	(GA)n	Simple_repeat
GL622784:1531846-1531901	+	(CCG)n	Simple_repeat
GL622784:1531974-1532011	+	AT_rich	Low_complexity
GL622784:1533205-1533247	+	AT_rich	Low_complexity
GL622784:1533383-1533431	+	AT_rich	Low_complexity
GL622784:1533901-1533930	+	AT_rich	Low_complexity
GL622784:1534643-1534685	+	AT_rich	Low_complexity
GL622784:1534772-1534800	+	AT_rich	Low_complexity
GL622784:1535479-1535504	+	AT_rich	Low_complexity
GL622784:1537964-1538008	+	AT_rich	Low_complexity
GL622784:1538183-1538207	+	AT_rich	Low_complexity
GL622784:1538324-1538385	+	AT_rich	Low_complexity
GL622784:1539030-1539074	+	AT_rich	Low_complexity
GL622784:1539615-1539677	+	AT_rich	Low_complexity
GL622784:1539983-1540033	+	Kolobok-3_Aplcal	DNA/Kolobok-Hydra
GL622784:1540314-1540361	+	hAT6-2_SP	DNA/hAT-Blackjack
GL622784:1540488-1540670	+	Ginger1-10_HM	DNA/Ginger
GL622784:1540550-1540670	+	(CATA)n	Simple_repeat
GL622784:1540671-1540737	C	Gypsy68-I_AG-int	LTR/Gypsy
GL622784:1542856-1542891	+	AT_rich	Low_complexity
GL622784:1548289-1548318	+	AT_rich	Low_complexity
GL622784:1548461-1548494	+	AT_rich	Low_complexity
GL622784:1548590-1548627	+	AT_rich	Low_complexity
GL622784:1548924-1548969	+	AT_rich	Low_complexity
GL622784:1550604-1550631	+	(CCA)n	Simple_repeat
GL622784:1550825-1550847	+	(TA)n	Simple_repeat
GL622784:1551257-1551299	+	AT_rich	Low_complexity
GL622784:1552545-1552583	+	AT_rich	Low_complexity
GL622784:1552658-1552680	+	AT_rich	Low_complexity
GL622784:1553469-1553503	+	AT_rich	Low_complexity
GL622784:1553949-1554002	+	(CA)n	Simple_repeat
GL622784:1554854-1554898	+	BEL-2_DPu-I-int	LTR/Pao
GL622784:1557037-1557086	+	AT_rich	Low_complexity
GL622784:1559127-1559178	+	AT_rich	Low_complexity
GL622784:1559416-1559451	+	AT_rich	Low_complexity
GL622784:1560992-1561056	+	AT_rich	Low_complexity
GL622784:1560999-1561077	+	AT_rich	Low_complexity
GL622784:1561130-1561160	+	AT_rich	Low_complexity
GL622784:1562132-1562174	+	AT_rich	Low_complexity
GL622784:1563377-1563408	+	AT_rich	Low_complexity
GL622784:1564028-1564076	+	AT_rich	Low_complexity
GL622784:1564977-1565018	+	AT_rich	Low_complexity
GL622784:1565656-1565690	+	(TA)n	Simple_repeat
GL622784:1566818-1566851	+	AT_rich	Low_complexity
GL622784:1568097-1568146	+	AT_rich	Low_complexity
GL622784:1568306-1568340	+	AT_rich	Low_complexity
GL622784:1569037-1569093	+	AT_rich	Low_complexity
GL622784:1569057-1569099	+	AT_rich	Low_complexity
GL622784:1569260-1569321	+	AT_rich	Low_complexity
GL622784:1569960-1569995	+	AT_rich	Low_complexity
GL622784:1569972-1570001	+	AT_rich	Low_complexity
GL622784:1570258-1570301	+	AT_rich	Low_complexity
GL622784:1570932-1570963	+	AT_rich	Low_complexity
GL622784:1571318-1571348	+	AT_rich	Low_complexity
GL622784:1573579-1573620	+	AT_rich	Low_complexity
GL622784:1573844-1573917	+	AT_rich	Low_complexity
GL622784:1575813-1575860	+	AT_rich	Low_complexity
GL622784:1576198-1576234	+	AT_rich	Low_complexity
GL622784:1576568-1576611	+	AT_rich	Low_complexity
GL622784:1576994-1577060	+	AT_rich	Low_complexity
GL622784:1578735-1578865	+	(TTG)n	Simple_repeat
GL622784:1578774-1578883	C	DIRS-4_DR	LTR/Ngaro
GL622784:1579345-1579381	+	AT_rich	Low_complexity
GL622784:1583226-1583267	+	AT_rich	Low_complexity
GL622784:1583413-1583433	+	AT_rich	Low_complexity
GL622784:1584072-1584094	+	AT_rich	Low_complexity
GL622784:1585222-1585265	+	AT_rich	Low_complexity
GL622784:1585692-1585727	+	Gypsy-41_DAn-I-int	LTR/Gypsy
GL622784:1586497-1586544	+	AT_rich	Low_complexity
GL622784:1586847-1586900	+	AT_rich	Low_complexity
GL622784:1587828-1587885	+	AT_rich	Low_complexity
GL622784:1588548-1588589	+	AT_rich	Low_complexity
GL622784:1588561-1588606	+	AT_rich	Low_complexity
GL622784:1589370-1589408	+	(TA)n	Simple_repeat
GL622784:1589541-1589563	+	AT_rich	Low_complexity
GL622784:1589630-1589654	+	(TTAA)n	Simple_repeat
GL622784:1589998-1590027	+	AT_rich	Low_complexity
GL622784:1590603-1590640	+	AT_rich	Low_complexity
GL622784:1590832-1590873	+	AT_rich	Low_complexity
GL622784:1591122-1591142	+	AT_rich	Low_complexity
GL622784:1591171-1591208	+	AT_rich	Low_complexity
GL622784:1591233-1591307	+	AT_rich	Low_complexity
GL622784:1591389-1591424	+	AT_rich	Low_complexity
GL622784:1592579-1592642	C	Polinton-5_SP	DNA/Maverick
GL622784:1593517-1593544	+	AT_rich	Low_complexity
GL622784:1593675-1593703	+	(CCA)n	Simple_repeat
GL622784:1594782-1594827	+	(TA)n	Simple_repeat
GL622784:1597250-1597306	+	AT_rich	Low_complexity
GL622784:1597849-1597878	+	(CATATA)n	Simple_repeat
GL622784:1598509-1598569	+	AT_rich	Low_complexity
GL622784:1599100-1599143	+	(CTA)n	Simple_repeat
GL622784:1599347-1599374	+	AT_rich	Low_complexity
GL622784:1599451-1599493	+	AT_rich	Low_complexity
GL622784:1599623-1599742	C	MOSAT-2_DR	Satellite
GL622784:1601156-1601200	+	DNA-8-29_DR	DNA
GL622784:1601201-1601292	+	Helitron-2_DR	RC/Helitron
GL622784:1601210-1601306	C	CR1-80_HM	LINE/L2
GL622784:1601218-1601324	C	MuDR-1_NV	DNA/MULE-MuDR
GL622784:1607086-1607110	+	AT_rich	Low_complexity
GL622784:1607134-1607156	+	AT_rich	Low_complexity
GL622784:1607458-1607492	+	(CTAAA)n	Simple_repeat
GL622784:1609387-1609439	+	AT_rich	Low_complexity
GL622784:1609570-1609618	+	AT_rich	Low_complexity
GL622784:1609681-1609745	+	AT_rich	Low_complexity
GL622784:1609766-1609808	+	AT_rich	Low_complexity
GL622784:1610478-1610542	+	AT_rich	Low_complexity
GL622784:1610738-1610769	+	AT_rich	Low_complexity
GL622784:1611492-1611549	+	AT_rich	Low_complexity
GL622784:1613144-1613173	+	AT_rich	Low_complexity
GL622784:1613814-1613839	+	(TTA)n	Simple_repeat
GL622784:1615519-1615540	+	AT_rich	Low_complexity
GL622784:1615723-1615751	+	AT_rich	Low_complexity
GL622784:1615916-1615960	+	AT_rich	Low_complexity
GL622784:1616497-1616542	+	AT_rich	Low_complexity
GL622784:1616503-1616554	+	AT_rich	Low_complexity
GL622784:1616761-1616780	+	(TTTG)n	Simple_repeat
GL622784:1617699-1617742	+	AT_rich	Low_complexity
GL622784:1618019-1618057	+	(TTG)n	Simple_repeat
GL622784:1618431-1618484	+	AT_rich	Low_complexity
GL622784:1618547-1618567	+	AT_rich	Low_complexity
GL622784:1619578-1619602	+	AT_rich	Low_complexity
GL622784:1619635-1619690	+	AT_rich	Low_complexity
GL622784:1621181-1621202	+	AT_rich	Low_complexity
GL622784:1621491-1621550	+	AT_rich	Low_complexity
GL622784:1622575-1622609	+	AT_rich	Low_complexity
GL622784:1622690-1622727	+	AT_rich	Low_complexity
GL622784:1623302-1623329	+	AT_rich	Low_complexity
GL622784:1623342-1623403	+	AT_rich	Low_complexity
GL622784:1623765-1623808	+	AT_rich	Low_complexity
GL622784:1624171-1624256	+	T-rich	Low_complexity
GL622784:1624314-1624382	+	AT_rich	Low_complexity
GL622784:1624662-1624692	+	AT_rich	Low_complexity
GL622784:1624735-1624766	+	AT_rich	Low_complexity
GL622784:1626042-1626062	+	AT_rich	Low_complexity
GL622784:1626527-1626610	+	AT_rich	Low_complexity
GL622784:1626624-1626682	+	AT_rich	Low_complexity
GL622784:1626889-1626930	+	AT_rich	Low_complexity
GL622784:1627643-1627746	+	GA-rich	Low_complexity
GL622784:1628083-1628137	+	AT_rich	Low_complexity
GL622784:1629679-1629766	+	A-rich	Low_complexity
GL622784:1629876-1629902	+	(TA)n	Simple_repeat
GL622784:1629906-1629933	+	AT_rich	Low_complexity
GL622784:1630546-1630566	+	(TTA)n	Simple_repeat
GL622784:1630739-1630785	+	AT_rich	Low_complexity
GL622784:1630954-1631002	+	AT_rich	Low_complexity
GL622784:1632976-1633010	+	AT_rich	Low_complexity
GL622784:1633420-1633449	+	AT_rich	Low_complexity
GL622784:1633588-1633630	+	AT_rich	Low_complexity
GL622784:1633956-1634002	+	AT_rich	Low_complexity
GL622784:1635084-1635120	+	AT_rich	Low_complexity
GL622784:1635401-1635443	+	AT_rich	Low_complexity
GL622784:1636792-1636835	+	AT_rich	Low_complexity
GL622784:1636854-1636896	+	AT_rich	Low_complexity
GL622784:1637484-1637518	+	AT_rich	Low_complexity
GL622784:1637557-1637608	+	AT_rich	Low_complexity
GL622784:1637569-1637624	+	AT_rich	Low_complexity
GL622784:1637890-1637948	+	AT_rich	Low_complexity
GL622784:1638305-1638364	+	AT_rich	Low_complexity
GL622784:1639001-1639039	+	AT_rich	Low_complexity
GL622784:1639301-1639344	+	AT_rich	Low_complexity
GL622784:1640304-1640346	+	AT_rich	Low_complexity
GL622784:1641671-1641700	+	AT_rich	Low_complexity
GL622784:1641809-1641836	+	AT_rich	Low_complexity
GL622784:1641953-1641975	+	AT_rich	Low_complexity
GL622784:1642216-1642251	+	AT_rich	Low_complexity
GL622784:1642356-1642377	+	AT_rich	Low_complexity
GL622784:1643327-1643361	+	AT_rich	Low_complexity
GL622784:1643806-1643852	+	T-rich	Low_complexity
GL622784:1643936-1643991	+	AT_rich	Low_complexity
GL622784:1643947-1644016	+	AT_rich	Low_complexity
GL622784:1647352-1647375	+	AT_rich	Low_complexity
GL622784:1647917-1647961	+	AT_rich	Low_complexity
GL622784:1648062-1648109	+	AT_rich	Low_complexity
GL622784:1648613-1648721	+	AT_rich	Low_complexity
GL622784:1648886-1648923	+	AT_rich	Low_complexity
GL622784:1649032-1649062	+	(TTA)n	Simple_repeat
GL622784:1649067-1649109	+	AT_rich	Low_complexity
GL622784:1651193-1651218	+	(TTTA)n	Simple_repeat
GL622784:1651435-1651465	+	AT_rich	Low_complexity
GL622784:1652623-1652648	+	AT_rich	Low_complexity
GL622784:1654503-1654561	+	AT_rich	Low_complexity
GL622784:1655055-1655141	+	AT_rich	Low_complexity
GL622784:1655404-1655431	+	AT_rich	Low_complexity
GL622784:1655565-1655601	+	AT_rich	Low_complexity
GL622784:1656256-1656308	+	AT_rich	Low_complexity
GL622784:1657311-1657345	+	AT_rich	Low_complexity
GL622784:1659754-1659788	+	AT_rich	Low_complexity
GL622784:1660120-1660164	+	AT_rich	Low_complexity
GL622784:1661126-1661208	+	AT_rich	Low_complexity
GL622784:1661145-1661257	+	AT_rich	Low_complexity
GL622784:1662657-1662686	+	AT_rich	Low_complexity
GL622784:1664293-1664347	+	AT_rich	Low_complexity
GL622784:1664564-1664686	+	A-rich	Low_complexity
GL622784:1665022-1665042	+	AT_rich	Low_complexity
GL622784:1665679-1665700	+	AT_rich	Low_complexity
GL622784:1666235-1666269	+	AT_rich	Low_complexity
GL622784:1666300-1666321	+	AT_rich	Low_complexity
GL622784:1666575-1666610	+	AT_rich	Low_complexity
GL622784:1667251-1667289	+	AT_rich	Low_complexity
GL622784:1669989-1670011	+	AT_rich	Low_complexity
GL622784:1670814-1670869	+	AT_rich	Low_complexity
GL622784:1673428-1673448	+	AT_rich	Low_complexity
GL622784:1673457-1673551	+	(CAA)n	Simple_repeat
GL622784:1674675-1674760	+	A-rich	Low_complexity
GL622784:1678488-1678533	+	AT_rich	Low_complexity
GL622784:1678793-1678820	+	AT_rich	Low_complexity
GL622784:1679066-1679107	+	AT_rich	Low_complexity
GL622784:1679073-1679115	+	AT_rich	Low_complexity
GL622784:1679323-1679350	+	AT_rich	Low_complexity
GL622784:1682852-1682892	+	(TTATG)n	Simple_repeat
GL622784:1683745-1683793	+	AT_rich	Low_complexity
GL622784:1683896-1683921	+	AT_rich	Low_complexity
GL622784:1683990-1684018	+	AT_rich	Low_complexity
GL622784:1684528-1684616	+	AT_rich	Low_complexity
GL622784:1684849-1684883	+	AT_rich	Low_complexity
GL622784:1685910-1685961	+	AT_rich	Low_complexity
GL622784:1686582-1686618	+	AT_rich	Low_complexity
GL622784:1687411-1687452	+	AT_rich	Low_complexity
GL622784:1688959-1689043	+	CT-rich	Low_complexity
GL622784:1693250-1693299	+	AT_rich	Low_complexity
GL622784:1694810-1694852	+	(TAAA)n	Simple_repeat
GL622784:1695590-1695631	+	AT_rich	Low_complexity
GL622784:1696765-1696836	+	AT_rich	Low_complexity
GL622784:1699628-1699652	+	(TA)n	Simple_repeat
GL622784:1699771-1699808	+	AT_rich	Low_complexity
GL622784:1699898-1699959	+	(GA)n	Simple_repeat
GL622784:1701797-1701858	+	A-rich	Low_complexity
GL622784:1702035-1702066	+	AT_rich	Low_complexity
GL622784:1702470-1702493	+	AT_rich	Low_complexity
GL622784:1702641-1702671	+	AT_rich	Low_complexity
GL622784:1702892-1702965	+	AT_rich	Low_complexity
GL622784:1702930-1702974	+	AT_rich	Low_complexity
GL622784:1704182-1704242	+	AT_rich	Low_complexity
GL622784:1704619-1704654	+	AT_rich	Low_complexity
GL622784:1704916-1705000	+	T-rich	Low_complexity
GL622784:1705047-1705092	+	AT_rich	Low_complexity
GL622784:1705759-1705827	+	AT_rich	Low_complexity
GL622784:1705835-1705879	+	AT_rich	Low_complexity
GL622784:1706328-1706409	+	AT_rich	Low_complexity
GL622784:1706486-1706524	+	AT_rich	Low_complexity
GL622784:1706604-1706638	+	AT_rich	Low_complexity
GL622784:1706661-1706726	+	AT_rich	Low_complexity
GL622784:1706786-1706834	+	AT_rich	Low_complexity
GL622784:1708913-1708936	+	AT_rich	Low_complexity
GL622784:1709512-1709532	+	AT_rich	Low_complexity
GL622784:1710071-1710098	+	AT_rich	Low_complexity
GL622784:1710274-1710311	+	AT_rich	Low_complexity
GL622784:1710365-1710398	+	AT_rich	Low_complexity
GL622784:1710790-1710878	+	AT_rich	Low_complexity
GL622784:1714247-1714275	+	AT_rich	Low_complexity
GL622784:1717595-1717629	+	AT_rich	Low_complexity
GL622784:1717730-1717806	+	T-rich	Low_complexity
GL622784:1718049-1718080	+	AT_rich	Low_complexity
GL622784:1719431-1719476	+	AT_rich	Low_complexity
GL622784:1719880-1719908	+	AT_rich	Low_complexity
GL622784:1720114-1720148	+	(TA)n	Simple_repeat
GL622784:1720158-1720193	+	AT_rich	Low_complexity
GL622784:1720606-1720652	+	(TTA)n	Simple_repeat
GL622784:1721562-1721591	+	AT_rich	Low_complexity
GL622784:1721913-1721939	+	(TAG)n	Simple_repeat
GL622784:1721967-1722002	+	AT_rich	Low_complexity
GL622784:1722724-1722753	+	AT_rich	Low_complexity
GL622784:1722899-1722930	+	(GA)n	Simple_repeat
GL622784:1723077-1723098	+	AT_rich	Low_complexity
GL622784:1725097-1725139	+	A-rich	Low_complexity
GL622784:1725974-1725995	+	AT_rich	Low_complexity
GL622784:1726339-1726381	+	AT_rich	Low_complexity
GL622784:1726777-1726849	+	AT_rich	Low_complexity
GL622784:1727556-1727583	+	AT_rich	Low_complexity
GL622784:1728252-1728310	+	AT_rich	Low_complexity
GL622784:1728383-1728404	+	AT_rich	Low_complexity
GL622784:1728470-1728528	+	AT_rich	Low_complexity
GL622784:1728716-1728762	+	AT_rich	Low_complexity
GL622784:1728910-1728943	+	AT_rich	Low_complexity
GL622784:1729534-1729589	+	AT_rich	Low_complexity
GL622784:1729891-1729911	+	AT_rich	Low_complexity
GL622784:1731536-1731597	+	AT_rich	Low_complexity
[truncated: 65,510 more rows]
