# Supplementary material for: Ancient and Novel Small RNA Pathways Compensate for the Loss of piRNAs in Multiple Independent Nematode Lineages
Source: PLoS Biol. 2015 Feb 10;13(2):e1002061. doi: 10.1371/journal.pbio.1002061 (PMC4323106; doi:10.1371/journal.pbio.1002061)
Supplement: S4 Data — (ZIP) [file pbio.1002061.s004.zip › processed data supporting figures and charts/Tree_files/Tree_fig2.nwk]

(((((BUX.s01144:0.0412,((MhA1_Conti:0.05303,GPLIN_0003:0.03310)0.62:0.00974,
g7616.t1_g:0.02918)0.37:0.00783)0.18:0.00672,(Bm4213_BM1:0.0269,
(GS_10246_G:0.01767,F48F7.1a_C:0.03408)0.67:0.01481)0.47:0.01088)0.34:0.01707,
(TMUE_s0141:0.00759,EFV55930_E:0.00579)1:0.05198)0.5:0.01903,tr_Q7KY08:0.10638)
1:1.35466,(sp_Q2Q5Y9:1.10186,((sp_Q9VKM1:0.36896,sp_O76922:0.36048)0.97:0.21377,
((((sp_Q9JMB7:0.03276,sp_Q96J94:0.00401)1:0.29028,sp_Q7Z3Z4:0.42329)0.79:0.06730,
sp_Q8CDG1:0.65297)0.51:0.07035,(HCISE00858:0.21769,(PPA23639_P:0.35906,
(D2030.6_CE:0.06186,CBG11957_C:0.11263)0.99:0.19062)0.89:0.14604)1:0.52350)
0.36:0.07677)0.72:0.23112)1:0.1316);
