# Supplementary material for: Ancient and Novel Small RNA Pathways Compensate for the Loss of piRNAs in Multiple Independent Nematode Lineages
Source: PLoS Biol. 2015 Feb 10;13(2):e1002061. doi: 10.1371/journal.pbio.1002061 (PMC4323106; doi:10.1371/journal.pbio.1002061)
Supplement: S4 Data — (ZIP) [file pbio.1002061.s004.zip › processed data supporting figures and charts/Tree_files/Tree_fig4.nwk.txt]

(((((Bm3605:0.0752933111,tr_F1KQU8:0.0931656152)0.91:0.0754639605,
((tr_G5ECM1:0.1303382217,tr_G5EBQ3:0.0476134516)0.98:0.2320172363,
GPLIN_0010:0.2873684637)0.69:0.0672005848)0.83:0.1732907285,
(((BMA-RRF-3:0.0954462532,tr_F1KQR2:0.1682586709)1:0.1390753965,
tr_G5EE53:0.2640361247)0.88:0.1187103957,tsp_RRF-3:0.5537193195)
0.77:0.0633264954)1:0.3915808005,sp_O14227:0.9818382318)0.97:0.2609112604,
sp_Q9LQV2:0.2973604465,RDR6_Ath:0.5901385751);
